# Supplementary material for: Control of Oriented Tissue Growth through Repression of Organ Boundary Genes Promotes Stem Morphogenesis
Source: Dev Cell. 2016 Oct 24;39(2):198–208. doi: 10.1016/j.devcel.2016.08.013 (PMC5084710; doi:10.1016/j.devcel.2016.08.013)
Supplement: Table S2. Enrichment of GO Terms—Biological Process—in the Set of High-Confidence RPL ChIP-Seq Targets, Related to Figure 4 [file mmc3.xlsx]

## Sheet: Table S2.csv
Supplementary Table 2: Enrichment of GO terms (biological process) in the set of high-confidence RPL ChIP-seq targets (see Figure 4E)
ChP-seq high-confidence targets
GOBPID	GO Term	Broad category in Fig.4	p-value	Genes
GO:0006355	regulation of transcription - DNA-templated	gene expression	1.91e-32	AT3G57130;AT1G23380;AT4G35900;AT4G32980;AT5G61850;AT1G24260;AT1G69120;AT4G18960;AT2G45660;AT4G36920;AT5G48720;AT4G08150;AT2G44745;AT4G36160;AT4G07950;AT3G46130;AT3G30530;AT3G50410;AT2G33880;AT3G15170;AT2G34830;AT2G28610;AT2G28620;AT1G69560;AT5G01840;AT1G62360;AT1G66140;AT1G71692;AT5G65510;AT4G29100;AT5G02030;AT1G69770;AT1G69780;AT2G22670;AT1G79960;AT2G01940;AT3G24440;AT5G10510;AT1G63020;AT1G12980…
GO:1903506	regulation of nucleic acid-templated transcription	gene expression	1.91e-32	AT3G57130;AT1G23380;AT4G35900;AT4G32980;AT5G61850;AT1G24260;AT1G69120;AT4G18960;AT2G45660;AT4G36920;AT5G48720;AT4G08150;AT2G44745;AT4G36160;AT4G07950;AT3G46130;AT3G30530;AT3G50410;AT2G33880;AT3G15170;AT2G34830;AT2G28610;AT2G28620;AT1G69560;AT5G01840;AT1G62360;AT1G66140;AT1G71692;AT5G65510;AT4G29100;AT5G02030;AT1G69770;AT1G69780;AT2G22670;AT1G79960;AT2G01940;AT3G24440;AT5G10510;AT1G63020;AT1G12980…
GO:2001141	regulation of RNA biosynthetic process	gene expression	1.91e-32	AT3G57130;AT1G23380;AT4G35900;AT4G32980;AT5G61850;AT1G24260;AT1G69120;AT4G18960;AT2G45660;AT4G36920;AT5G48720;AT4G08150;AT2G44745;AT4G36160;AT4G07950;AT3G46130;AT3G30530;AT3G50410;AT2G33880;AT3G15170;AT2G34830;AT2G28610;AT2G28620;AT1G69560;AT5G01840;AT1G62360;AT1G66140;AT1G71692;AT5G65510;AT4G29100;AT5G02030;AT1G69770;AT1G69780;AT2G22670;AT1G79960;AT2G01940;AT3G24440;AT5G10510;AT1G63020;AT1G12980…
GO:0065007	biological regulation		3.22e-32	AT3G57130;AT1G23380;AT2G41370;AT4G35900;AT4G32980;AT5G61850;AT1G24260;AT1G69120;AT4G18960;AT2G45660;AT4G36920;AT5G48720;AT4G08150;AT2G44745;AT4G36150;AT4G36160;AT4G07950;AT3G46130;AT3G30530;AT3G50410;AT2G33870;AT2G33880;AT1G05460;AT3G15170;AT2G34830;AT2G28610;AT2G28620;AT1G69550;AT1G69560;AT5G01840;AT1G62360;AT1G25350;AT1G66140;AT1G71692;AT1G61120;AT2G31170;AT5G65510;AT1G62380;AT4G29100;AT1G23000…
GO:0051252	regulation of RNA metabolic process	gene expression	6.24e-32	AT3G57130;AT1G23380;AT4G35900;AT4G32980;AT5G61850;AT1G24260;AT1G69120;AT4G18960;AT2G45660;AT4G36920;AT5G48720;AT4G08150;AT2G44745;AT4G36160;AT4G07950;AT3G46130;AT3G30530;AT3G50410;AT2G33880;AT3G15170;AT2G34830;AT2G28610;AT2G28620;AT1G69560;AT5G01840;AT1G62360;AT1G66140;AT1G71692;AT5G65510;AT4G29100;AT5G02030;AT1G69770;AT1G69780;AT2G22670;AT1G79960;AT2G01940;AT3G24440;AT5G10510;AT1G63020;AT1G12980…
GO:0010468	regulation of gene expression	gene expression	1.65e-30	AT3G57130;AT1G23380;AT4G35900;AT4G32980;AT5G61850;AT1G24260;AT1G69120;AT4G18960;AT2G45660;AT4G36920;AT5G48720;AT4G08150;AT2G44745;AT4G36160;AT4G07950;AT3G46130;AT3G30530;AT3G50410;AT2G33880;AT1G05460;AT3G15170;AT2G34830;AT2G28610;AT2G28620;AT1G69560;AT5G01840;AT1G62360;AT1G66140;AT1G71692;AT5G65510;AT4G29100;AT5G02030;AT1G69770;AT1G69780;AT2G22670;AT1G79960;AT2G01940;AT3G24440;AT5G10510;AT1G63020…
GO:0010556	regulation of macromolecule biosynthetic process		4.57e-29	AT3G57130;AT1G23380;AT4G35900;AT4G32980;AT5G61850;AT1G24260;AT1G69120;AT4G18960;AT2G45660;AT4G36920;AT5G48720;AT4G08150;AT2G44745;AT4G36160;AT4G07950;AT3G46130;AT3G30530;AT3G50410;AT2G33880;AT3G15170;AT2G34830;AT2G28610;AT2G28620;AT1G69560;AT5G01840;AT1G62360;AT1G66140;AT1G71692;AT5G65510;AT4G29100;AT5G02030;AT1G69770;AT1G69780;AT2G22670;AT1G79960;AT2G01940;AT3G24440;AT5G10510;AT1G63020;AT1G12980…
GO:2000112	regulation of cellular macromolecule biosynthetic process		4.57e-29	AT3G57130;AT1G23380;AT4G35900;AT4G32980;AT5G61850;AT1G24260;AT1G69120;AT4G18960;AT2G45660;AT4G36920;AT5G48720;AT4G08150;AT2G44745;AT4G36160;AT4G07950;AT3G46130;AT3G30530;AT3G50410;AT2G33880;AT3G15170;AT2G34830;AT2G28610;AT2G28620;AT1G69560;AT5G01840;AT1G62360;AT1G66140;AT1G71692;AT5G65510;AT4G29100;AT5G02030;AT1G69770;AT1G69780;AT2G22670;AT1G79960;AT2G01940;AT3G24440;AT5G10510;AT1G63020;AT1G12980…
GO:0019219	regulation of nucleobase-containing compound metabolic process	gene expression	8.98e-29	AT3G57130;AT1G23380;AT4G35900;AT4G32980;AT5G61850;AT1G24260;AT1G69120;AT4G18960;AT2G45660;AT4G36920;AT5G48720;AT4G08150;AT2G44745;AT4G36160;AT4G07950;AT3G46130;AT3G30530;AT3G50410;AT2G33880;AT3G15170;AT2G34830;AT2G28610;AT2G28620;AT1G69560;AT5G01840;AT1G62360;AT1G66140;AT1G71692;AT5G65510;AT4G29100;AT5G02030;AT1G69770;AT1G69780;AT2G22670;AT1G79960;AT2G01940;AT3G24440;AT5G10510;AT1G63020;AT1G12980…
GO:0009889	regulation of biosynthetic process		1.43e-28	AT3G57130;AT1G23380;AT4G35900;AT4G32980;AT5G61850;AT1G24260;AT1G69120;AT4G18960;AT2G45660;AT4G36920;AT5G48720;AT4G08150;AT2G44745;AT4G36160;AT4G07950;AT3G46130;AT3G30530;AT3G50410;AT2G33880;AT3G15170;AT2G34830;AT2G28610;AT2G28620;AT1G69560;AT5G01840;AT1G62360;AT1G66140;AT1G71692;AT5G65510;AT4G29100;AT5G02030;AT1G69770;AT1G69780;AT2G22670;AT1G79960;AT2G01940;AT3G24440;AT5G10510;AT1G63020;AT1G12980…
GO:0031326	regulation of cellular biosynthetic process		2.63e-28	AT3G57130;AT1G23380;AT4G35900;AT4G32980;AT5G61850;AT1G24260;AT1G69120;AT4G18960;AT2G45660;AT4G36920;AT5G48720;AT4G08150;AT2G44745;AT4G36160;AT4G07950;AT3G46130;AT3G30530;AT3G50410;AT2G33880;AT3G15170;AT2G34830;AT2G28610;AT2G28620;AT1G69560;AT5G01840;AT1G62360;AT1G66140;AT1G71692;AT5G65510;AT4G29100;AT5G02030;AT1G69770;AT1G69780;AT2G22670;AT1G79960;AT2G01940;AT3G24440;AT5G10510;AT1G63020;AT1G12980…
GO:0051171	regulation of nitrogen compound metabolic process		6.1e-28	AT3G57130;AT1G23380;AT4G35900;AT4G32980;AT5G61850;AT1G24260;AT1G69120;AT4G18960;AT2G45660;AT4G36920;AT5G48720;AT4G08150;AT2G44745;AT4G36160;AT4G07950;AT3G46130;AT3G30530;AT3G50410;AT2G33880;AT3G15170;AT2G34830;AT2G28610;AT2G28620;AT1G69560;AT5G01840;AT1G62360;AT1G66140;AT1G71692;AT5G65510;AT4G29100;AT5G02030;AT1G69770;AT1G69780;AT2G22670;AT1G79960;AT2G01940;AT3G24440;AT5G10510;AT1G63020;AT1G12980…
GO:0060255	regulation of macromolecule metabolic process		9.34e-28	AT3G57130;AT1G23380;AT4G35900;AT4G32980;AT5G61850;AT1G24260;AT1G69120;AT4G18960;AT2G45660;AT4G36920;AT5G48720;AT4G08150;AT2G44745;AT4G36160;AT4G07950;AT3G46130;AT3G30530;AT3G50410;AT2G33880;AT1G05460;AT3G15170;AT2G34830;AT2G28610;AT2G28620;AT1G69560;AT5G01840;AT1G62360;AT1G66140;AT1G71692;AT5G65510;AT4G29100;AT5G02030;AT1G69770;AT1G69780;AT2G22670;AT1G79960;AT2G01940;AT3G24440;AT5G10510;AT1G63020…
GO:0031323	regulation of cellular metabolic process		1.76e-27	AT3G57130;AT1G23380;AT4G35900;AT4G32980;AT5G61850;AT1G24260;AT1G69120;AT4G18960;AT2G45660;AT4G36920;AT5G48720;AT4G08150;AT2G44745;AT4G36150;AT4G36160;AT4G07950;AT3G46130;AT3G30530;AT3G50410;AT2G33880;AT3G15170;AT2G34830;AT2G28610;AT2G28620;AT1G69560;AT5G01840;AT1G62360;AT1G66140;AT1G71692;AT5G65510;AT4G29100;AT5G02030;AT1G69770;AT1G69780;AT2G22670;AT1G79960;AT2G01940;AT3G24440;AT5G10510;AT1G63020…
GO:0050789	regulation of biological process		3.94e-27	AT3G57130;AT1G23380;AT2G41370;AT4G35900;AT4G32980;AT5G61850;AT1G24260;AT1G69120;AT4G18960;AT2G45660;AT4G36920;AT5G48720;AT4G08150;AT2G44745;AT4G36150;AT4G36160;AT4G07950;AT3G46130;AT3G30530;AT3G50410;AT2G33870;AT2G33880;AT1G05460;AT3G15170;AT2G34830;AT2G28610;AT2G28620;AT1G69550;AT1G69560;AT5G01840;AT1G62360;AT1G25350;AT1G66140;AT1G71692;AT1G61120;AT2G31170;AT5G65510;AT1G62380;AT4G29100;AT1G23000…
GO:0006351	transcription - DNA-templated	gene expression	5.79e-27	AT3G57130;AT1G23380;AT4G35900;AT4G32980;AT5G61850;AT1G24260;AT1G69120;AT4G18960;AT2G45660;AT4G36920;AT5G48720;AT4G08150;AT2G44745;AT4G36160;AT4G07950;AT3G46130;AT3G30530;AT3G50410;AT2G33880;AT3G15170;AT2G34830;AT2G28610;AT2G28620;AT1G69560;AT5G01840;AT1G62360;AT1G66140;AT1G71692;AT5G65510;AT4G29100;AT5G02030;AT1G69770;AT1G69780;AT2G22670;AT1G79960;AT2G01940;AT3G24440;AT5G10510;AT1G63020;AT1G12980…
GO:0097659	nucleic acid-templated transcription	gene expression	5.79e-27	AT3G57130;AT1G23380;AT4G35900;AT4G32980;AT5G61850;AT1G24260;AT1G69120;AT4G18960;AT2G45660;AT4G36920;AT5G48720;AT4G08150;AT2G44745;AT4G36160;AT4G07950;AT3G46130;AT3G30530;AT3G50410;AT2G33880;AT3G15170;AT2G34830;AT2G28610;AT2G28620;AT1G69560;AT5G01840;AT1G62360;AT1G66140;AT1G71692;AT5G65510;AT4G29100;AT5G02030;AT1G69770;AT1G69780;AT2G22670;AT1G79960;AT2G01940;AT3G24440;AT5G10510;AT1G63020;AT1G12980…
GO:0032774	RNA biosynthetic process	gene expression	7.46e-27	AT3G57130;AT1G23380;AT4G35900;AT4G32980;AT5G61850;AT1G24260;AT1G69120;AT4G18960;AT2G45660;AT4G36920;AT5G48720;AT4G08150;AT2G44745;AT4G36160;AT4G07950;AT3G46130;AT3G30530;AT3G50410;AT2G33880;AT3G15170;AT2G34830;AT2G28610;AT2G28620;AT1G69560;AT5G01840;AT1G62360;AT1G66140;AT1G71692;AT5G65510;AT4G29100;AT5G02030;AT1G69770;AT1G69780;AT2G22670;AT1G79960;AT2G01940;AT3G24440;AT5G10510;AT1G63020;AT1G12980…
GO:0080090	regulation of primary metabolic process		8.28e-27	AT3G57130;AT1G23380;AT4G35900;AT4G32980;AT5G61850;AT1G24260;AT1G69120;AT4G18960;AT2G45660;AT4G36920;AT5G48720;AT4G08150;AT2G44745;AT4G36160;AT4G07950;AT3G46130;AT3G30530;AT3G50410;AT2G33880;AT3G15170;AT2G34830;AT2G28610;AT2G28620;AT1G69560;AT5G01840;AT1G62360;AT1G66140;AT1G71692;AT5G65510;AT4G29100;AT5G02030;AT1G69770;AT1G69780;AT2G22670;AT1G79960;AT2G01940;AT3G24440;AT5G10510;AT1G63020;AT1G12980…
GO:0019222	regulation of metabolic process		2.42e-25	AT3G57130;AT1G23380;AT4G35900;AT4G32980;AT5G61850;AT1G24260;AT1G69120;AT4G18960;AT2G45660;AT4G36920;AT5G48720;AT4G08150;AT2G44745;AT4G36150;AT4G36160;AT4G07950;AT3G46130;AT3G30530;AT3G50410;AT2G33880;AT1G05460;AT3G15170;AT2G34830;AT2G28610;AT2G28620;AT1G69560;AT5G01840;AT1G62360;AT1G66140;AT1G71692;AT5G65510;AT4G29100;AT5G02030;AT1G69770;AT1G69780;AT2G22670;AT1G79960;AT2G01940;AT3G24440;AT5G10510…
GO:0010033	response to organic substance		3.35e-24	AT3G57130;AT2G41370;AT4G35900;AT5G61850;AT2G45660;AT5G40460;AT4G36150;AT4G36160;AT3G46130;AT3G50410;AT2G33880;AT5G09800;AT5G24770;AT1G25350;AT3G55610;AT3G55620;AT1G61120;AT5G65510;AT1G62380;AT5G02030;AT3G63300;AT4G35230;AT1G08630;AT1G69780;AT2G22670;AT3G24440;AT5G10510;AT1G63020;AT1G12980;AT3G13950;AT3G13960;AT3G61890;AT5G24860;AT2G41380;AT2G25790;AT4G35390;AT2G26560;AT2G31370;AT5G66350;AT2G34500…
GO:0003002	regionalization	meristem development and organogenesis	4.09e-24	AT3G57130;AT2G41370;AT4G32980;AT1G24260;AT1G69120;AT4G36920;AT4G08150;AT2G33880;AT3G15170;AT5G16560;AT2G28610;AT1G69560;AT1G62360;AT5G65510;AT5G02030;AT3G63300;AT5G10510;AT2G33860;AT1G69180;AT2G24210;AT3G24660;AT5G60690;AT1G70510;AT2G45190;AT4G00220;AT3G51060;AT2G31160;AT5G63090;AT2G27990;AT1G26780;AT4G30520;AT1G30490;AT1G12430;AT5G61480;AT3G07540;AT1G54200;AT2G19930;AT1G48410;AT2G27230;AT1G32240…
GO:0009719	response to endogenous stimulus	response to hormones and external signals	4.54e-24	AT3G57130;AT2G41370;AT5G61850;AT2G45660;AT5G40460;AT4G36160;AT3G50410;AT2G33880;AT5G09800;AT5G24770;AT3G55610;AT3G55620;AT1G61120;AT5G65510;AT1G62380;AT3G63300;AT4G35230;AT2G22670;AT5G10510;AT1G12980;AT3G13960;AT3G61890;AT5G24860;AT2G25790;AT4G35390;AT2G26560;AT5G66350;AT1G15550;AT4G10390;AT2G46530;AT1G77850;AT2G33860;AT2G37220;AT2G24210;AT4G01540;AT1G49820;AT1G75830;AT2G36830;AT2G25810;AT1G70510…
GO:0050794	regulation of cellular process		5.81e-23	AT3G57130;AT1G23380;AT2G41370;AT4G35900;AT4G32980;AT5G61850;AT1G24260;AT1G69120;AT4G18960;AT2G45660;AT4G36920;AT5G48720;AT4G08150;AT2G44745;AT4G36150;AT4G36160;AT4G07950;AT3G46130;AT3G30530;AT3G50410;AT2G33870;AT2G33880;AT3G15170;AT2G34830;AT2G28610;AT2G28620;AT1G69550;AT1G69560;AT5G01840;AT1G62360;AT1G25350;AT1G66140;AT1G71692;AT1G61120;AT2G31170;AT5G65510;AT4G29100;AT5G02030;AT3G63300;AT4G35230…
GO:1901362	organic cyclic compound biosynthetic process	metabolism	2.11e-22	AT3G57130;AT1G23380;AT4G35900;AT4G32980;AT5G61850;AT1G24260;AT1G69120;AT4G18960;AT2G45660;AT4G36920;AT5G48720;AT4G08150;AT2G44745;AT2G44750;AT4G36160;AT4G07950;AT3G46130;AT3G30530;AT3G50410;AT2G33880;AT1G80050;AT3G15170;AT2G34830;AT2G28610;AT2G28620;AT1G69560;AT5G01840;AT1G62360;AT1G66140;AT3G55610;AT1G71692;AT5G65510;AT1G62380;AT4G29100;AT5G02030;AT1G69770;AT1G69780;AT2G22670;AT1G79960;AT2G01940…
GO:0007389	pattern specification process	meristem development and organogenesis	2.75e-22	AT3G57130;AT1G23380;AT2G41370;AT4G32980;AT1G24260;AT1G69120;AT4G36920;AT4G08150;AT2G33880;AT3G15170;AT5G16560;AT2G28610;AT1G69560;AT1G62360;AT5G65510;AT5G02030;AT3G63300;AT1G12090;AT5G10510;AT1G12980;AT1G48350;AT1G77110;AT2G33860;AT1G69180;AT2G24210;AT3G24660;AT5G60690;AT1G70510;AT2G45190;AT4G00220;AT3G51060;AT2G31160;AT5G63090;AT2G27990;AT1G26780;AT4G30520;AT1G30490;AT1G12430;AT5G61480;AT3G23050…
GO:0009725	response to hormone	response to hormones and external signals	1.4e-21	AT3G57130;AT2G41370;AT5G61850;AT2G45660;AT5G40460;AT4G36160;AT3G50410;AT2G33880;AT5G24770;AT3G55610;AT3G55620;AT1G61120;AT5G65510;AT1G62380;AT3G63300;AT4G35230;AT2G22670;AT5G10510;AT1G12980;AT3G13960;AT3G61890;AT5G24860;AT2G25790;AT4G35390;AT2G26560;AT5G66350;AT1G15550;AT4G10390;AT2G46530;AT1G77850;AT2G33860;AT2G37220;AT2G24210;AT4G01540;AT1G49820;AT1G75830;AT2G36830;AT2G25810;AT1G70510;AT1G43910…
GO:0044271	cellular nitrogen compound biosynthetic process	metabolism	1.43e-21	AT3G57130;AT1G23380;AT4G35900;AT4G32980;AT5G61850;AT1G24260;AT1G69120;AT4G18960;AT2G45660;AT4G36920;AT3G25570;AT5G48720;AT4G08150;AT2G44745;AT2G44750;AT4G36160;AT4G07950;AT3G46130;AT3G30530;AT3G50410;AT2G33880;AT1G80050;AT3G15170;AT2G34830;AT2G28610;AT2G28620;AT1G69560;AT5G01840;AT1G62360;AT1G66140;AT1G71692;AT5G65510;AT4G29100;AT5G02030;AT1G69770;AT1G69780;AT2G22670;AT1G79960;AT2G01940;AT3G24440…
GO:0034654	nucleobase-containing compound biosynthetic process	response to hormones and external signals	3.81e-21	AT3G57130;AT1G23380;AT4G35900;AT4G32980;AT5G61850;AT1G24260;AT1G69120;AT4G18960;AT2G45660;AT4G36920;AT5G48720;AT4G08150;AT2G44745;AT4G36160;AT4G07950;AT3G46130;AT3G30530;AT3G50410;AT2G33880;AT1G80050;AT3G15170;AT2G34830;AT2G28610;AT2G28620;AT1G69560;AT5G01840;AT1G62360;AT1G66140;AT1G71692;AT5G65510;AT4G29100;AT5G02030;AT1G69770;AT1G69780;AT2G22670;AT1G79960;AT2G01940;AT3G24440;AT5G10510;AT1G63020…
GO:0019438	aromatic compound biosynthetic process	metabolism	1.95e-20	AT3G57130;AT1G23380;AT4G35900;AT4G32980;AT5G61850;AT1G24260;AT1G69120;AT4G18960;AT2G45660;AT4G36920;AT5G48720;AT4G08150;AT2G44745;AT2G44750;AT4G36160;AT4G07950;AT3G46130;AT3G30530;AT3G50410;AT2G33880;AT1G80050;AT3G15170;AT2G34830;AT2G28610;AT2G28620;AT1G69560;AT5G01840;AT1G62360;AT1G66140;AT1G71692;AT5G65510;AT1G62380;AT4G29100;AT5G02030;AT1G69770;AT1G69780;AT2G22670;AT1G79960;AT2G01940;AT3G24440…
GO:0018130	heterocycle biosynthetic process	metabolism	6.48e-20	AT3G57130;AT1G23380;AT4G35900;AT4G32980;AT5G61850;AT1G24260;AT1G69120;AT4G18960;AT2G45660;AT4G36920;AT5G48720;AT4G08150;AT2G44745;AT2G44750;AT4G36160;AT4G07950;AT3G46130;AT3G30530;AT3G50410;AT2G33880;AT1G80050;AT3G15170;AT2G34830;AT2G28610;AT2G28620;AT1G69560;AT5G01840;AT1G62360;AT1G66140;AT3G55610;AT1G71692;AT5G65510;AT1G62380;AT4G29100;AT5G02030;AT1G69770;AT1G69780;AT2G22670;AT1G79960;AT2G01940…
GO:0042221	response to chemical	response to hormones and external signals	2.11e-19	AT3G57130;AT2G41370;AT4G35900;AT5G61850;AT2G45660;AT5G40460;AT4G36150;AT4G36160;AT3G46130;AT3G50410;AT2G33880;AT5G09800;AT5G24770;AT2G34830;AT1G25350;AT3G55610;AT3G55620;AT1G71692;AT1G61120;AT5G65510;AT1G62380;AT5G02030;AT3G63300;AT4G35230;AT4G10380;AT1G08630;AT1G69780;AT2G22670;AT3G24440;AT5G10510;AT1G63020;AT1G12980;AT5G27350;AT3G13950;AT3G13960;AT3G61890;AT5G24860;AT2G41380;AT1G32540;AT2G25790…
GO:0048731	system development		5.56e-19	AT3G57130;AT1G23380;AT2G41370;AT4G35900;AT4G32980;AT5G61850;AT1G24260;AT1G69120;AT4G18960;AT2G45660;AT4G36920;AT4G08150;AT1G65810;AT2G33880;AT5G09805;AT3G15170;AT2G34830;AT5G16560;AT2G28610;AT1G69560;AT5G01840;AT1G62360;AT2G34925;AT1G25350;AT3G55610;AT3G55620;AT1G71692;AT2G31170;AT5G65510;AT1G23000;AT5G02030;AT4G26000;AT1G69770;AT1G69780;AT1G12090;AT2G22670;AT3G24440;AT5G10510;AT1G12980;AT2G45430…
GO:0009955	adaxial/abaxial pattern specification	meristem development and organogenesis	1.52e-18	AT3G57130;AT2G41370;AT4G08150;AT5G16560;AT2G28610;AT5G02030;AT5G10510;AT1G69180;AT3G24660;AT5G60690;AT2G45190;AT2G31160;AT2G27990;AT4G30520;AT1G30490;AT5G61480;AT3G07540;AT1G54200;AT2G19930;AT1G48410;AT1G32240;AT1G68310;AT1G68320;AT5G57130;AT2G37630;AT5G60200;AT5G28640;AT3G13510;AT5G13300;AT2G45450;AT5G03680;AT4G32880;AT2G47230;AT4G37750;AT5G17980;AT5G48800;AT1G52150;AT5G08130;AT1G31320;AT3G05040…
GO:0009943	adaxial/abaxial axis specification	meristem development and organogenesis	2.11e-18	AT3G57130;AT2G41370;AT4G08150;AT5G16560;AT2G28610;AT5G02030;AT5G10510;AT1G69180;AT3G24660;AT5G60690;AT2G45190;AT2G31160;AT2G27990;AT4G30520;AT1G30490;AT5G61480;AT3G07540;AT1G54200;AT2G19930;AT1G32240;AT1G68310;AT1G68320;AT5G57130;AT2G37630;AT5G60200;AT3G13510;AT5G13300;AT2G45450;AT5G03680;AT4G32880;AT2G47230;AT4G37750;AT5G17980;AT5G48800;AT1G52150;AT5G08130;AT1G31320;AT3G05040;AT2G26330;AT5G43810
GO:0065001	specification of axis polarity	meristem development and organogenesis	2.11e-18	AT3G57130;AT2G41370;AT4G08150;AT5G16560;AT5G02030;AT5G10510;AT1G12980;AT1G69180;AT3G24660;AT5G60690;AT2G45190;AT2G31160;AT2G27990;AT4G30520;AT1G30490;AT5G61480;AT3G07540;AT1G54200;AT2G19930;AT1G32240;AT1G68310;AT1G68320;AT5G57130;AT2G37630;AT5G60200;AT3G13510;AT5G13300;AT2G45450;AT5G03680;AT4G32880;AT2G47230;AT4G37750;AT5G17980;AT5G48800;AT1G52150;AT5G08130;AT1G31320;AT3G05040;AT2G26330;AT5G43810
GO:0009944	polarity specification of adaxial/abaxial axis	meristem development and organogenesis	5.69e-18	AT3G57130;AT2G41370;AT4G08150;AT5G16560;AT5G02030;AT5G10510;AT1G69180;AT3G24660;AT5G60690;AT2G45190;AT2G31160;AT2G27990;AT4G30520;AT1G30490;AT5G61480;AT3G07540;AT1G54200;AT2G19930;AT1G32240;AT1G68310;AT1G68320;AT5G57130;AT2G37630;AT5G60200;AT3G13510;AT5G13300;AT2G45450;AT5G03680;AT4G32880;AT2G47230;AT4G37750;AT5G17980;AT5G48800;AT1G52150;AT5G08130;AT1G31320;AT3G05040;AT2G26330;AT5G43810
GO:0009798	axis specification	meristem development and organogenesis	1.2e-17	AT3G57130;AT2G41370;AT4G08150;AT5G16560;AT2G28610;AT5G02030;AT5G10510;AT1G12980;AT1G69180;AT3G24660;AT5G60690;AT2G45190;AT2G31160;AT2G27990;AT4G30520;AT1G30490;AT5G61480;AT3G07540;AT1G54200;AT2G19930;AT1G32240;AT1G68310;AT1G68320;AT5G57130;AT2G37630;AT5G60200;AT3G13510;AT5G13300;AT2G45450;AT5G03680;AT4G32880;AT2G47230;AT4G37750;AT5G17980;AT5G48800;AT1G52150;AT5G08130;AT1G31320;AT3G05040;AT1G23080…
GO:0007275	multicellular organismal development		1.33e-17	AT3G57130;AT1G23380;AT2G41370;AT4G35900;AT4G32980;AT5G61850;AT1G24260;AT1G69120;AT4G18960;AT2G45660;AT4G36920;AT5G48720;AT4G08150;AT1G65810;AT5G63720;AT2G33880;AT5G09805;AT3G15170;AT2G34830;AT5G16560;AT2G28610;AT1G69560;AT5G01840;AT1G62360;AT2G34920;AT2G34925;AT1G25350;AT3G55610;AT3G55620;AT1G71692;AT2G31170;AT5G65510;AT1G62380;AT1G23000;AT5G02030;AT3G63290;AT3G63300;AT4G26000;AT2G30370;AT1G69770…
GO:0044707	single-multicellular organism process		3.97e-17	AT3G57130;AT1G23380;AT2G41370;AT4G35900;AT4G32980;AT5G61850;AT1G24260;AT1G69120;AT4G18960;AT2G45660;AT4G36920;AT5G48720;AT4G08150;AT1G65810;AT5G63720;AT2G33880;AT5G09805;AT3G15170;AT2G34830;AT5G16560;AT2G28610;AT1G69560;AT5G01840;AT1G62360;AT2G34920;AT2G34925;AT1G25350;AT3G55610;AT3G55620;AT1G71692;AT2G31170;AT5G65510;AT1G62380;AT1G23000;AT5G02030;AT3G63290;AT3G63300;AT4G26000;AT2G30370;AT1G69770…
GO:1901700	response to oxygen-containing compound		4.12e-17	AT3G57130;AT2G41370;AT5G61850;AT2G45660;AT5G40460;AT4G36150;AT4G36160;AT3G46130;AT3G50410;AT2G33880;AT5G09800;AT5G24770;AT2G34830;AT1G25350;AT3G55610;AT3G55620;AT1G71692;AT1G61120;AT1G62380;AT4G35230;AT4G10380;AT1G08630;AT1G69780;AT2G22670;AT3G24440;AT5G27350;AT3G13950;AT3G13960;AT3G61890;AT5G24860;AT1G32540;AT2G25790;AT4G35390;AT2G26560;AT5G66350;AT3G25760;AT2G34500;AT1G15550;AT4G10390;AT2G37220…
GO:0010073	meristem maintenance	meristem development and organogenesis	4.51e-17	AT3G57130;AT1G23380;AT2G41370;AT4G32980;AT5G61850;AT1G69120;AT2G45660;AT4G36920;AT2G33880;AT5G65510;AT5G02030;AT5G10510;AT1G48350;AT1G77110;AT1G69180;AT3G24660;AT5G60690;AT3G06020;AT2G31160;AT5G16000;AT2G27990;AT4G30520;AT1G30490;AT5G61480;AT1G60800;AT3G07540;AT4G18820;AT1G54200;AT2G23950;AT2G19930;AT1G48410;AT2G27230;AT2G14890;AT5G06250;AT1G68320;AT5G57130;AT1G70560;AT4G22130;AT1G23010;AT5G65700…
GO:0048367	shoot system development	meristem development and organogenesis	5.24e-16	AT3G57130;AT2G41370;AT4G35900;AT4G32980;AT5G61850;AT1G24260;AT1G69120;AT4G18960;AT2G45660;AT4G36920;AT4G08150;AT1G65810;AT2G33880;AT5G09805;AT3G15170;AT5G16560;AT2G28610;AT1G62360;AT2G34925;AT1G25350;AT1G71692;AT2G31170;AT1G23000;AT5G02030;AT4G26000;AT1G69770;AT1G69780;AT3G24440;AT5G10510;AT1G12980;AT3G13960;AT5G53660;AT5G24860;AT1G48350;AT3G24770;AT1G32550;AT5G64667;AT2G39705;AT1G77110;AT3G55515…
GO:0048507	meristem development	meristem development and organogenesis	7.1e-16	AT3G57130;AT1G23380;AT2G41370;AT4G32980;AT5G61850;AT1G24260;AT1G69120;AT4G18960;AT2G45660;AT4G36920;AT4G08150;AT2G33880;AT3G15170;AT1G62360;AT2G34925;AT1G25350;AT5G65510;AT5G02030;AT3G24440;AT5G10510;AT1G48350;AT3G24770;AT1G77110;AT1G69180;AT2G24210;AT3G24660;AT5G60690;AT1G75820;AT3G06020;AT2G45190;AT5G62380;AT2G31160;AT5G16000;AT1G30950;AT2G27990;AT4G30520;AT1G30490;AT5G61480;AT1G60800;AT4G26740…
GO:0009855	determination of bilateral symmetry	meristem development and organogenesis	2.83e-15	AT1G23380;AT4G08150;AT1G62360;AT5G02030;AT5G10510;AT1G77110;AT2G33860;AT3G24660;AT5G60690;AT1G70510;AT2G31160;AT2G27990;AT4G30520;AT1G30490;AT1G12430;AT5G61480;AT3G07540;AT4G18820;AT1G54200;AT2G19930;AT1G48410;AT2G27230;AT1G68320;AT5G57130;AT4G20270;AT1G78430;AT5G60200;AT3G13510;AT1G30330;AT1G76420;AT5G13300;AT2G45450;AT1G04050;AT5G03680;AT4G32880;AT2G47230;AT4G37750;AT5G17980;AT5G48800;AT1G52150…
GO:0032502	developmental process		2.98e-15	AT3G57130;AT1G23380;AT2G41370;AT4G35900;AT4G32980;AT5G61850;AT1G24260;AT1G69120;AT4G18960;AT2G45660;AT4G36920;AT5G48720;AT4G08150;AT1G65810;AT4G36160;AT5G63720;AT2G33870;AT2G33880;AT5G09805;AT3G15170;AT2G15340;AT2G34830;AT5G41315;AT5G16560;AT2G28610;AT1G69560;AT5G01840;AT1G62360;AT2G34920;AT2G34925;AT1G25350;AT3G55610;AT3G55620;AT1G71692;AT2G31170;AT5G65510;AT1G62380;AT1G23000;AT5G02030;AT3G63290…
GO:0050896	response to stimulus		3e-15	AT3G57130;AT2G41370;AT4G35900;AT4G32980;AT5G61850;AT2G45660;AT5G40460;AT5G48720;AT4G36150;AT4G36160;AT3G46130;AT3G50410;AT2G33870;AT2G33880;AT5G09800;AT1G05460;AT5G24770;AT2G34830;AT1G69550;AT1G25350;AT3G50450;AT3G55610;AT3G55620;AT1G71692;AT1G61120;AT3G54820;AT5G65510;AT1G62380;AT5G02030;AT3G63300;AT4G35230;AT4G10380;AT1G08630;AT1G69780;AT1G12090;AT2G22670;AT2G01940;AT3G24440;AT5G10510;AT1G63020…
GO:0044767	single-organism developmental process		3.17e-15	AT3G57130;AT1G23380;AT2G41370;AT4G35900;AT4G32980;AT5G61850;AT1G24260;AT1G69120;AT4G18960;AT2G45660;AT4G36920;AT5G48720;AT4G08150;AT1G65810;AT5G63720;AT2G33870;AT2G33880;AT5G09805;AT3G15170;AT2G15340;AT2G34830;AT5G41315;AT5G16560;AT2G28610;AT1G69560;AT5G01840;AT1G62360;AT2G34920;AT2G34925;AT1G25350;AT3G55610;AT3G55620;AT1G71692;AT2G31170;AT5G65510;AT1G62380;AT1G23000;AT5G02030;AT3G63290;AT3G63300…
GO:0048439	flower morphogenesis	meristem development and organogenesis	3.82e-15	AT3G57130;AT2G41370;AT4G08150;AT1G62360;AT5G02030;AT2G33860;AT5G60690;AT1G70510;AT2G31160;AT4G30520;AT1G12430;AT5G61480;AT3G07540;AT1G14690;AT1G48410;AT2G27230;AT5G57130;AT1G78430;AT1G75520;AT3G13510;AT1G30330;AT5G13300;AT1G04390;AT1G04050;AT5G03680;AT2G47230;AT4G37750;AT2G46260;AT1G52150;AT1G79420;AT5G37020;AT2G41890;AT5G43810
GO:0009799	specification of symmetry	meristem development and organogenesis	4.06e-15	AT1G23380;AT4G08150;AT1G62360;AT5G02030;AT5G10510;AT1G77110;AT2G33860;AT3G24660;AT5G60690;AT1G70510;AT2G31160;AT2G27990;AT4G30520;AT1G30490;AT1G12430;AT5G61480;AT3G07540;AT4G18820;AT1G54200;AT2G19930;AT1G48410;AT2G27230;AT1G68320;AT5G57130;AT4G20270;AT1G78430;AT5G60200;AT3G13510;AT1G30330;AT1G76420;AT5G13300;AT2G45450;AT1G04050;AT5G03680;AT4G32880;AT2G47230;AT4G37750;AT5G17980;AT5G48800;AT1G52150…
GO:0048513	organ development	meristem development and organogenesis	6.63e-15	AT3G57130;AT1G23380;AT2G41370;AT4G32980;AT5G61850;AT1G24260;AT1G69120;AT4G18960;AT2G45660;AT4G36920;AT4G08150;AT1G65810;AT2G33880;AT5G09805;AT3G15170;AT5G16560;AT2G28610;AT1G69560;AT5G01840;AT1G62360;AT2G34925;AT1G25350;AT1G71692;AT2G31170;AT5G65510;AT1G23000;AT5G02030;AT1G69780;AT1G12090;AT2G22670;AT3G24440;AT5G10510;AT1G12980;AT3G13960;AT1G48350;AT3G24770;AT5G64667;AT1G77110;AT1G77850;AT2G33860…
GO:0032501	multicellular organismal process		1.23e-14	AT3G57130;AT1G23380;AT2G41370;AT4G35900;AT4G32980;AT5G61850;AT1G24260;AT1G69120;AT4G18960;AT2G45660;AT4G36920;AT5G48720;AT4G08150;AT1G65810;AT5G63720;AT2G33870;AT2G33880;AT5G09805;AT3G15170;AT2G15340;AT2G34830;AT5G16560;AT2G28610;AT1G69560;AT5G01840;AT1G62360;AT2G34920;AT2G34925;AT1G25350;AT3G55610;AT3G55620;AT1G71692;AT2G31170;AT5G65510;AT1G62380;AT1G23000;AT5G02030;AT3G63290;AT3G63300;AT4G26000…
GO:0048856	anatomical structure development		9.53e-14	AT3G57130;AT1G23380;AT2G41370;AT4G35900;AT4G32980;AT5G61850;AT1G24260;AT1G69120;AT4G18960;AT2G45660;AT4G36920;AT5G48720;AT4G08150;AT1G65810;AT4G36160;AT5G63720;AT2G33870;AT2G33880;AT5G09805;AT3G15170;AT2G15340;AT2G34830;AT5G41315;AT5G16560;AT2G28610;AT1G69560;AT5G01840;AT1G62360;AT2G34920;AT2G34925;AT1G25350;AT3G55610;AT3G55620;AT1G71692;AT2G31170;AT5G65510;AT1G23000;AT5G02030;AT3G63290;AT3G63300…
GO:0010051	xylem and phloem pattern formation	meristem development and organogenesis	1.75e-13	AT4G08150;AT5G16560;AT1G62360;AT5G02030;AT3G63300;AT2G33860;AT5G60690;AT1G70510;AT3G51060;AT2G27990;AT4G30520;AT1G30490;AT1G12430;AT5G61480;AT3G07540;AT1G48410;AT2G27230;AT2G46990;AT5G57130;AT1G70560;AT2G32010;AT1G78430;AT3G13510;AT1G30330;AT5G13300;AT2G01950;AT3G09070;AT1G04050;AT5G03680;AT2G47230;AT4G37750;AT1G13290;AT1G20330;AT1G52150;AT1G79420;AT5G37020;AT1G19300;AT5G43810
GO:0010467	gene expression	gene expression	2.56e-13	AT3G57130;AT1G23380;AT4G35900;AT4G32980;AT5G61850;AT1G24260;AT1G69120;AT4G18960;AT2G45660;AT4G36920;AT5G48720;AT4G08150;AT2G44745;AT4G36160;AT4G07950;AT3G46130;AT3G30530;AT3G50410;AT2G33880;AT1G05460;AT3G15170;AT2G34830;AT2G28610;AT2G28620;AT1G69560;AT5G01840;AT1G62360;AT1G25350;AT1G66140;AT3G55620;AT1G71692;AT2G31170;AT5G65510;AT4G29100;AT5G02030;AT1G69770;AT1G69780;AT2G22670;AT1G79960;AT2G01940…
GO:0001101	response to acid chemical	response to hormones and external signals	5.78e-13	AT3G57130;AT2G41370;AT5G61850;AT2G45660;AT5G40460;AT4G36150;AT3G46130;AT3G50410;AT2G33880;AT5G24770;AT2G34830;AT3G55610;AT3G55620;AT1G71692;AT1G61120;AT1G62380;AT4G35230;AT4G10380;AT2G22670;AT5G27350;AT3G13950;AT3G13960;AT3G61890;AT5G24860;AT4G35390;AT2G26560;AT5G66350;AT3G25760;AT2G34500;AT1G15550;AT4G10390;AT2G37220;AT2G24210;AT1G66180;AT1G75830;AT2G36830;AT1G43910;AT2G45190;AT3G47620;AT4G01420…
GO:0016070	RNA metabolic process	gene expression	1.8e-12	AT3G57130;AT1G23380;AT4G35900;AT4G32980;AT5G61850;AT1G24260;AT1G69120;AT4G18960;AT2G45660;AT4G36920;AT5G48720;AT4G08150;AT2G44745;AT4G36160;AT4G07950;AT3G46130;AT3G30530;AT3G50410;AT2G33880;AT3G15170;AT2G34830;AT2G28610;AT2G28620;AT1G69560;AT5G01840;AT1G62360;AT1G25350;AT1G66140;AT1G71692;AT2G31170;AT5G65510;AT4G29100;AT5G02030;AT1G69770;AT1G69780;AT2G22670;AT1G79960;AT2G01940;AT3G24440;AT5G10510…
GO:0009058	biosynthetic process		2.46e-12	AT3G57130;AT1G23380;AT4G35900;AT4G32980;AT5G61850;AT1G24260;AT1G69120;AT4G18960;AT2G45660;AT4G36920;AT3G25570;AT5G48720;AT4G08150;AT2G44745;AT2G44750;AT4G36160;AT4G07950;AT3G46130;AT3G30530;AT3G50410;AT2G33880;AT5G10100;AT1G80050;AT3G15170;AT2G34830;AT5G61290;AT2G28610;AT2G28620;AT1G69560;AT5G01840;AT1G62360;AT1G25350;AT1G66140;AT3G04800;AT3G55610;AT3G55620;AT1G71692;AT1G61120;AT2G31170;AT2G38320…
GO:0090567	reproductive shoot system development	meristem development and organogenesis	2.72e-12	AT3G57130;AT2G41370;AT4G35900;AT4G32980;AT5G61850;AT1G24260;AT1G69120;AT4G18960;AT2G45660;AT4G36920;AT4G08150;AT1G65810;AT2G33880;AT5G09805;AT3G15170;AT5G16560;AT2G28610;AT1G62360;AT1G25350;AT1G71692;AT2G31170;AT1G23000;AT5G02030;AT4G26000;AT1G69770;AT3G24440;AT5G10510;AT3G13960;AT5G24860;AT1G48350;AT5G64667;AT1G77110;AT3G57670;AT2G33860;AT2G46770;AT1G66400;AT1G69180;AT4G31610;AT2G24210;AT5G60690…
GO:0033993	response to lipid		2.97e-12	AT5G61850;AT2G45660;AT4G36160;AT2G33880;AT3G55610;AT3G55620;AT1G61120;AT1G62380;AT4G35230;AT2G22670;AT3G13960;AT3G61890;AT5G24860;AT2G25790;AT4G35390;AT5G66350;AT1G15550;AT2G37220;AT1G75830;AT2G36830;AT1G43910;AT2G45190;AT3G47620;AT5G62380;AT3G51060;AT5G52900;AT4G26150;AT3G25780;AT5G61130;AT4G23060;AT1G17010;AT1G17020;AT3G23050;AT4G26740;AT1G75750;AT5G65310;AT4G03400;AT2G27690;AT4G15910;AT5G20635…
GO:1901576	organic substance biosynthetic process	metabolism	3.3e-12	AT3G57130;AT1G23380;AT4G35900;AT4G32980;AT5G61850;AT1G24260;AT1G69120;AT4G18960;AT2G45660;AT4G36920;AT3G25570;AT5G48720;AT4G08150;AT2G44745;AT2G44750;AT4G36160;AT4G07950;AT3G46130;AT3G30530;AT3G50410;AT2G33880;AT5G10100;AT1G80050;AT3G15170;AT2G34830;AT5G61290;AT2G28610;AT2G28620;AT1G69560;AT5G01840;AT1G62360;AT1G25350;AT1G66140;AT3G04800;AT3G55610;AT3G55620;AT1G71692;AT1G61120;AT2G31170;AT2G38320…
GO:0009888	tissue development	meristem development and organogenesis	3.48e-12	AT3G57130;AT1G23380;AT2G41370;AT4G32980;AT5G61850;AT1G24260;AT1G69120;AT4G18960;AT2G45660;AT4G36920;AT4G08150;AT4G36160;AT2G33880;AT3G15170;AT5G41315;AT1G62360;AT2G34925;AT1G25350;AT1G71692;AT5G65510;AT5G02030;AT3G63300;AT2G30370;AT1G12090;AT3G24440;AT5G10510;AT1G48350;AT3G24770;AT1G32550;AT1G77110;AT3G50070;AT1G69180;AT4G31600;AT2G24210;AT3G24660;AT5G60690;AT1G75820;AT3G06020;AT2G45190;AT4G00220…
GO:0009791	post-embryonic development		3.83e-12	AT3G57130;AT2G41370;AT4G35900;AT4G32980;AT5G61850;AT1G24260;AT1G69120;AT4G18960;AT2G45660;AT4G36920;AT4G08150;AT1G65810;AT2G33880;AT5G09805;AT3G15170;AT2G34830;AT5G16560;AT2G28610;AT1G62360;AT1G25350;AT3G55610;AT3G55620;AT1G71692;AT2G31170;AT1G62380;AT1G23000;AT5G02030;AT4G26000;AT2G30370;AT1G69770;AT1G69780;AT2G22670;AT3G24440;AT5G10510;AT1G12980;AT2G45430;AT3G13960;AT5G24860;AT1G48350;AT3G24770…
GO:0048608	reproductive structure development		4.38e-12	AT3G57130;AT2G41370;AT4G35900;AT4G32980;AT5G61850;AT1G24260;AT1G69120;AT4G18960;AT2G45660;AT4G36920;AT4G08150;AT1G65810;AT2G33880;AT5G09805;AT3G15170;AT2G34830;AT5G16560;AT2G28610;AT1G62360;AT1G25350;AT3G55610;AT3G55620;AT1G71692;AT2G31170;AT1G23000;AT5G02030;AT4G26000;AT1G69770;AT1G69780;AT2G22670;AT3G24440;AT5G10510;AT1G12980;AT2G45430;AT3G13960;AT5G24860;AT1G48350;AT3G24770;AT5G64667;AT1G77110…
GO:0061458	reproductive system development		4.38e-12	AT3G57130;AT2G41370;AT4G35900;AT4G32980;AT5G61850;AT1G24260;AT1G69120;AT4G18960;AT2G45660;AT4G36920;AT4G08150;AT1G65810;AT2G33880;AT5G09805;AT3G15170;AT2G34830;AT5G16560;AT2G28610;AT1G62360;AT1G25350;AT3G55610;AT3G55620;AT1G71692;AT2G31170;AT1G23000;AT5G02030;AT4G26000;AT1G69770;AT1G69780;AT2G22670;AT3G24440;AT5G10510;AT1G12980;AT2G45430;AT3G13960;AT5G24860;AT1G48350;AT3G24770;AT5G64667;AT1G77110…
GO:0009059	macromolecule biosynthetic process		6.47e-12	AT3G57130;AT1G23380;AT4G35900;AT4G32980;AT5G61850;AT1G24260;AT1G69120;AT4G18960;AT2G45660;AT4G36920;AT5G48720;AT4G08150;AT2G44745;AT4G36160;AT4G07950;AT3G46130;AT3G30530;AT3G50410;AT2G33880;AT3G15170;AT2G34830;AT2G28610;AT2G28620;AT1G69560;AT5G01840;AT1G62360;AT1G25350;AT1G66140;AT3G55620;AT1G71692;AT2G31170;AT2G38320;AT5G65510;AT1G72220;AT4G29100;AT5G02030;AT4G35230;AT4G35240;AT1G69770;AT1G69780…
GO:0010016	shoot system morphogenesis	meristem development and organogenesis	1.49e-11	AT3G57130;AT2G41370;AT4G32980;AT4G08150;AT3G15170;AT1G62360;AT2G34925;AT5G02030;AT1G69780;AT3G13960;AT3G24770;AT1G32550;AT2G33860;AT4G01540;AT5G60690;AT2G26580;AT1G70510;AT2G45190;AT3G25670;AT1G69690;AT2G31160;AT5G55920;AT2G27990;AT1G14350;AT4G30520;AT1G30490;AT1G12430;AT2G42800;AT2G02070;AT5G61480;AT4G21030;AT3G07540;AT1G14690;AT4G14723;AT4G18390;AT1G48410;AT2G27230;AT3G45260;AT3G02150;AT5G06250…
GO:0009908	flower development	meristem development and organogenesis	2.77e-11	AT3G57130;AT2G41370;AT4G35900;AT4G32980;AT5G61850;AT1G24260;AT1G69120;AT4G18960;AT2G45660;AT4G36920;AT4G08150;AT1G65810;AT2G33880;AT5G09805;AT3G15170;AT5G16560;AT2G28610;AT1G62360;AT1G25350;AT1G71692;AT2G31170;AT1G23000;AT5G02030;AT4G26000;AT1G69770;AT3G24440;AT5G10510;AT3G13960;AT5G24860;AT1G48350;AT5G64667;AT1G77110;AT3G57670;AT2G33860;AT2G46770;AT1G66400;AT1G69180;AT4G31610;AT2G24210;AT5G60690…
GO:0034645	cellular macromolecule biosynthetic process		3.13e-11	AT3G57130;AT1G23380;AT4G35900;AT4G32980;AT5G61850;AT1G24260;AT1G69120;AT4G18960;AT2G45660;AT4G36920;AT5G48720;AT4G08150;AT2G44745;AT4G36160;AT4G07950;AT3G46130;AT3G30530;AT3G50410;AT2G33880;AT3G15170;AT2G34830;AT2G28610;AT2G28620;AT1G69560;AT5G01840;AT1G62360;AT1G25350;AT1G66140;AT3G55620;AT1G71692;AT2G31170;AT2G38320;AT5G65510;AT1G72220;AT4G29100;AT5G02030;AT4G35230;AT4G35240;AT1G69770;AT1G69780…
GO:0044699	single-organism process		4.23e-11	AT3G57130;AT1G23380;AT2G41370;AT4G35900;AT4G32980;AT5G61850;AT1G24260;AT1G69120;AT4G18960;AT2G45660;AT4G36920;AT5G40460;AT2G29960;AT5G48720;AT4G08150;AT1G65810;AT2G37440;AT5G23810;AT2G44745;AT2G44750;AT4G36150;AT5G63720;AT3G50400;AT3G50410;AT2G33870;AT2G33880;AT5G03610;AT5G10100;AT1G80050;AT5G09805;AT1G05460;AT3G15170;AT2G15340;AT2G34825;AT2G34830;AT5G41315;AT5G16560;AT5G61290;AT2G28610;AT2G28620…
GO:0032870	cellular response to hormone stimulus	response to hormones and external signals	1.86e-10	AT3G57130;AT2G41370;AT5G61850;AT3G55620;AT1G61120;AT5G65510;AT3G63300;AT4G35230;AT2G22670;AT5G10510;AT4G35390;AT2G26560;AT5G66350;AT1G15550;AT1G77850;AT4G01540;AT1G49820;AT1G75830;AT2G36830;AT2G25810;AT1G70510;AT1G69580;AT2G36910;AT1G69690;AT3G51060;AT2G34810;AT5G16000;AT2G28160;AT4G26150;AT3G25780;AT4G29720;AT5G61130;AT4G25960;AT1G70550;AT1G17010;AT1G74890;AT5G65310;AT2G27690;AT1G04250;AT1G75460…
GO:0044249	cellular biosynthetic process	metabolism	1.92e-10	AT3G57130;AT1G23380;AT4G35900;AT4G32980;AT5G61850;AT1G24260;AT1G69120;AT4G18960;AT2G45660;AT4G36920;AT3G25570;AT5G48720;AT4G08150;AT2G44745;AT2G44750;AT4G36160;AT4G07950;AT3G46130;AT3G30530;AT3G50410;AT2G33880;AT5G10100;AT1G80050;AT3G15170;AT2G34830;AT5G61290;AT2G28610;AT2G28620;AT1G69560;AT5G01840;AT1G62360;AT1G25350;AT1G66140;AT3G04800;AT3G55610;AT3G55620;AT1G71692;AT1G61120;AT2G31170;AT2G38320…
GO:0071704	organic substance metabolic process	metabolism	2.03e-10	AT3G57130;AT1G23380;AT4G35900;AT4G32980;AT5G61850;AT1G24260;AT1G69120;AT4G18960;AT2G45660;AT4G36920;AT3G25560;AT3G25570;AT1G26940;AT5G40460;AT2G29960;AT5G48720;AT4G08150;AT2G37440;AT2G44745;AT2G44750;AT4G36160;AT4G07950;AT3G46130;AT3G30530;AT3G50400;AT3G50410;AT1G69790;AT2G33880;AT5G03610;AT5G10100;AT1G80050;AT5G09800;AT4G20450;AT1G05460;AT3G15170;AT2G34830;AT5G61290;AT2G28610;AT2G28620;AT1G69560…
GO:0035266	meristem growth	meristem development and organogenesis	2.86e-10	AT2G33880;AT5G10510;AT1G48350;AT3G24660;AT5G60690;AT3G06020;AT2G45190;AT2G31160;AT5G16000;AT4G30520;AT1G30490;AT5G61480;AT1G60800;AT1G54200;AT2G23950;AT2G19930;AT2G14890;AT5G53400;AT1G68320;AT5G57130;AT4G22130;AT5G65700;AT4G20270;AT5G60200;AT5G03150;AT4G28190;AT3G13510;AT1G08030;AT4G38660;AT3G08680;AT5G01890;AT2G01950;AT1G13710;AT2G45450;AT5G03680;AT5G51560;AT4G34980;AT2G40540;AT5G17980;AT5G48800…
GO:0071495	cellular response to endogenous stimulus	response to hormones and external signals	2.9e-10	AT3G57130;AT2G41370;AT5G61850;AT3G55620;AT1G61120;AT5G65510;AT3G63300;AT4G35230;AT2G22670;AT5G10510;AT4G35390;AT2G26560;AT5G66350;AT1G15550;AT1G77850;AT4G01540;AT1G49820;AT1G75830;AT2G36830;AT2G25810;AT1G70510;AT1G69580;AT2G36910;AT1G69690;AT3G51060;AT2G34810;AT5G16000;AT2G28160;AT4G26150;AT3G25780;AT4G29720;AT5G61130;AT4G25960;AT1G70550;AT1G17010;AT1G74890;AT5G65310;AT2G27690;AT1G04250;AT1G75460…
GO:0010075	regulation of meristem growth	meristem development and organogenesis	5.66e-10	AT2G33880;AT5G10510;AT1G48350;AT3G24660;AT5G60690;AT3G06020;AT2G31160;AT5G16000;AT4G30520;AT1G30490;AT5G61480;AT1G60800;AT1G54200;AT2G23950;AT2G19930;AT2G14890;AT1G68320;AT5G57130;AT4G22130;AT5G65700;AT4G20270;AT5G60200;AT5G03150;AT4G28190;AT3G13510;AT1G08030;AT4G38660;AT3G08680;AT5G01890;AT2G01950;AT1G13710;AT2G45450;AT5G03680;AT5G51560;AT4G34980;AT2G40540;AT5G17980;AT5G48800;AT1G52150;AT4G37590…
GO:0009739	response to gibberellin	response to hormones and external signals	6.42e-10	AT5G61850;AT2G45660;AT2G22670;AT5G24860;AT4G35390;AT5G66350;AT1G15550;AT1G75830;AT2G36830;AT3G47620;AT3G51060;AT4G26150;AT5G61130;AT4G23060;AT1G17010;AT1G75750;AT1G50420;AT2G36890;AT5G52660;AT4G19700;AT2G37630;AT2G31730;AT1G12240;AT5G07180;AT4G02780;AT5G50915;AT1G74650;AT5G51810;AT5G07690;AT5G67300;AT1G62660;AT1G26960;AT1G09530;AT3G11280;AT5G17300;AT4G15430;AT3G63010;AT1G66390;AT5G25190;AT3G02885…
GO:0009987	cellular process		8.19e-10	AT3G57130;AT1G23380;AT2G41370;AT4G35900;AT4G32980;AT5G61850;AT1G24260;AT1G69120;AT4G18960;AT2G45660;AT4G36920;AT3G25560;AT3G25570;AT1G26940;AT5G40460;AT2G29960;AT5G48720;AT4G08150;AT2G37440;AT2G44745;AT2G44750;AT4G36150;AT4G36160;AT4G07950;AT3G46130;AT3G30530;AT3G50410;AT1G69790;AT2G33870;AT2G33880;AT5G10100;AT1G80050;AT5G09800;AT4G20450;AT1G05460;AT3G15170;AT2G15340;AT2G34825;AT2G34830;AT5G41315…
GO:0009755	hormone-mediated signaling pathway		9.95e-10	AT3G57130;AT2G41370;AT5G61850;AT1G61120;AT5G65510;AT3G63300;AT4G35230;AT2G22670;AT5G10510;AT4G35390;AT2G26560;AT5G66350;AT1G15550;AT1G77850;AT4G01540;AT1G75830;AT2G36830;AT2G25810;AT1G70510;AT1G69580;AT2G36910;AT1G69690;AT3G51060;AT2G34810;AT5G16000;AT4G26150;AT3G25780;AT4G29720;AT5G61130;AT4G25960;AT1G70550;AT1G17010;AT1G74890;AT5G65310;AT2G27690;AT1G04250;AT1G75460;AT3G45260;AT3G05660;AT4G35790…
GO:0010014	meristem initiation	meristem development and organogenesis	1.84e-09	AT1G23380;AT4G08150;AT3G15170;AT2G34925;AT5G02030;AT5G10510;AT3G24770;AT1G77110;AT3G24660;AT5G60690;AT5G62380;AT2G31160;AT2G27990;AT4G30520;AT1G30490;AT5G61480;AT3G07540;AT4G18820;AT1G54200;AT2G19930;AT1G48410;AT2G27230;AT1G68320;AT5G57130;AT4G20270;AT5G60200;AT3G13510;AT1G30330;AT1G76420;AT5G13300;AT2G45450;AT5G03680;AT4G32880;AT2G47230;AT4G37750;AT3G61140;AT5G17980;AT5G48800;AT1G52150;AT5G08130…
GO:0048827	phyllome development	meristem development and organogenesis	2.27e-09	AT3G57130;AT2G41370;AT4G32980;AT1G24260;AT1G69120;AT4G18960;AT2G45660;AT4G36920;AT1G65810;AT2G33880;AT3G15170;AT5G16560;AT2G28610;AT1G62360;AT1G25350;AT1G71692;AT2G31170;AT5G02030;AT1G69780;AT1G12980;AT3G13960;AT5G53660;AT1G48350;AT1G77110;AT2G46770;AT1G69180;AT2G24210;AT4G01540;AT5G60690;AT2G26580;AT1G70510;AT2G45190;AT3G25670;AT2G36910;AT1G69690;AT3G51060;AT5G55920;AT2G28000;AT5G10270;AT4G30520…
GO:0044237	cellular metabolic process	metabolism	2.27e-09	AT3G57130;AT1G23380;AT4G35900;AT4G32980;AT5G61850;AT1G24260;AT1G69120;AT4G18960;AT2G45660;AT4G36920;AT3G25560;AT3G25570;AT1G26940;AT5G40460;AT2G29960;AT5G48720;AT4G08150;AT2G37440;AT2G44745;AT2G44750;AT4G36150;AT4G36160;AT4G07950;AT3G46130;AT3G30530;AT3G50410;AT1G69790;AT2G33880;AT5G10100;AT1G80050;AT5G09800;AT4G20450;AT3G15170;AT2G34830;AT5G61290;AT2G28610;AT2G28620;AT1G69560;AT5G01840;AT1G62360…
GO:0008152	metabolic process	metabolism	2.69e-09	AT3G57130;AT1G23380;AT4G35900;AT4G32980;AT5G61850;AT1G24260;AT1G69120;AT4G18960;AT2G45660;AT4G36920;AT3G25560;AT3G25570;AT1G26940;AT5G40460;AT2G29960;AT5G48720;AT4G08150;AT2G37440;AT2G44745;AT2G44750;AT3G16190;AT4G36150;AT4G36160;AT4G07950;AT3G46130;AT3G30530;AT3G50400;AT3G50410;AT1G69790;AT2G33880;AT5G03610;AT5G10100;AT1G80050;AT5G09800;AT4G20450;AT1G05460;AT3G15170;AT2G34830;AT5G61290;AT2G28610…
GO:0009887	organ morphogenesis	meristem development and organogenesis	2.95e-09	AT3G57130;AT2G41370;AT4G32980;AT1G24260;AT1G69120;AT4G36920;AT4G08150;AT1G65810;AT2G33880;AT3G15170;AT5G16560;AT1G69560;AT1G62360;AT5G65510;AT1G23000;AT5G02030;AT1G69780;AT2G22670;AT5G10510;AT1G12980;AT3G13960;AT1G77110;AT2G33860;AT1G69180;AT2G24210;AT4G01540;AT5G60690;AT2G26580;AT1G70510;AT2G45190;AT4G00220;AT1G69690;AT5G63090;AT5G55920;AT2G27990;AT1G26780;AT4G30520;AT1G12430;AT2G02070;AT3G28560…
GO:0071310	cellular response to organic substance		3.55e-09	AT3G57130;AT2G41370;AT4G35900;AT5G61850;AT4G36150;AT1G25350;AT3G55620;AT1G61120;AT5G65510;AT1G62380;AT5G02030;AT3G63300;AT4G35230;AT2G22670;AT3G24440;AT5G10510;AT1G63020;AT3G13950;AT4G35390;AT2G26560;AT2G31370;AT5G66350;AT1G15550;AT1G77850;AT1G69440;AT4G01540;AT1G49820;AT5G09860;AT3G12890;AT1G75830;AT2G36830;AT2G25810;AT1G70510;AT3G24340;AT1G69580;AT2G36910;AT1G69690;AT5G62390;AT3G51060;AT1G78580…
GO:0009605	response to external stimulus	response to hormones and external signals	3.71e-09	AT3G57130;AT2G41370;AT2G45660;AT4G36150;AT1G05460;AT5G24770;AT2G34830;AT3G50450;AT1G71692;AT1G61120;AT3G54820;AT5G02030;AT4G10380;AT1G12090;AT2G01940;AT1G63020;AT5G27350;AT3G13950;AT3G61890;AT3G51660;AT3G24770;AT1G32540;AT2G26560;AT2G34500;AT4G37560;AT4G10390;AT2G30860;AT5G15830;AT2G33860;AT2G37220;AT1G22660;AT2G24210;AT1G66180;AT3G18290;AT5G09860;AT3G24340;AT3G25670;AT5G57685;AT2G33770;AT2G36910…
GO:0090304	nucleic acid metabolic process	gene expression	5.05e-09	AT3G57130;AT1G23380;AT4G35900;AT4G32980;AT5G61850;AT1G24260;AT1G69120;AT4G18960;AT2G45660;AT4G36920;AT5G48720;AT4G08150;AT2G44745;AT4G36160;AT4G07950;AT3G46130;AT3G30530;AT3G50410;AT2G33880;AT3G15170;AT2G34830;AT2G28610;AT2G28620;AT1G69560;AT5G01840;AT1G62360;AT1G25350;AT1G66140;AT1G71692;AT2G31170;AT5G65510;AT4G29100;AT5G02030;AT1G69770;AT1G69780;AT2G22670;AT1G79960;AT2G01940;AT3G24440;AT5G10510…
GO:0009753	response to jasmonic acid	response to hormones and external signals	7.03e-09	AT3G57130;AT2G41370;AT5G40460;AT5G24770;AT1G61120;AT2G26560;AT4G10390;AT2G24210;AT1G69690;AT1G28290;AT2G34810;AT3G25780;AT3G23050;AT1G66380;AT2G27690;AT1G75460;AT1G74020;AT3G45260;AT3G02150;AT3G05660;AT1G51360;AT2G36890;AT2G26690;AT5G63450;AT5G42650;AT5G52660;AT4G34710;AT1G25540;AT3G07370;AT2G29450;AT2G37630;AT1G53230;AT1G21910;AT2G43010;AT1G66880;AT1G64060;AT4G23810;AT1G21250;AT3G57530;AT3G50700…
GO:0070887	cellular response to chemical stimulus		8.58e-09	AT3G57130;AT2G41370;AT4G35900;AT5G61850;AT4G36150;AT1G25350;AT3G55620;AT1G61120;AT5G65510;AT1G62380;AT5G02030;AT3G63300;AT4G35230;AT4G10380;AT2G22670;AT3G24440;AT5G10510;AT1G63020;AT3G13950;AT1G32540;AT4G35390;AT2G26560;AT2G31370;AT5G66350;AT2G34500;AT1G15550;AT1G77850;AT1G69440;AT4G01540;AT1G49820;AT5G09860;AT3G12890;AT1G75830;AT2G36830;AT2G25810;AT1G70510;AT3G24340;AT1G69580;AT2G36910;AT1G69690…
GO:0048509	regulation of meristem development	meristem development and organogenesis	1.28e-08	AT2G33880;AT1G62360;AT5G10510;AT1G48350;AT3G24660;AT5G60690;AT1G75820;AT3G06020;AT2G31160;AT5G16000;AT4G30520;AT1G30490;AT5G61480;AT1G60800;AT1G54200;AT2G23950;AT2G19930;AT2G14890;AT1G68320;AT5G57130;AT4G22130;AT5G65700;AT4G20270;AT5G60200;AT5G03150;AT4G28190;AT1G63030;AT3G13510;AT1G08030;AT4G38660;AT3G08680;AT5G01890;AT4G40060;AT2G01950;AT1G13710;AT2G45450;AT5G03680;AT5G51560;AT4G34980;AT2G40540…
GO:0009733	response to auxin	response to hormones and external signals	1.34e-08	AT3G50410;AT1G61120;AT5G65510;AT3G63300;AT2G22670;AT5G10510;AT2G25790;AT1G77850;AT2G33860;AT2G36910;AT4G36740;AT4G25960;AT3G23050;AT4G00880;AT4G32280;AT4G03400;AT2G27690;AT1G72430;AT1G48410;AT1G04250;AT2G41820;AT2G46990;AT4G34710;AT4G34750;AT3G07370;AT2G37630;AT2G47750;AT4G03190;AT1G53230;AT1G77690;AT2G26740;AT4G37580;AT2G43010;AT4G16780;AT1G64060;AT3G57530;AT2G28085;AT5G67300;AT2G19560;AT5G45710…
GO:0050793	regulation of developmental process		1.38e-08	AT4G35900;AT5G61850;AT1G24260;AT1G69120;AT4G18960;AT2G45660;AT2G33880;AT5G01840;AT1G62360;AT1G25350;AT5G65510;AT1G62380;AT1G23000;AT5G02030;AT2G30370;AT1G69770;AT3G24440;AT5G10510;AT3G13960;AT5G24860;AT1G48350;AT1G69440;AT1G66400;AT1G69180;AT3G24660;AT5G60690;AT1G75820;AT3G06020;AT3G24340;AT2G45190;AT3G47620;AT2G31160;AT5G16000;AT2G27990;AT4G26150;AT4G30520;AT1G30490;AT4G25350;AT5G61480;AT1G60800…
GO:0042445	hormone metabolic process	regulation of hormone levels	1.58e-08	AT1G62360;AT5G56970;AT2G45430;AT3G51660;AT1G62640;AT2G30860;AT2G33860;AT5G10180;AT5G60750;AT5G43940;AT3G47210;AT1G75750;AT5G21482;AT5G49760;AT5G42750;AT1G48410;AT5G24910;AT2G14890;AT1G50430;AT5G20960;AT5G42650;AT3G14310;AT2G31750;AT2G30840;AT4G15440;AT1G77690;AT1G70560;AT3G25040;AT4G32540;AT1G12230;AT2G43010;AT4G30530;AT1G28300;AT4G31910;AT5G14220;AT5G04470;AT3G11320;AT1G62660;AT3G08680;AT3G18485…
GO:0010817	regulation of hormone levels	regulation of hormone levels	1.98e-08	AT1G62360;AT5G56970;AT1G12090;AT2G45430;AT3G51660;AT1G48350;AT1G77110;AT1G62640;AT2G30860;AT2G33860;AT5G10180;AT2G36910;AT5G16000;AT4G25960;AT5G60750;AT5G43940;AT3G47210;AT3G23050;AT2G46710;AT1G75750;AT5G21482;AT5G49760;AT5G42750;AT1G48410;AT5G24910;AT2G14890;AT5G64740;AT1G50430;AT5G20960;AT5G42650;AT3G14310;AT2G31750;AT2G30840;AT4G03190;AT4G15440;AT1G77690;AT1G70560;AT3G25040;AT4G32540;AT1G12230…
GO:0043170	macromolecule metabolic process	gene expression	2.06e-08	AT3G57130;AT1G23380;AT4G35900;AT4G32980;AT5G61850;AT1G24260;AT1G69120;AT4G18960;AT2G45660;AT4G36920;AT3G25560;AT1G26940;AT2G29960;AT5G48720;AT4G08150;AT2G44745;AT4G36160;AT4G07950;AT3G46130;AT3G30530;AT3G50410;AT1G69790;AT2G33880;AT5G09800;AT4G20450;AT1G05460;AT3G15170;AT2G34830;AT2G28610;AT2G28620;AT1G69560;AT5G01840;AT1G62360;AT1G25350;AT1G66140;AT3G04810;AT3G55620;AT1G71692;AT2G31170;AT2G38320…
GO:0048532	anatomical structure arrangement	meristem development and organogenesis	2.23e-08	AT1G23380;AT1G69120;AT4G08150;AT3G15170;AT1G62360;AT2G34925;AT1G25350;AT5G02030;AT3G24440;AT5G10510;AT3G24770;AT1G77110;AT3G24660;AT5G60690;AT1G75820;AT2G45190;AT5G62380;AT2G31160;AT1G30950;AT2G27990;AT4G30520;AT1G30490;AT5G61480;AT4G26740;AT3G07540;AT4G18820;AT1G54200;AT2G19930;AT3G27660;AT1G48410;AT2G27230;AT5G06250;AT1G68320;AT5G57130;AT5G65700;AT4G20270;AT5G60200;AT2G28290;AT3G13510;AT1G30330…
GO:1901360	organic cyclic compound metabolic process	gene expression	2.9e-08	AT3G57130;AT1G23380;AT4G35900;AT4G32980;AT5G61850;AT1G24260;AT1G69120;AT4G18960;AT2G45660;AT4G36920;AT5G48720;AT4G08150;AT2G44745;AT2G44750;AT4G36160;AT4G07950;AT3G46130;AT3G30530;AT3G50410;AT2G33880;AT1G80050;AT3G15170;AT2G34830;AT2G28610;AT2G28620;AT1G69560;AT5G01840;AT1G62360;AT1G25350;AT1G66140;AT3G55610;AT1G71692;AT2G31170;AT5G65510;AT1G62380;AT4G29100;AT5G02030;AT1G69770;AT1G69780;AT2G22670…
GO:0043207	response to external biotic stimulus		2.9e-08	AT3G57130;AT2G41370;AT4G36150;AT1G05460;AT5G24770;AT3G50450;AT1G61120;AT5G02030;AT1G63020;AT5G27350;AT3G13950;AT3G61890;AT3G51660;AT1G32540;AT2G26560;AT4G37560;AT4G10390;AT2G30860;AT2G33860;AT2G37220;AT2G24210;AT5G09860;AT3G24340;AT3G25670;AT5G57685;AT2G36910;AT1G69690;AT3G21690;AT2G34810;AT1G55210;AT5G16000;AT1G20980;AT3G60540;AT1G33440;AT2G35690;AT5G10270;AT3G25780;AT4G30520;AT2G27920;AT2G42800…
GO:0051707	response to other organism		2.9e-08	AT3G57130;AT2G41370;AT4G36150;AT1G05460;AT5G24770;AT3G50450;AT1G61120;AT5G02030;AT1G63020;AT5G27350;AT3G13950;AT3G61890;AT3G51660;AT1G32540;AT2G26560;AT4G37560;AT4G10390;AT2G30860;AT2G33860;AT2G37220;AT2G24210;AT5G09860;AT3G24340;AT3G25670;AT5G57685;AT2G36910;AT1G69690;AT3G21690;AT2G34810;AT1G55210;AT5G16000;AT1G20980;AT3G60540;AT1G33440;AT2G35690;AT5G10270;AT3G25780;AT4G30520;AT2G27920;AT2G42800…
GO:0009607	response to biotic stimulus	response to hormones and external signals	3.07e-08	AT3G57130;AT2G41370;AT4G36150;AT1G05460;AT5G24770;AT3G50450;AT1G61120;AT5G02030;AT1G63020;AT5G27350;AT3G13950;AT3G61890;AT3G51660;AT1G32540;AT2G26560;AT4G37560;AT4G10390;AT2G30860;AT2G33860;AT2G37220;AT2G24210;AT5G09860;AT3G24340;AT3G25670;AT5G57685;AT2G36910;AT1G69690;AT3G21690;AT2G34810;AT1G55210;AT5G16000;AT1G20980;AT3G60540;AT1G33440;AT2G35690;AT5G10270;AT3G25780;AT4G30520;AT2G27920;AT2G42800…
GO:0009933	meristem structural organization	meristem development and organogenesis	3.13e-08	AT1G23380;AT1G69120;AT4G08150;AT3G15170;AT1G62360;AT2G34925;AT1G25350;AT5G02030;AT3G24440;AT5G10510;AT3G24770;AT1G77110;AT3G24660;AT5G60690;AT1G75820;AT2G45190;AT5G62380;AT2G31160;AT1G30950;AT2G27990;AT4G30520;AT1G30490;AT5G61480;AT4G26740;AT3G07540;AT4G18820;AT1G54200;AT2G19930;AT3G27660;AT1G48410;AT2G27230;AT1G68320;AT5G57130;AT5G65700;AT4G20270;AT5G60200;AT2G28290;AT3G13510;AT1G30330;AT1G76420…
GO:0048438	floral whorl development	meristem development and organogenesis	4.05e-08	AT4G32980;AT1G24260;AT1G69120;AT4G18960;AT2G45660;AT4G36920;AT4G08150;AT1G65810;AT2G33880;AT3G15170;AT5G16560;AT1G62360;AT1G25350;AT1G71692;AT2G31170;AT5G02030;AT4G26000;AT1G48350;AT1G77110;AT3G57670;AT2G33860;AT2G46770;AT1G69180;AT2G24210;AT1G70510;AT2G45190;AT3G25670;AT2G36910;AT3G51060;AT2G31160;AT2G28000;AT4G30520;AT1G30490;AT2G42800;AT4G25960;AT3G28560;AT1G60800;AT1G14690;AT1G21810;AT1G14720…
GO:0044238	primary metabolic process	metabolism	5.51e-08	AT3G57130;AT1G23380;AT4G35900;AT4G32980;AT5G61850;AT1G24260;AT1G69120;AT4G18960;AT2G45660;AT4G36920;AT3G25560;AT1G26940;AT2G29960;AT5G48720;AT4G08150;AT2G37440;AT2G44745;AT4G36160;AT4G07950;AT3G46130;AT3G30530;AT3G50400;AT3G50410;AT1G69790;AT2G33880;AT5G03610;AT5G10100;AT1G80050;AT5G09800;AT4G20450;AT3G15170;AT2G34830;AT5G61290;AT2G28610;AT2G28620;AT1G69560;AT5G01840;AT1G62360;AT1G25350;AT1G66140…
GO:2000026	regulation of multicellular organismal development		7.07e-08	AT4G35900;AT1G69120;AT4G18960;AT2G45660;AT2G33880;AT1G62360;AT1G25350;AT1G62380;AT1G23000;AT5G02030;AT2G30370;AT1G69770;AT3G24440;AT5G10510;AT3G13960;AT5G24860;AT1G48350;AT1G66400;AT1G69180;AT3G24660;AT5G60690;AT1G75820;AT3G06020;AT3G24340;AT2G45190;AT3G47620;AT2G31160;AT5G16000;AT4G26150;AT4G30520;AT1G30490;AT4G25350;AT5G61480;AT1G60800;AT4G21030;AT4G26740;AT1G54200;AT2G23950;AT2G19930;AT3G27660…
GO:0006807	nitrogen compound metabolic process	metabolism	7.3e-08	AT3G57130;AT1G23380;AT4G35900;AT4G32980;AT5G61850;AT1G24260;AT1G69120;AT4G18960;AT2G45660;AT4G36920;AT3G25570;AT5G48720;AT4G08150;AT2G44745;AT2G44750;AT4G36160;AT4G07950;AT3G46130;AT3G30530;AT3G50410;AT2G33880;AT1G80050;AT3G15170;AT2G34830;AT2G28610;AT2G28620;AT1G69560;AT5G01840;AT1G62360;AT1G25350;AT1G66140;AT3G55610;AT1G71692;AT2G31170;AT5G65510;AT1G62380;AT4G29100;AT5G02030;AT5G56970;AT1G08630…
GO:0006725	cellular aromatic compound metabolic process	metabolism	9.3e-08	AT3G57130;AT1G23380;AT4G35900;AT4G32980;AT5G61850;AT1G24260;AT1G69120;AT4G18960;AT2G45660;AT4G36920;AT5G48720;AT4G08150;AT2G44745;AT2G44750;AT4G36160;AT4G07950;AT3G46130;AT3G30530;AT3G50410;AT2G33880;AT1G80050;AT3G15170;AT2G34830;AT2G28610;AT2G28620;AT1G69560;AT5G01840;AT1G62360;AT1G25350;AT1G66140;AT1G71692;AT2G31170;AT5G65510;AT1G62380;AT4G29100;AT5G02030;AT5G56970;AT1G69770;AT1G69780;AT2G22670…
GO:0044702	single organism reproductive process		1.2e-07	AT3G57130;AT2G41370;AT4G35900;AT4G32980;AT5G61850;AT1G24260;AT1G69120;AT4G18960;AT2G45660;AT4G36920;AT4G08150;AT1G65810;AT5G63720;AT2G33870;AT2G33880;AT5G09805;AT3G15170;AT2G15340;AT2G34830;AT5G16560;AT2G28610;AT1G62360;AT1G25350;AT3G55610;AT3G55620;AT1G71692;AT2G31170;AT1G23000;AT5G02030;AT4G26000;AT1G69770;AT1G69780;AT2G22670;AT3G24440;AT5G10510;AT1G12980;AT3G13960;AT5G24860;AT1G48350;AT3G24770…
GO:0042446	hormone biosynthetic process	regulation of hormone levels	1.53e-07	AT1G62360;AT2G45430;AT3G51660;AT1G62640;AT2G30860;AT5G10180;AT5G60750;AT5G43940;AT3G47210;AT1G75750;AT5G49760;AT5G42750;AT5G24910;AT2G14890;AT1G50430;AT5G20960;AT5G42650;AT3G14310;AT2G30840;AT4G15440;AT1G77690;AT1G70560;AT3G25040;AT4G32540;AT1G12230;AT2G43010;AT4G30530;AT1G28300;AT4G31910;AT5G14220;AT5G04470;AT3G11320;AT1G62660;AT3G08680;AT5G17300;AT5G19340;AT3G26830;AT2G39180;AT1G73500;AT3G57010…
GO:0009694	jasmonic acid metabolic process	regulation of hormone levels	1.79e-07	AT4G32980;AT5G40460;AT1G61120;AT3G25760;AT3G25770;AT4G10390;AT2G34810;AT2G35690;AT3G25780;AT4G30950;AT2G27680;AT2G27690;AT3G02150;AT5G63450;AT5G42650;AT2G18950;AT4G34710;AT2G29450;AT4G37150;AT5G38710;AT1G05800;AT3G06490;AT3G19970;AT1G59640;AT5G53750;AT1G01260;AT2G46520;AT5G07010;AT2G44810;AT1G80840;AT1G51950;AT2G46510;AT3G23250;AT5G10300;AT2G30870;AT4G05100;AT3G57450;AT3G22400;AT2G22330;AT1G44350
GO:0009886	post-embryonic morphogenesis	meristem development and organogenesis	1.86e-07	AT3G57130;AT2G41370;AT4G32980;AT1G24260;AT1G69120;AT4G18960;AT4G36920;AT4G08150;AT1G65810;AT2G33880;AT3G15170;AT1G62360;AT1G23000;AT5G02030;AT1G69780;AT2G22670;AT3G13960;AT1G32550;AT1G77110;AT2G33860;AT1G69180;AT2G24210;AT5G60690;AT1G70510;AT2G45190;AT3G25670;AT2G31160;AT1G14350;AT4G30520;AT1G12430;AT2G42800;AT3G28560;AT5G61480;AT3G07540;AT1G14690;AT4G14723;AT1G21810;AT1G48410;AT2G27230;AT4G13510…
GO:0044260	cellular macromolecule metabolic process	gene expression	2.05e-07	AT3G57130;AT1G23380;AT4G35900;AT4G32980;AT5G61850;AT1G24260;AT1G69120;AT4G18960;AT2G45660;AT4G36920;AT3G25560;AT1G26940;AT2G29960;AT5G48720;AT4G08150;AT2G44745;AT4G36160;AT4G07950;AT3G46130;AT3G30530;AT3G50410;AT1G69790;AT2G33880;AT5G09800;AT4G20450;AT3G15170;AT2G34830;AT2G28610;AT2G28620;AT1G69560;AT5G01840;AT1G62360;AT1G25350;AT1G66140;AT3G04810;AT3G55620;AT1G71692;AT2G31170;AT2G38320;AT5G65510…
GO:0003006	developmental process involved in reproduction		2.51e-07	AT3G57130;AT2G41370;AT4G35900;AT4G32980;AT5G61850;AT1G24260;AT1G69120;AT4G18960;AT2G45660;AT4G36920;AT4G08150;AT1G65810;AT2G33870;AT2G33880;AT5G09805;AT3G15170;AT2G15340;AT2G34830;AT5G16560;AT2G28610;AT1G62360;AT1G25350;AT3G55610;AT3G55620;AT1G71692;AT2G31170;AT1G23000;AT5G02030;AT4G26000;AT1G69770;AT1G69780;AT2G22670;AT3G24440;AT5G10510;AT1G12980;AT2G45430;AT3G13960;AT5G24860;AT2G35070;AT1G48350…
GO:0071229	cellular response to acid chemical		2.57e-07	AT3G57130;AT2G41370;AT5G61850;AT4G36150;AT3G55620;AT1G61120;AT1G62380;AT2G22670;AT3G13950;AT4G35390;AT2G26560;AT5G66350;AT2G34500;AT1G15550;AT1G75830;AT2G36830;AT1G69690;AT3G51060;AT2G34810;AT4G26150;AT3G25780;AT5G61130;AT1G17010;AT5G65310;AT2G27690;AT3G49350;AT5G40010;AT1G75460;AT1G16370;AT3G45260;AT3G05660;AT4G13510;AT4G35790;AT4G33950;AT5G42650;AT5G65210;AT1G05575;AT4G34710;AT1G25540;AT3G07360…
GO:0051239	regulation of multicellular organismal process	regulation of hormone levels	4.29e-07	AT4G35900;AT1G69120;AT4G18960;AT2G45660;AT2G33880;AT1G62360;AT1G25350;AT1G62380;AT1G23000;AT5G02030;AT2G30370;AT1G69770;AT3G24440;AT5G10510;AT3G13960;AT5G24860;AT1G48350;AT1G66400;AT1G69180;AT3G24660;AT5G60690;AT1G75820;AT3G06020;AT3G24340;AT2G45190;AT3G47620;AT2G31160;AT5G16000;AT4G26150;AT4G30520;AT1G30490;AT4G25350;AT5G61480;AT1G60800;AT4G21030;AT4G26740;AT1G54200;AT2G23950;AT2G19930;AT3G27660…
GO:0009611	response to wounding	response to hormones and external signals	5.22e-07	AT5G24770;AT1G61120;AT1G62380;AT4G10390;AT2G24210;AT2G34810;AT3G25780;AT2G20340;AT5G43940;AT2G37040;AT3G23050;AT2G27690;AT1G74020;AT3G50930;AT2G26690;AT5G63450;AT5G42650;AT4G34710;AT3G07370;AT5G22500;AT3G50020;AT4G15440;AT4G34230;AT1G64060;AT3G57530;AT5G38710;AT2G28290;AT5G07690;AT1G62660;AT2G47800;AT2G16900;AT1G05800;AT2G47190;AT1G51680;AT3G06490;AT3G19970;AT1G73500;AT5G08790;AT3G13790;AT5G53750…
GO:0007165	signal transduction	response to hormones and external signals	5.63e-07	AT3G57130;AT2G41370;AT4G35900;AT5G61850;AT4G36150;AT2G33870;AT1G69550;AT1G25350;AT1G61120;AT5G65510;AT3G63300;AT4G35230;AT2G22670;AT3G24440;AT5G10510;AT3G13950;AT3G24770;AT2G25790;AT4G35390;AT2G26560;AT2G31370;AT5G66350;AT1G15550;AT5G15830;AT1G77850;AT4G14740;AT3G50230;AT4G01540;AT3G24660;AT3G12890;AT2G47170;AT1G75820;AT1G75830;AT2G36830;AT2G25810;AT1G70510;AT1G69580;AT3G25670;AT4G01420;AT2G36910…
GO:0009850	auxin metabolic process	regulation of hormone levels	6.03e-07	AT3G51660;AT2G30860;AT2G33860;AT5G10180;AT5G60750;AT5G43940;AT1G75750;AT5G49760;AT1G48410;AT5G20960;AT5G42650;AT3G14310;AT2G31750;AT4G15440;AT1G70560;AT4G32540;AT2G43010;AT4G30530;AT1G28300;AT5G14220;AT3G18485;AT5G17300;AT3G26830;AT1G73500;AT2G18690;AT3G44300;AT3G44310;AT5G11320;AT2G44490;AT2G30870;AT3G10870;AT3G13110;AT1G19300;AT2G22330;AT4G13770;AT1G44350
GO:0022414	reproductive process		6.27e-07	AT3G57130;AT2G41370;AT4G35900;AT4G32980;AT5G61850;AT1G24260;AT1G69120;AT4G18960;AT2G45660;AT4G36920;AT4G08150;AT1G65810;AT5G63720;AT2G33870;AT2G33880;AT5G09805;AT3G15170;AT2G15340;AT2G34830;AT5G16560;AT2G28610;AT1G62360;AT1G25350;AT3G55610;AT3G55620;AT1G71692;AT2G31170;AT1G23000;AT5G02030;AT4G26000;AT1G69770;AT1G69780;AT2G22670;AT3G24440;AT5G10510;AT1G12980;AT2G45430;AT3G13960;AT5G24860;AT2G35070…
GO:0009624	response to nematode	response to hormones and external signals	7.08e-07	AT5G27350;AT2G36910;AT1G33440;AT1G58360;AT1G59740;AT1G61800;AT1G71880;AT5G51600;AT3G14310;AT2G36400;AT4G22130;AT5G53550;AT2G47800;AT2G38290;AT2G39010;AT2G40460;AT2G38170;AT2G28390;AT4G18210;AT2G30080;AT2G29650;AT3G63380;AT5G13740;AT3G51860;AT5G57110
GO:1901701	cellular response to oxygen-containing compound		7.62e-07	AT3G57130;AT2G41370;AT5G61850;AT4G36150;AT1G25350;AT3G55620;AT1G61120;AT1G62380;AT4G35230;AT2G22670;AT3G24440;AT3G13950;AT1G32540;AT4G35390;AT2G26560;AT5G66350;AT2G34500;AT1G15550;AT1G49820;AT3G12890;AT1G75830;AT2G36830;AT1G69690;AT3G51060;AT1G78580;AT2G34810;AT2G28160;AT4G26150;AT3G25780;AT5G61130;AT1G17010;AT4G26740;AT5G65310;AT2G19930;AT2G27690;AT3G27660;AT3G49350;AT5G40010;AT1G75460;AT1G16370…
GO:0044700	single organism signaling		8.23e-07	AT3G57130;AT2G41370;AT4G35900;AT5G61850;AT4G36150;AT2G33870;AT2G34825;AT1G69550;AT1G25350;AT1G61120;AT5G65510;AT5G02030;AT3G63300;AT4G35230;AT2G22670;AT3G24440;AT5G10510;AT1G63020;AT3G13950;AT3G24770;AT2G25790;AT4G35390;AT2G26560;AT2G31370;AT5G66350;AT1G15550;AT5G15830;AT1G77850;AT4G14740;AT3G50230;AT4G01540;AT3G24660;AT3G12890;AT2G47170;AT1G75820;AT1G75830;AT2G36830;AT2G25810;AT1G70510;AT3G24340…
GO:0009628	response to abiotic stimulus	response to hormones and external signals	8.54e-07	AT4G35900;AT4G32980;AT2G45660;AT5G48720;AT4G36150;AT5G24770;AT1G25350;AT3G55610;AT1G61120;AT1G62380;AT1G12090;AT2G01940;AT3G24440;AT2G45430;AT5G53660;AT3G61890;AT2G26560;AT1G62640;AT3G25760;AT3G25770;AT2G34500;AT1G15550;AT2G30860;AT5G15830;AT2G37220;AT1G67900;AT1G22660;AT1G66180;AT2G36830;AT1G70510;AT2G36880;AT4G01420;AT2G36910;AT5G62390;AT5G16000;AT5G55920;AT2G31240;AT1G53070;AT4G26150;AT3G25780…
GO:0023052	signaling		8.58e-07	AT3G57130;AT2G41370;AT4G35900;AT5G61850;AT4G36150;AT2G33870;AT2G34825;AT1G69550;AT1G25350;AT1G61120;AT5G65510;AT5G02030;AT3G63300;AT4G35230;AT2G22670;AT3G24440;AT5G10510;AT1G63020;AT3G13950;AT3G24770;AT2G25790;AT4G35390;AT2G26560;AT2G31370;AT5G66350;AT1G15550;AT5G15830;AT1G77850;AT4G14740;AT3G50230;AT4G01540;AT3G24660;AT3G12890;AT2G47170;AT1G75820;AT1G75830;AT2G36830;AT2G25810;AT1G70510;AT3G24340…
GO:0014070	response to organic cyclic compound		9.51e-07	AT4G36150;AT4G36160;AT3G46130;AT3G50410;AT5G02030;AT4G35230;AT1G63020;AT3G13950;AT2G41380;AT2G25790;AT2G26560;AT2G34500;AT1G69440;AT5G09860;AT5G09870;AT3G24340;AT1G69690;AT5G62380;AT5G52900;AT3G25780;AT4G30520;AT1G14690;AT1G75750;AT4G32280;AT3G49350;AT1G48410;AT5G40010;AT1G75460;AT2G41820;AT3G45260;AT3G05660;AT5G11070;AT3G15720;AT4G13510;AT5G64740;AT2G38240;AT2G36890;AT4G28250;AT5G42650;AT5G65210…
GO:0065008	regulation of biological quality	regulation of hormone levels	1.03e-06	AT1G05460;AT1G62360;AT1G25350;AT5G02030;AT5G56970;AT1G12090;AT3G24440;AT1G63020;AT5G54290;AT2G45430;AT3G51660;AT1G48350;AT1G77110;AT1G62640;AT2G30860;AT2G33860;AT5G60690;AT5G10170;AT5G10180;AT1G70510;AT3G24340;AT5G57685;AT2G33770;AT2G36910;AT5G62380;AT3G51060;AT5G16000;AT4G30520;AT1G30490;AT4G25350;AT2G46800;AT4G25960;AT5G60750;AT5G43940;AT5G19250;AT3G47210;AT3G23050;AT2G46710;AT4G26740;AT1G14690…
GO:0097305	response to alcohol		1.12e-06	AT4G36160;AT2G33880;AT3G55610;AT3G55620;AT1G61120;AT4G35230;AT3G13960;AT3G61890;AT2G25790;AT2G37220;AT2G36830;AT1G43910;AT2G45190;AT3G47620;AT5G62380;AT5G52900;AT3G25780;AT1G17020;AT3G23050;AT4G26740;AT1G75750;AT5G65310;AT4G03400;AT2G27690;AT4G15910;AT5G20635;AT2G41820;AT5G11070;AT4G13510;AT1G32240;AT1G44170;AT4G35790;AT2G36890;AT4G33950;AT5G52660;AT2G28550;AT1G05575;AT4G34710;AT4G28110;AT3G61460…
GO:0009653	anatomical structure morphogenesis		1.12e-06	AT3G57130;AT1G23380;AT2G41370;AT4G32980;AT1G24260;AT1G69120;AT4G18960;AT4G36920;AT4G08150;AT1G65810;AT2G33870;AT2G33880;AT3G15170;AT2G15340;AT5G41315;AT5G16560;AT1G69560;AT5G01840;AT1G62360;AT2G34925;AT1G25350;AT1G71692;AT5G65510;AT1G23000;AT5G02030;AT1G69780;AT1G12090;AT2G22670;AT3G24440;AT5G10510;AT1G12980;AT3G13960;AT1G48350;AT3G24770;AT1G32550;AT1G77110;AT3G57670;AT1G77850;AT2G33860;AT1G69180…
GO:0034641	cellular nitrogen compound metabolic process		1.16e-06	AT3G57130;AT1G23380;AT4G35900;AT4G32980;AT5G61850;AT1G24260;AT1G69120;AT4G18960;AT2G45660;AT4G36920;AT3G25570;AT5G48720;AT4G08150;AT2G44745;AT2G44750;AT4G36160;AT4G07950;AT3G46130;AT3G30530;AT3G50410;AT2G33880;AT1G80050;AT3G15170;AT2G34830;AT2G28610;AT2G28620;AT1G69560;AT5G01840;AT1G62360;AT1G25350;AT1G66140;AT1G71692;AT2G31170;AT5G65510;AT4G29100;AT5G02030;AT1G69770;AT1G69780;AT2G22670;AT1G79960…
GO:0007154	cell communication		1.3e-06	AT3G57130;AT2G41370;AT4G35900;AT5G61850;AT4G36150;AT2G33870;AT2G34825;AT2G34830;AT1G69550;AT1G25350;AT1G71692;AT1G61120;AT3G54820;AT5G65510;AT5G02030;AT3G63300;AT4G35230;AT4G10380;AT2G22670;AT3G24440;AT5G10510;AT1G63020;AT3G13950;AT3G24770;AT2G25790;AT4G35390;AT2G26560;AT2G31370;AT5G66350;AT2G34500;AT1G15550;AT5G15830;AT1G77850;AT4G14740;AT3G50230;AT4G01540;AT3G24660;AT3G18290;AT3G12890;AT2G47170…
GO:0071370	cellular response to gibberellin stimulus		1.49e-06	AT5G61850;AT2G22670;AT4G35390;AT5G66350;AT1G15550;AT1G75830;AT2G36830;AT3G51060;AT4G26150;AT5G61130;AT1G17010;AT1G12240;AT5G07180;AT4G02780;AT1G62660;AT1G09530;AT3G63010;AT1G66390;AT5G25190;AT1G20650;AT4G35470;AT4G27250;AT3G24650;AT3G06750;AT1G66350
GO:0006139	nucleobase-containing compound metabolic process	gene expression	1.75e-06	AT3G57130;AT1G23380;AT4G35900;AT4G32980;AT5G61850;AT1G24260;AT1G69120;AT4G18960;AT2G45660;AT4G36920;AT5G48720;AT4G08150;AT2G44745;AT4G36160;AT4G07950;AT3G46130;AT3G30530;AT3G50410;AT2G33880;AT1G80050;AT3G15170;AT2G34830;AT2G28610;AT2G28620;AT1G69560;AT5G01840;AT1G62360;AT1G25350;AT1G66140;AT1G71692;AT2G31170;AT5G65510;AT4G29100;AT5G02030;AT1G69770;AT1G69780;AT2G22670;AT1G79960;AT2G01940;AT3G24440…
GO:0046483	heterocycle metabolic process		1.96e-06	AT3G57130;AT1G23380;AT4G35900;AT4G32980;AT5G61850;AT1G24260;AT1G69120;AT4G18960;AT2G45660;AT4G36920;AT5G48720;AT4G08150;AT2G44745;AT2G44750;AT4G36160;AT4G07950;AT3G46130;AT3G30530;AT3G50410;AT2G33880;AT1G80050;AT3G15170;AT2G34830;AT2G28610;AT2G28620;AT1G69560;AT5G01840;AT1G62360;AT1G25350;AT1G66140;AT3G55610;AT1G71692;AT2G31170;AT5G65510;AT1G62380;AT4G29100;AT5G02030;AT5G56970;AT1G69770;AT1G69780…
GO:0048366	leaf development	meristem development and organogenesis	2.34e-06	AT3G57130;AT4G32980;AT4G18960;AT2G28610;AT1G69780;AT1G12980;AT3G13960;AT5G53660;AT4G01540;AT5G60690;AT2G26580;AT1G69690;AT5G55920;AT5G10270;AT4G30520;AT2G02070;AT2G06200;AT4G21030;AT4G26740;AT4G14720;AT4G35890;AT4G18390;AT1G48410;AT2G27230;AT3G45260;AT3G02150;AT5G06250;AT5G27150;AT4G33950;AT2G46990;AT4G36870;AT5G53400;AT2G18950;AT3G15030;AT2G37630;AT1G53230;AT2G36400;AT1G70560;AT4G32540;AT5G07180…
GO:0080134	regulation of response to stress		2.98e-06	AT3G57130;AT2G41370;AT4G36150;AT3G13950;AT1G32540;AT2G26560;AT4G37560;AT5G41400;AT2G30860;AT3G47620;AT1G69690;AT5G55930;AT3G25780;AT2G23610;AT3G49350;AT1G75460;AT5G65050;AT3G45260;AT3G02150;AT3G05660;AT4G13510;AT5G45800;AT5G42650;AT2G18950;AT4G34710;AT1G68310;AT1G25540;AT2G28660;AT5G40470;AT2G41180;AT4G35180;AT2G37630;AT1G53230;AT3G25040;AT4G34230;AT2G43010;AT1G66880;AT1G64060;AT4G23810;AT1G21250…
GO:0071396	cellular response to lipid		3.38e-06	AT5G61850;AT3G55620;AT1G61120;AT1G62380;AT4G35230;AT2G22670;AT4G35390;AT5G66350;AT1G15550;AT1G75830;AT2G36830;AT3G51060;AT4G26150;AT3G25780;AT5G61130;AT1G17010;AT5G65310;AT2G27690;AT4G35790;AT4G33950;AT1G05575;AT4G34710;AT3G07360;AT3G07370;AT1G12240;AT5G07180;AT4G02780;AT2G46680;AT1G64060;AT3G57530;AT5G46570;AT1G62660;AT5G45710;AT2G38290;AT2G01950;AT5G53160;AT1G63720;AT2G47190;AT1G09530;AT1G32230…
GO:0040008	regulation of growth	regulation of hormone levels	3.75e-06	AT2G33880;AT5G01840;AT5G10510;AT1G48350;AT3G24660;AT5G60690;AT3G06020;AT2G31160;AT5G16000;AT4G30520;AT1G30490;AT4G25350;AT5G61480;AT1G60800;AT3G23050;AT1G54200;AT2G23950;AT2G19930;AT2G14890;AT1G68320;AT5G57130;AT4G22130;AT5G65700;AT4G20270;AT5G60200;AT5G03150;AT4G28190;AT3G13510;AT1G08030;AT4G38660;AT3G08680;AT4G11920;AT5G01890;AT4G40060;AT2G01950;AT1G05800;AT1G13710;AT2G45450;AT3G11270;AT5G03680…
GO:0031347	regulation of defense response		6.54e-06	AT3G57130;AT2G41370;AT4G36150;AT3G13950;AT1G32540;AT2G26560;AT4G37560;AT5G41400;AT2G30860;AT3G47620;AT1G69690;AT5G55930;AT3G25780;AT2G23610;AT3G49350;AT1G75460;AT3G45260;AT3G02150;AT3G05660;AT4G13510;AT5G45800;AT5G42650;AT2G18950;AT4G34710;AT1G25540;AT2G28660;AT5G40470;AT2G41180;AT4G35180;AT2G37630;AT1G53230;AT3G25040;AT4G34230;AT2G43010;AT1G66880;AT1G64060;AT4G23810;AT1G21250;AT3G57530;AT3G50700…
GO:0048638	regulation of developmental growth		7.49e-06	AT2G33880;AT5G01840;AT5G10510;AT1G48350;AT3G24660;AT5G60690;AT3G06020;AT2G31160;AT5G16000;AT4G30520;AT1G30490;AT4G25350;AT5G61480;AT1G60800;AT1G54200;AT2G23950;AT2G19930;AT2G14890;AT1G68320;AT5G57130;AT4G22130;AT5G65700;AT4G20270;AT5G60200;AT5G03150;AT4G28190;AT3G13510;AT1G08030;AT4G38660;AT3G08680;AT4G11920;AT5G01890;AT2G01950;AT1G13710;AT2G45450;AT3G11270;AT5G03680;AT5G51560;AT4G34980;AT2G40540…
GO:0010199	organ boundary specification between lateral organs and the meristem		9.04e-06	AT1G69560;AT4G00220;AT5G63090;AT1G26780;AT2G28290;AT1G76420
GO:0009740	gibberellic acid mediated signaling pathway		9.3e-06	AT5G61850;AT2G22670;AT4G35390;AT5G66350;AT1G15550;AT1G75830;AT2G36830;AT3G51060;AT4G26150;AT5G61130;AT1G17010;AT5G07180;AT4G02780;AT1G09530;AT3G63010;AT1G66390;AT5G25190;AT1G20650;AT4G35470;AT4G27250;AT3G24650;AT3G06750;AT1G66350
GO:0048569	post-embryonic organ development	meristem development and organogenesis	9.5e-06	AT3G57130;AT2G41370;AT4G32980;AT1G24260;AT1G69120;AT4G18960;AT2G45660;AT4G36920;AT1G65810;AT2G33880;AT5G09805;AT3G15170;AT5G16560;AT1G62360;AT1G25350;AT1G71692;AT2G31170;AT1G23000;AT5G02030;AT2G22670;AT3G13960;AT1G48350;AT5G64667;AT1G77110;AT2G46770;AT1G69180;AT4G31600;AT2G24210;AT1G70510;AT2G45190;AT3G25670;AT2G36910;AT3G51060;AT2G28000;AT1G30490;AT2G42800;AT4G25960;AT3G28560;AT1G60800;AT1G21810…
GO:0009695	jasmonic acid biosynthetic process	regulation of hormone levels	1.14e-05	AT4G32980;AT1G61120;AT3G25760;AT3G25770;AT4G10390;AT2G34810;AT2G35690;AT3G25780;AT4G30950;AT2G27680;AT2G27690;AT5G42650;AT2G18950;AT4G34710;AT5G38710;AT1G05800;AT3G06490;AT3G19970;AT5G53750;AT2G46520;AT5G07010;AT2G44810;AT1G80840;AT2G46510;AT3G23250;AT5G10300;AT2G30870;AT4G05100;AT3G57450;AT3G22400;AT2G22330;AT1G44350
GO:0010476	gibberellin mediated signaling pathway		1.16e-05	AT5G61850;AT2G22670;AT4G35390;AT5G66350;AT1G15550;AT1G75830;AT2G36830;AT3G51060;AT4G26150;AT5G61130;AT1G17010;AT5G07180;AT4G02780;AT1G09530;AT3G63010;AT1G66390;AT5G25190;AT1G20650;AT4G35470;AT4G27250;AT3G24650;AT3G06750;AT1G66350
GO:0007167	enzyme linked receptor protein signaling pathway	response to hormones and external signals	1.17e-05	AT2G25790;AT3G50230;AT3G24660;AT1G75820;AT5G49770;AT4G03390;AT2G41820;AT5G45800;AT2G23300;AT5G46330;AT4G34220;AT5G65700;AT1G25320;AT4G20270;AT3G08680;AT5G01890;AT3G28450;AT2G01950;AT3G03770;AT1G09970;AT5G51560;AT2G24230;AT2G01210;AT5G10020;AT5G20480;AT3G51740;AT4G28490;AT2G26730;AT2G36570;AT3G02880;AT5G63410
GO:0007169	transmembrane receptor protein tyrosine kinase signaling pathway	response to hormones and external signals	1.17e-05	AT2G25790;AT3G50230;AT3G24660;AT1G75820;AT5G49770;AT4G03390;AT2G41820;AT5G45800;AT2G23300;AT5G46330;AT4G34220;AT5G65700;AT1G25320;AT4G20270;AT3G08680;AT5G01890;AT3G28450;AT2G01950;AT3G03770;AT1G09970;AT5G51560;AT2G24230;AT2G01210;AT5G10020;AT5G20480;AT3G51740;AT4G28490;AT2G26730;AT2G36570;AT3G02880;AT5G63410
GO:0009851	auxin biosynthetic process	regulation of hormone levels	1.19e-05	AT3G51660;AT2G30860;AT5G10180;AT5G60750;AT5G43940;AT1G75750;AT5G49760;AT5G20960;AT5G42650;AT3G14310;AT4G15440;AT1G70560;AT4G32540;AT2G43010;AT4G30530;AT1G28300;AT5G14220;AT5G17300;AT3G26830;AT1G73500;AT2G18690;AT3G44300;AT3G44310;AT5G11320;AT2G44490;AT2G30870;AT3G13110;AT1G19300;AT2G22330;AT4G13770
GO:0048864	stem cell development	meristem development and organogenesis	1.27e-05	AT5G61850;AT1G69120;AT2G45660;AT1G62360;AT5G65510;AT5G02030;AT5G10510;AT2G27990;AT1G48410;AT2G27230;AT1G70560;AT4G28200;AT1G08030;AT4G11920;AT4G00150;AT2G03710;AT4G37750;AT1G19050;AT5G60910;AT5G43810
GO:0010154	fruit development	meristem development and organogenesis	1.47e-05	AT4G32980;AT4G36920;AT2G33880;AT3G15170;AT2G34830;AT1G25350;AT3G55610;AT3G55620;AT5G02030;AT1G69770;AT1G69780;AT2G22670;AT3G24440;AT1G12980;AT3G13960;AT3G24770;AT1G49320;AT3G50070;AT2G46770;AT1G78390;AT5G60690;AT5G10170;AT3G18290;AT2G45190;AT2G36910;AT1G78580;AT2G28000;AT3G20630;AT5G61130;AT1G30490;AT4G25350;AT5G43940;AT5G61480;AT1G17020;AT4G21020;AT4G21030;AT4G26740;AT3G20910;AT1G46480;AT4G00950…
GO:0009737	response to abscisic acid		1.5e-05	AT2G33880;AT3G55610;AT3G55620;AT1G61120;AT4G35230;AT3G13960;AT3G61890;AT2G37220;AT2G36830;AT1G43910;AT2G45190;AT3G47620;AT5G62380;AT3G25780;AT1G17020;AT3G23050;AT4G26740;AT1G75750;AT5G65310;AT4G03400;AT2G27690;AT4G15910;AT5G20635;AT4G13510;AT1G32240;AT1G44170;AT4G35790;AT2G36890;AT4G33950;AT5G52660;AT2G28550;AT1G05575;AT4G34710;AT4G28110;AT3G07360;AT3G07370;AT1G70670;AT4G22200;AT5G59310;AT5G59320…
GO:0048863	stem cell differentiation	meristem development and organogenesis	1.62e-05	AT5G61850;AT1G69120;AT2G45660;AT1G62360;AT5G65510;AT5G02030;AT5G10510;AT2G27990;AT1G48410;AT2G27230;AT1G70560;AT4G28200;AT1G08030;AT4G11920;AT4G00150;AT2G03710;AT4G37750;AT1G19050;AT5G60910;AT5G43810
GO:0048437	floral organ development	meristem development and organogenesis	1.75e-05	AT3G57130;AT2G41370;AT4G32980;AT1G24260;AT1G69120;AT4G18960;AT2G45660;AT4G36920;AT1G65810;AT2G33880;AT5G09805;AT3G15170;AT5G16560;AT1G62360;AT1G25350;AT1G71692;AT2G31170;AT1G23000;AT5G02030;AT3G13960;AT1G48350;AT5G64667;AT1G77110;AT2G46770;AT1G69180;AT2G24210;AT1G70510;AT2G45190;AT3G25670;AT2G36910;AT3G51060;AT2G28000;AT1G30490;AT2G42800;AT4G25960;AT3G28560;AT1G60800;AT1G21810;AT1G14720;AT1G32240…
GO:0009751	response to salicylic acid		1.76e-05	AT4G36150;AT3G46130;AT3G50410;AT3G13950;AT2G26560;AT1G69690;AT3G25780;AT3G49350;AT5G40010;AT1G75460;AT3G45260;AT3G05660;AT4G13510;AT2G36890;AT5G42650;AT5G65210;AT4G14400;AT5G52660;AT5G12870;AT4G34710;AT1G68320;AT2G37630;AT1G53230;AT1G21910;AT2G43010;AT1G66880;AT1G64060;AT4G23810;AT1G21250;AT3G57530;AT3G50700;AT4G33070;AT5G35735;AT5G38710;AT4G22980;AT1G74650;AT5G07690;AT4G26120;AT5G67300;AT2G19560…
GO:0006811	ion transport	transport	1.93e-05	AT5G23810;AT2G34830;AT1G71692;AT3G54820;AT1G23000;AT4G10380;AT3G24450;AT5G27350;AT2G45430;AT2G37390;AT4G31600;AT5G10180;AT2G36830;AT1G68710;AT2G36880;AT3G51895;AT5G57685;AT2G33770;AT3G21690;AT2G31150;AT4G30190;AT5G55930;AT2G28160;AT4G25350;AT2G46800;AT4G23050;AT4G18290;AT4G25950;AT1G68740;AT4G31980;AT5G19250;AT3G47210;AT2G24762;AT5G24580;AT2G30240;AT1G58360;AT5G49760;AT1G16310;AT1G61800;AT1G74010…
GO:0009965	leaf morphogenesis	meristem development and organogenesis	2.01e-05	AT3G57130;AT4G32980;AT1G69780;AT3G13960;AT4G01540;AT5G60690;AT2G26580;AT1G69690;AT5G55920;AT2G02070;AT4G18390;AT1G48410;AT2G27230;AT3G45260;AT3G02150;AT5G06250;AT2G46990;AT4G36870;AT5G53400;AT2G18950;AT3G15030;AT2G37630;AT1G53230;AT1G70560;AT5G07180;AT3G50700;AT2G23760;AT5G28640;AT2G42200;AT1G76420;AT5G13300;AT1G13710;AT2G45450;AT3G09070;AT4G36380;AT4G37750;AT5G07020;AT1G13290;AT1G52150;AT3G05040…
GO:0010160	formation of organ boundary	meristem development and organogenesis	2.65e-05	AT4G32980;AT3G15170;AT1G69560;AT4G00220;AT5G63090;AT1G26780;AT2G28290;AT1G76420
GO:0048859	formation of anatomical boundary	meristem development and organogenesis	2.65e-05	AT4G32980;AT3G15170;AT1G69560;AT4G00220;AT5G63090;AT1G26780;AT2G28290;AT1G76420
GO:0043067	regulation of programmed cell death		2.67e-05	AT2G31170;AT3G13950;AT1G32540;AT2G26560;AT5G41400;AT1G79110;AT1G69690;AT5G55930;AT3G25780;AT2G23610;AT3G49350;AT1G75460;AT3G45260;AT3G05660;AT4G13510;AT3G12920;AT5G42650;AT4G34710;AT4G19700;AT2G28660;AT1G53230;AT4G34230;AT2G43010;AT1G66880;AT1G64060;AT4G23810;AT1G21250;AT3G57530;AT3G50700;AT5G35735;AT5G38710;AT4G22980;AT2G37940;AT1G61660;AT2G38290;AT5G45100;AT1G51680;AT1G32230;AT3G19970;AT2G35650…
GO:0045596	negative regulation of cell differentiation		2.87e-05	AT5G61850;AT1G69120;AT4G18960;AT2G45660;AT1G62360;AT5G65510;AT5G02030;AT5G10510;AT2G27990;AT2G27230;AT1G70560;AT4G28200;AT1G08030;AT4G11920;AT4G00150;AT2G03710;AT4G37750;AT1G19050;AT3G61150;AT5G60910;AT5G43810
GO:0051716	cellular response to stimulus		3.11e-05	AT3G57130;AT2G41370;AT4G35900;AT5G61850;AT5G48720;AT4G36150;AT2G33870;AT2G34830;AT1G69550;AT1G25350;AT3G55620;AT1G71692;AT1G61120;AT3G54820;AT5G65510;AT1G62380;AT5G02030;AT3G63300;AT4G35230;AT4G10380;AT2G22670;AT3G24440;AT5G10510;AT1G63020;AT3G13950;AT3G24770;AT1G32540;AT2G25790;AT4G35390;AT2G26560;AT2G31370;AT5G66350;AT2G34500;AT5G41400;AT1G15550;AT5G15830;AT1G77850;AT1G69440;AT4G14740;AT3G50230…
GO:0048583	regulation of response to stimulus		3.58e-05	AT3G57130;AT2G41370;AT4G36150;AT3G13950;AT1G32540;AT4G35390;AT2G26560;AT4G37560;AT5G41400;AT2G30860;AT1G75820;AT3G47620;AT2G36910;AT1G69690;AT3G51060;AT5G55930;AT3G25780;AT4G25960;AT5G65310;AT2G23610;AT3G49350;AT1G75460;AT5G65050;AT3G45260;AT3G02150;AT3G05660;AT4G13510;AT4G35790;AT3G58760;AT5G45800;AT5G42650;AT2G18950;AT4G34710;AT1G68310;AT1G25540;AT2G28660;AT5G40470;AT2G41180;AT4G35180;AT2G37630…
GO:0019827	stem cell maintenance	meristem development and organogenesis	3.66e-05	AT5G61850;AT1G69120;AT2G45660;AT1G62360;AT5G65510;AT5G02030;AT5G10510;AT2G27990;AT2G27230;AT1G70560;AT4G28200;AT1G08030;AT4G11920;AT4G00150;AT2G03710;AT4G37750;AT1G19050;AT5G60910;AT5G43810
GO:0072330	monocarboxylic acid biosynthetic process	metabolism	3.9e-05	AT4G32980;AT1G61120;AT3G13950;AT3G51660;AT1G32550;AT2G26560;AT1G62640;AT3G25760;AT3G25770;AT4G10390;AT2G30860;AT2G37220;AT1G78390;AT5G10180;AT4G18350;AT2G34810;AT2G35690;AT3G25780;AT4G30950;AT5G60750;AT5G43940;AT4G26740;AT1G75750;AT5G49760;AT2G27680;AT2G27690;AT3G49350;AT3G50930;AT5G20960;AT1G32200;AT4G33950;AT5G16230;AT5G42650;AT1G56430;AT3G14310;AT2G18950;AT4G34710;AT2G16280;AT4G15440;AT1G70560…
GO:0015711	organic anion transport	transport	4.04e-05	AT5G23810;AT4G31600;AT1G68710;AT5G57685;AT3G21690;AT4G30190;AT5G55930;AT4G31980;AT2G24762;AT1G58360;AT1G61800;AT1G74010;AT5G47330;AT4G13510;AT4G35480;AT1G25530;AT2G41190;AT4G35180;AT1G77690;AT4G34230;AT1G65730;AT5G19070;AT4G23010;AT5G39090;AT4G25760;AT4G31730;AT2G38290;AT1G77610;AT5G51050;AT5G49520;AT1G10410;AT5G01240;AT2G27660;AT1G02260;AT2G39200;AT3G13790;AT5G06570;AT5G15870;AT5G67340;AT5G63850…
GO:0010087	phloem or xylem histogenesis	meristem development and organogenesis	4.07e-05	AT4G36160;AT3G63300;AT5G10510;AT3G24770;AT4G00220;AT5G62380;AT1G33440;AT2G39830;AT5G61480;AT5G65420;AT1G16530;AT4G11450;AT2G03090;AT1G70560;AT4G31910;AT5G13300;AT3G09070;AT1G30080;AT4G31020;AT4G32880;AT4G37750;AT1G13290;AT1G52150;AT2G37590;AT4G33330;AT1G80100
GO:0048443	stamen development	meristem development and organogenesis	4.18e-05	AT1G69120;AT4G18960;AT1G48350;AT2G46770;AT1G69180;AT3G25670;AT2G36910;AT2G42800;AT1G60800;AT1G14720;AT1G13230;AT5G53400;AT4G03190;AT5G07180;AT3G57920;AT5G14070;AT4G22130;AT5G65700;AT4G20270;AT3G58780;AT4G38660;AT5G01890;AT2G42200;AT2G01950;AT4G24972;AT1G09970;AT4G36380;AT1G59640;AT2G03710;AT2G44810;AT3G62960;AT4G28490;AT3G61250;AT3G57070;AT2G42830;AT5G62230;AT1G02065
GO:0048466	androecium development	meristem development and organogenesis	4.18e-05	AT1G69120;AT4G18960;AT1G48350;AT2G46770;AT1G69180;AT3G25670;AT2G36910;AT2G42800;AT1G60800;AT1G14720;AT1G13230;AT5G53400;AT4G03190;AT5G07180;AT3G57920;AT5G14070;AT4G22130;AT5G65700;AT4G20270;AT3G58780;AT4G38660;AT5G01890;AT2G42200;AT2G01950;AT4G24972;AT1G09970;AT4G36380;AT1G59640;AT2G03710;AT2G44810;AT3G62960;AT4G28490;AT3G61250;AT3G57070;AT2G42830;AT5G62230;AT1G02065
GO:0009735	response to cytokinin		4.27e-05	AT2G33880;AT2G22670;AT1G12980;AT4G01540;AT2G25810;AT1G70510;AT1G69580;AT3G47620;AT1G69690;AT5G62380;AT5G16000;AT4G37790;AT2G28160;AT4G26150;AT4G29720;AT1G78240;AT1G70550;AT1G21310;AT1G74890;AT4G16780;AT1G19050;AT1G31880;AT5G39340;AT2G41310;AT4G30020;AT1G80100;AT3G06750;AT1G67710;AT1G17350;AT5G53900
GO:0045088	regulation of innate immune response		4.43e-05	AT3G57130;AT2G41370;AT3G13950;AT1G32540;AT2G26560;AT5G41400;AT1G69690;AT5G55930;AT3G25780;AT2G23610;AT3G49350;AT1G75460;AT3G45260;AT3G05660;AT4G13510;AT5G42650;AT4G34710;AT2G28660;AT2G37630;AT1G53230;AT3G25040;AT4G34230;AT2G43010;AT1G66880;AT1G64060;AT4G23810;AT1G21250;AT3G57530;AT3G50700;AT5G35735;AT5G38710;AT4G22980;AT2G37940;AT1G61660;AT2G38290;AT1G51680;AT3G62600;AT1G32230;AT3G19970;AT2G35650…
GO:0040007	growth		5.01e-05	AT1G69120;AT4G18960;AT2G33870;AT2G33880;AT2G15340;AT5G01840;AT1G71692;AT1G12090;AT5G10510;AT2G22125;AT5G25810;AT1G48350;AT3G57670;AT1G69180;AT3G24660;AT5G60690;AT5G09870;AT2G25800;AT3G06020;AT2G45190;AT3G45280;AT2G31160;AT5G16000;AT3G20630;AT4G30520;AT1G30490;AT4G25350;AT5G61480;AT1G60800;AT1G21310;AT3G23050;AT1G16360;AT5G28490;AT1G75750;AT1G54200;AT2G23950;AT2G19930;AT2G14890;AT5G64740;AT1G50430…
GO:0010941	regulation of cell death		5.11e-05	AT2G31170;AT3G13950;AT1G32540;AT2G26560;AT5G41400;AT1G79110;AT1G69690;AT5G55930;AT3G25780;AT2G23610;AT3G49350;AT1G75460;AT3G45260;AT3G05660;AT4G13510;AT3G12920;AT5G42650;AT4G34710;AT4G19700;AT2G28660;AT1G53230;AT4G34230;AT2G43010;AT1G66880;AT1G64060;AT4G23810;AT1G21250;AT3G57530;AT3G50700;AT5G35735;AT5G38710;AT4G22980;AT2G37940;AT1G61660;AT2G38290;AT5G45100;AT1G51680;AT1G32230;AT3G19970;AT2G35650…
GO:0010582	floral meristem determinacy	meristem development and organogenesis	5.14e-05	AT3G57130;AT2G41370;AT5G61850;AT1G69120;AT1G69180;AT4G28190;AT5G14010;AT4G17460
GO:0050776	regulation of immune response		5.18e-05	AT3G57130;AT2G41370;AT3G13950;AT1G32540;AT2G26560;AT5G41400;AT1G69690;AT5G55930;AT3G25780;AT2G23610;AT3G49350;AT1G75460;AT3G45260;AT3G05660;AT4G13510;AT5G42650;AT4G34710;AT2G28660;AT2G37630;AT1G53230;AT3G25040;AT4G34230;AT2G43010;AT1G66880;AT1G64060;AT4G23810;AT1G21250;AT3G57530;AT3G50700;AT5G35735;AT5G38710;AT4G22980;AT2G37940;AT1G61660;AT2G38290;AT1G51680;AT3G62600;AT1G32230;AT3G19970;AT2G35650…
GO:0042886	amide transport	transport	5.19e-05	AT3G21670;AT1G52190;AT1G22550;AT2G36830;AT4G30190;AT1G33440;AT5G55930;AT4G25350;AT5G10030;AT1G59740;AT1G71880;AT1G05700;AT2G26690;AT5G44210;AT4G24240;AT1G65730;AT4G27730;AT1G22570;AT5G53550;AT3G16180;AT3G27020;AT2G40460;AT2G39200;AT4G38620;AT1G69870;AT3G46280;AT3G16240;AT5G53510;AT3G25260
GO:0080135	regulation of cellular response to stress		6.08e-05	AT3G13950;AT1G32540;AT2G26560;AT5G41400;AT1G69690;AT5G55930;AT3G25780;AT2G23610;AT3G49350;AT1G75460;AT3G45260;AT3G05660;AT4G13510;AT5G42650;AT4G34710;AT1G68310;AT2G28660;AT1G53230;AT4G34230;AT2G43010;AT1G66880;AT1G64060;AT4G23810;AT1G21250;AT3G57530;AT3G50700;AT5G35735;AT5G38710;AT4G22980;AT5G67380;AT2G37940;AT1G61660;AT2G38290;AT1G51680;AT1G32230;AT3G19970;AT2G35650;AT3G26830;AT5G24530;AT3G63010…
GO:0009416	response to light stimulus	response to hormones and external signals	6.13e-05	AT4G35900;AT4G32980;AT2G45660;AT1G25350;AT1G12090;AT3G24440;AT2G45430;AT5G53660;AT2G26560;AT1G15550;AT1G67900;AT1G66180;AT2G36910;AT5G16000;AT5G55920;AT2G31240;AT4G26150;AT4G30950;AT4G25350;AT4G18290;AT4G25960;AT2G37040;AT3G23050;AT2G46710;AT4G26740;AT5G28490;AT1G75750;AT4G32280;AT4G03400;AT2G19930;AT3G27660;AT1G16310;AT1G48410;AT1G61800;AT4G37840;AT1G80730;AT3G05660;AT5G11060;AT2G02950;AT5G64740…
GO:0044765	single-organism transport		6.19e-05	AT2G45660;AT2G29960;AT5G23810;AT2G34830;AT1G71692;AT3G54820;AT1G62380;AT1G23000;AT4G10380;AT1G12090;AT1G12100;AT3G24450;AT5G27350;AT2G45430;AT3G13950;AT5G53650;AT3G21670;AT1G48350;AT2G37390;AT1G52190;AT2G26560;AT1G77110;AT2G40430;AT1G22550;AT5G41400;AT1G21360;AT4G31600;AT4G32960;AT3G05155;AT3G05160;AT5G10180;AT3G57660;AT2G36830;AT2G25810;AT4G14455;AT1G68710;AT2G36880;AT3G51895;AT5G57685;AT2G33770…
GO:0002682	regulation of immune system process	response to hormones and external signals	6.52e-05	AT3G57130;AT2G41370;AT3G13950;AT1G32540;AT2G26560;AT5G41400;AT1G69690;AT5G55930;AT3G25780;AT2G23610;AT3G49350;AT1G75460;AT3G45260;AT3G05660;AT4G13510;AT5G42650;AT4G34710;AT2G28660;AT2G37630;AT1G53230;AT3G25040;AT4G34230;AT2G43010;AT1G66880;AT1G64060;AT4G23810;AT1G21250;AT3G57530;AT3G50700;AT5G35735;AT5G38710;AT4G22980;AT2G37940;AT1G61660;AT2G38290;AT1G51680;AT3G62600;AT1G32230;AT3G19970;AT2G35650…
GO:0048589	developmental growth		7.61e-05	AT1G69120;AT4G18960;AT2G33870;AT2G33880;AT2G15340;AT5G01840;AT1G71692;AT1G12090;AT5G10510;AT1G48350;AT3G57670;AT1G69180;AT3G24660;AT5G60690;AT3G06020;AT2G45190;AT3G45280;AT2G31160;AT5G16000;AT3G20630;AT4G30520;AT1G30490;AT4G25350;AT5G61480;AT1G60800;AT1G21310;AT3G23050;AT1G16360;AT5G28490;AT1G75750;AT1G54200;AT2G23950;AT2G19930;AT2G14890;AT5G64740;AT1G50430;AT4G28250;AT4G34580;AT5G39420;AT1G56430…
GO:0009310	amine catabolic process	metabolism	7.65e-05	AT3G51660;AT2G30860;AT2G36830;AT2G36880;AT5G60750;AT5G43940;AT2G37040;AT1G75750;AT5G49760;AT5G42650;AT3G14310;AT4G15440;AT4G30530;AT1G62660;AT1G51680;AT2G46590;AT1G73500;AT2G18690;AT2G44490;AT1G07890;AT2G30870;AT5G03630;AT4G38620;AT3G13110;AT1G19300;AT4G36360;AT2G22330
GO:0042402	cellular biogenic amine catabolic process	metabolism	7.65e-05	AT3G51660;AT2G30860;AT2G36830;AT2G36880;AT5G60750;AT5G43940;AT2G37040;AT1G75750;AT5G49760;AT5G42650;AT3G14310;AT4G15440;AT4G30530;AT1G62660;AT1G51680;AT2G46590;AT1G73500;AT2G18690;AT2G44490;AT1G07890;AT2G30870;AT5G03630;AT4G38620;AT3G13110;AT1G19300;AT4G36360;AT2G22330
GO:0045087	innate immune response		7.66e-05	AT3G57130;AT2G41370;AT4G36150;AT1G05460;AT5G02030;AT1G63020;AT3G13950;AT1G32540;AT2G26560;AT4G37560;AT5G41400;AT2G30860;AT2G33860;AT2G37220;AT3G24340;AT1G69690;AT1G55210;AT3G60540;AT5G55930;AT3G25780;AT4G30520;AT2G27920;AT1G14690;AT1G55110;AT2G23610;AT3G49350;AT1G48410;AT5G40010;AT1G75460;AT3G50930;AT3G45260;AT3G05660;AT1G51360;AT4G13510;AT5G20950;AT5G45800;AT5G42650;AT5G65210;AT4G14400;AT4G34710…
GO:0009867	jasmonic acid mediated signaling pathway	response to hormones and external signals	7.68e-05	AT3G57130;AT2G41370;AT1G61120;AT2G26560;AT1G69690;AT2G34810;AT2G27690;AT1G75460;AT3G45260;AT3G05660;AT5G42650;AT4G34710;AT1G25540;AT1G53230;AT2G43010;AT1G66880;AT1G64060;AT4G23810;AT1G21250;AT3G57530;AT3G50700;AT5G38710;AT4G22980;AT5G67300;AT2G38290;AT1G32230;AT3G06490;AT3G19970;AT2G35650;AT3G26830;AT5G24530;AT3G63010;AT1G10210;AT4G11330;AT1G42990;AT4G35600;AT5G07010;AT2G18790;AT5G67340;AT2G44490…
GO:0071395	cellular response to jasmonic acid stimulus	response to hormones and external signals	7.68e-05	AT3G57130;AT2G41370;AT1G61120;AT2G26560;AT1G69690;AT2G34810;AT2G27690;AT1G75460;AT3G45260;AT3G05660;AT5G42650;AT4G34710;AT1G25540;AT1G53230;AT2G43010;AT1G66880;AT1G64060;AT4G23810;AT1G21250;AT3G57530;AT3G50700;AT5G38710;AT4G22980;AT5G67300;AT2G38290;AT1G32230;AT3G06490;AT3G19970;AT2G35650;AT3G26830;AT5G24530;AT3G63010;AT1G10210;AT4G11330;AT1G42990;AT4G35600;AT5G07010;AT2G18790;AT5G67340;AT2G44490…
GO:0006820	anion transport	transport	7.72e-05	AT5G23810;AT2G34830;AT1G71692;AT4G10380;AT5G27350;AT2G45430;AT4G31600;AT5G10180;AT1G68710;AT3G51895;AT5G57685;AT2G33770;AT3G21690;AT4G30190;AT5G55930;AT4G25350;AT1G68740;AT4G31980;AT2G24762;AT1G58360;AT1G61800;AT1G74010;AT1G74020;AT1G16370;AT1G08100;AT2G38060;AT5G47330;AT4G13510;AT1G30400;AT4G35480;AT5G65210;AT1G25530;AT2G41190;AT4G35180;AT1G77690;AT5G46330;AT4G34230;AT1G65730;AT1G77990;AT4G31910…
GO:1902578	single-organism localization	transport	7.83e-05	AT2G45660;AT2G29960;AT5G23810;AT2G34830;AT1G71692;AT3G54820;AT1G62380;AT1G23000;AT4G10380;AT1G12090;AT1G12100;AT3G24450;AT5G27350;AT2G45430;AT3G13950;AT5G53650;AT3G21670;AT1G48350;AT2G37390;AT1G52190;AT2G26560;AT1G77110;AT2G40430;AT1G22550;AT5G41400;AT1G21360;AT4G31600;AT4G32960;AT3G05155;AT3G05160;AT5G10180;AT3G57660;AT2G36830;AT2G25810;AT4G14455;AT1G68710;AT2G36880;AT3G51895;AT5G57685;AT2G33770…
GO:0016101	diterpenoid metabolic process	metabolism	8.14e-05	AT4G32980;AT1G61120;AT1G15550;AT1G75830;AT1G78440;AT1G17010;AT1G47990;AT1G68320;AT5G07180;AT4G02780;AT5G51810;AT1G63030;AT1G66390;AT5G07200;AT1G03880;AT4G27250;AT3G24650;AT1G02400
GO:0009414	response to water deprivation		8.48e-05	AT1G61120;AT3G61890;AT3G25760;AT2G34500;AT2G36830;AT4G01420;AT3G23830;AT2G37040;AT3G23050;AT2G27690;AT4G15910;AT4G02280;AT1G16370;AT4G37840;AT1G44170;AT4G33950;AT4G24020;AT4G34710;AT3G07370;AT1G74920;AT1G70670;AT2G26740;AT5G59310;AT5G59320;AT2G46680;AT1G11210;AT1G64060;AT5G13820;AT3G57530;AT5G38710;AT5G07690;AT5G67300;AT5G65730;AT5G45710;AT2G47800;AT1G63720;AT2G47180;AT2G47190;AT1G32230;AT3G06490…
GO:0010022	meristem determinacy	meristem development and organogenesis	9.33e-05	AT3G57130;AT2G41370;AT5G61850;AT1G69120;AT1G69180;AT4G28190;AT5G14010;AT4G17460
GO:0071705	nitrogen compound transport	transport	9.42e-05	AT5G23810;AT2G34830;AT1G71692;AT4G10380;AT5G27350;AT3G21670;AT1G52190;AT2G40430;AT1G22550;AT4G31600;AT3G57660;AT5G09860;AT2G36830;AT5G57685;AT3G21690;AT4G30190;AT1G33440;AT5G55930;AT4G39390;AT4G25350;AT5G10030;AT4G31980;AT2G24762;AT1G58360;AT1G59740;AT1G74010;AT1G74020;AT1G16370;AT2G05600;AT1G08100;AT2G38060;AT5G47330;AT4G13510;AT1G71880;AT4G35480;AT1G05700;AT2G26690;AT5G65210;AT5G44210;AT4G18195…
GO:0048467	gynoecium development	meristem development and organogenesis	9.6e-05	AT4G32980;AT1G24260;AT1G69120;AT4G18960;AT2G45660;AT4G36920;AT2G33880;AT3G15170;AT5G16560;AT1G62360;AT1G25350;AT1G71692;AT2G31170;AT5G02030;AT4G26000;AT3G57670;AT1G69180;AT2G24210;AT1G70510;AT2G45190;AT2G36910;AT3G51060;AT2G28000;AT1G30490;AT4G25960;AT1G32240;AT3G13490;AT3G15030;AT1G53230;AT1G70560;AT5G07180;AT1G75520;AT3G58780;AT5G28640;AT4G17460;AT1G30330;AT4G26500;AT5G51870;AT1G10210;AT1G59640…
GO:0006955	immune response		0.000103844	AT3G57130;AT2G41370;AT4G36150;AT1G05460;AT5G02030;AT1G63020;AT3G13950;AT1G32540;AT2G26560;AT4G37560;AT5G41400;AT2G30860;AT2G33860;AT2G37220;AT3G24340;AT1G69690;AT1G55210;AT3G60540;AT5G55930;AT3G25780;AT4G30520;AT2G27920;AT1G14690;AT1G55110;AT2G23610;AT3G49350;AT1G48410;AT5G40010;AT1G75460;AT3G50930;AT3G45260;AT3G05660;AT1G51360;AT4G13510;AT5G20950;AT5G45800;AT5G42650;AT5G65210;AT4G14400;AT4G34710…
GO:0006857	oligopeptide transport	transport	0.000103941	AT3G21670;AT1G52190;AT1G22550;AT4G30190;AT1G33440;AT5G55930;AT4G25350;AT5G10030;AT1G59740;AT1G71880;AT1G05700;AT2G26690;AT5G44210;AT4G24240;AT1G65730;AT4G27730;AT1G22570;AT5G53550;AT3G16180;AT3G27020;AT2G40460;AT2G39200;AT4G38620;AT1G69870;AT3G46280;AT5G53510;AT3G25260
GO:0015833	peptide transport	transport	0.000103941	AT3G21670;AT1G52190;AT1G22550;AT4G30190;AT1G33440;AT5G55930;AT4G25350;AT5G10030;AT1G59740;AT1G71880;AT1G05700;AT2G26690;AT5G44210;AT4G24240;AT1G65730;AT4G27730;AT1G22570;AT5G53550;AT3G16180;AT3G27020;AT2G40460;AT2G39200;AT4G38620;AT1G69870;AT3G46280;AT5G53510;AT3G25260
GO:0048481	ovule development	meristem development and organogenesis	0.000107472	AT4G32980;AT1G24260;AT1G69120;AT4G18960;AT2G45660;AT4G36920;AT5G16560;AT1G62360;AT1G25350;AT1G71692;AT2G31170;AT5G02030;AT1G69180;AT2G45190;AT2G28000;AT1G30490;AT1G32240;AT3G13490;AT3G15030;AT1G53230;AT5G07180;AT3G58780;AT5G28640;AT1G30330;AT4G26500;AT1G10210;AT1G59640;AT5G41410;AT1G52150;AT5G60910;AT2G42830;AT5G37020;AT5G62230
GO:0007166	cell surface receptor signaling pathway	response to hormones and external signals	0.000107472	AT2G25790;AT3G50230;AT3G24660;AT1G75820;AT5G49770;AT4G03390;AT2G41820;AT5G45800;AT2G23300;AT4G28130;AT5G46330;AT4G34220;AT1G21250;AT5G65700;AT1G25320;AT4G20270;AT3G08680;AT5G01890;AT3G28450;AT2G01950;AT3G03770;AT1G09970;AT5G51560;AT2G24230;AT2G01210;AT5G10020;AT5G20480;AT3G51740;AT4G28490;AT2G26730;AT2G36570;AT3G02880;AT5G63410
GO:0015849	organic acid transport	transport	0.000110866	AT5G23810;AT5G57685;AT3G21690;AT4G30190;AT5G55930;AT4G31980;AT2G24762;AT1G58360;AT1G61800;AT1G74010;AT5G47330;AT4G13510;AT4G35480;AT1G25530;AT2G41190;AT4G35180;AT1G77690;AT4G34230;AT1G65730;AT5G19070;AT5G39090;AT4G25760;AT4G31730;AT2G38290;AT5G49520;AT1G10410;AT5G01240;AT2G27660;AT1G02260;AT2G39200;AT3G13790;AT5G06570;AT5G15870;AT5G67340;AT5G63850;AT5G47560;AT3G09330;AT2G39890;AT1G14780;AT3G03990…
GO:0046942	carboxylic acid transport	transport	0.000110866	AT5G23810;AT5G57685;AT3G21690;AT4G30190;AT5G55930;AT4G31980;AT2G24762;AT1G58360;AT1G61800;AT1G74010;AT5G47330;AT4G13510;AT4G35480;AT1G25530;AT2G41190;AT4G35180;AT1G77690;AT4G34230;AT1G65730;AT5G19070;AT5G39090;AT4G25760;AT4G31730;AT2G38290;AT5G49520;AT1G10410;AT5G01240;AT2G27660;AT1G02260;AT2G39200;AT3G13790;AT5G06570;AT5G15870;AT5G67340;AT5G63850;AT5G47560;AT3G09330;AT2G39890;AT1G14780;AT3G03990…
GO:0010092	specification of organ identity	meristem development and organogenesis	0.000116127	AT1G24260;AT1G69120;AT4G36920;AT2G33880;AT3G15170;AT1G62360;AT1G69180;AT2G24210;AT1G70510;AT2G45190;AT5G64390;AT2G42830
GO:0010093	specification of floral organ identity	meristem development and organogenesis	0.000116127	AT1G24260;AT1G69120;AT4G36920;AT2G33880;AT3G15170;AT1G62360;AT1G69180;AT2G24210;AT1G70510;AT2G45190;AT5G64390;AT2G42830
GO:0010363	regulation of plant-type hypersensitive response		0.000116601	AT3G13950;AT1G32540;AT2G26560;AT5G41400;AT1G69690;AT5G55930;AT3G25780;AT2G23610;AT3G49350;AT1G75460;AT3G45260;AT3G05660;AT4G13510;AT5G42650;AT4G34710;AT2G28660;AT1G53230;AT4G34230;AT2G43010;AT1G66880;AT1G64060;AT4G23810;AT1G21250;AT3G57530;AT3G50700;AT5G35735;AT5G38710;AT4G22980;AT2G37940;AT1G61660;AT2G38290;AT1G51680;AT1G32230;AT3G19970;AT2G35650;AT3G26830;AT5G24530;AT3G63010;AT1G09970;AT2G18690…
GO:0035670	plant-type ovary development	meristem development and organogenesis	0.000122013	AT4G32980;AT1G24260;AT1G69120;AT4G18960;AT2G45660;AT4G36920;AT5G16560;AT1G62360;AT1G25350;AT1G71692;AT2G31170;AT5G02030;AT1G69180;AT2G45190;AT2G28000;AT1G30490;AT1G32240;AT3G13490;AT3G15030;AT1G53230;AT5G07180;AT3G58780;AT5G28640;AT1G30330;AT4G26500;AT1G10210;AT1G59640;AT5G41410;AT1G52150;AT5G60910;AT2G42830;AT5G37020;AT5G62230
GO:0010229	inflorescence development	meristem development and organogenesis	0.000129195	AT2G45190;AT3G47620;AT1G69690;AT2G27990;AT5G53400;AT4G32540;AT5G14220;AT4G28190;AT5G11320;AT2G26330
GO:0048519	negative regulation of biological process	regulation of hormone levels	0.000130441	AT4G32980;AT5G61850;AT1G69120;AT4G18960;AT2G45660;AT4G08150;AT1G05460;AT3G15170;AT2G28620;AT5G01840;AT1G62360;AT5G65510;AT5G02030;AT2G30370;AT1G69770;AT2G22670;AT1G79960;AT3G24440;AT5G10510;AT1G63020;AT3G13950;AT4G35390;AT2G26560;AT3G50070;AT2G33860;AT1G69440;AT5G60690;AT5G09860;AT1G70510;AT5G58360;AT3G24340;AT1G69690;AT3G51060;AT1G70210;AT5G55930;AT2G27990;AT4G26150;AT3G25780;AT4G30950;AT4G30520…
GO:0071554	cell wall organization or biogenesis		0.000130722	AT1G69120;AT4G18960;AT3G50410;AT2G15340;AT2G38320;AT1G72220;AT1G12090;AT5G10510;AT2G22125;AT1G48350;AT3G57670;AT2G46770;AT1G69180;AT5G60690;AT1G66180;AT5G09870;AT2G25800;AT3G45280;AT5G25820;AT2G36910;AT5G62380;AT1G78580;AT5G16000;AT4G30190;AT1G33440;AT2G35700;AT4G08160;AT5G61130;AT1G30490;AT1G78240;AT1G63490;AT1G70550;AT1G30650;AT3G23830;AT1G17020;AT5G65420;AT1G21310;AT3G23050;AT2G46710;AT1G16360…
GO:0002376	immune system process		0.000143411	AT3G57130;AT2G41370;AT4G36150;AT1G05460;AT5G02030;AT1G63020;AT3G13950;AT1G32540;AT2G26560;AT4G37560;AT5G41400;AT2G30860;AT2G33860;AT2G37220;AT3G24340;AT1G69690;AT1G55210;AT5G16000;AT3G60540;AT5G55930;AT3G25780;AT4G30520;AT2G27920;AT1G14690;AT1G55110;AT2G23610;AT3G49350;AT1G48410;AT5G40010;AT1G75460;AT3G50930;AT3G45260;AT3G05660;AT1G51360;AT4G13510;AT5G20950;AT2G23320;AT5G45800;AT5G42650;AT5G65210…
GO:0009685	gibberellin metabolic process	regulation of hormone levels	0.000144028	AT4G32980;AT1G15550;AT1G75830;AT1G78440;AT1G17010;AT1G47990;AT1G68320;AT5G07180;AT4G02780;AT5G51810;AT1G63030;AT1G66390;AT5G07200;AT1G03880;AT4G27250;AT3G24650;AT1G02400
GO:0009820	alkaloid metabolic process	metabolism	0.000144382	AT3G57020;AT3G57030;AT1G08470;AT3G57010;AT3G51430;AT3G51440;AT2G41300
GO:0009821	alkaloid biosynthetic process	metabolism	0.000144382	AT3G57020;AT3G57030;AT1G08470;AT3G57010;AT3G51430;AT3G51440;AT2G41300
GO:0009415	response to water		0.000152546	AT1G61120;AT3G61890;AT3G25760;AT2G34500;AT2G36830;AT4G01420;AT3G23830;AT2G37040;AT3G23050;AT2G27690;AT4G15910;AT4G02280;AT1G16370;AT4G37840;AT1G44170;AT4G33950;AT4G24020;AT4G34710;AT3G07370;AT1G74920;AT1G70670;AT2G26740;AT5G59310;AT5G59320;AT2G46680;AT1G11210;AT1G64060;AT5G13820;AT3G57530;AT5G38710;AT5G07690;AT5G67300;AT5G65730;AT5G45710;AT2G47800;AT1G63720;AT2G47180;AT2G47190;AT1G32230;AT3G06490…
GO:0006865	amino acid transport	transport	0.000155554	AT5G23810;AT5G57685;AT3G21690;AT4G30190;AT5G55930;AT4G31980;AT2G24762;AT1G58360;AT1G74010;AT5G47330;AT4G13510;AT4G35480;AT1G25530;AT2G41190;AT4G35180;AT1G77690;AT4G34230;AT1G65730;AT5G19070;AT5G39090;AT4G25760;AT4G31730;AT2G38290;AT5G49520;AT1G10410;AT5G01240;AT2G27660;AT2G39200;AT3G13790;AT5G06570;AT5G15870;AT5G67340;AT5G63850;AT3G09330;AT2G39890;AT1G14780;AT3G03990;AT1G53920;AT1G04120;AT3G52190…
GO:0046395	carboxylic acid catabolic process	metabolism	0.000159539	AT1G23380;AT4G32980;AT1G08630;AT5G53650;AT3G51660;AT2G39705;AT2G30860;AT4G32960;AT1G23070;AT1G70510;AT1G78440;AT2G35690;AT2G02000;AT4G30950;AT3G04520;AT2G42790;AT2G46800;AT5G60750;AT2G20340;AT5G43940;AT2G37040;AT1G47990;AT1G75750;AT5G49760;AT2G27680;AT1G71870;AT5G06250;AT3G18940;AT5G42650;AT3G14310;AT2G18950;AT4G34710;AT4G15440;AT4G30530;AT3G22200;AT5G38710;AT5G23820;AT5G04040;AT3G52500;AT5G51040…
GO:0016054	organic acid catabolic process		0.000159539	AT1G23380;AT4G32980;AT1G08630;AT5G53650;AT3G51660;AT2G39705;AT2G30860;AT4G32960;AT1G23070;AT1G70510;AT1G78440;AT2G35690;AT2G02000;AT4G30950;AT3G04520;AT2G42790;AT2G46800;AT5G60750;AT2G20340;AT5G43940;AT2G37040;AT1G47990;AT1G75750;AT5G49760;AT2G27680;AT1G71870;AT5G06250;AT3G18940;AT5G42650;AT3G14310;AT2G18950;AT4G34710;AT4G15440;AT4G30530;AT3G22200;AT5G38710;AT5G23820;AT5G04040;AT3G52500;AT5G51040…
GO:0006612	protein targeting to membrane	transport	0.000165589	AT3G13950;AT2G26560;AT5G41400;AT1G69690;AT5G55930;AT3G25780;AT2G23610;AT3G49350;AT1G75460;AT3G45260;AT3G05660;AT4G13510;AT2G28800;AT5G42650;AT4G34710;AT2G28660;AT1G53230;AT4G34230;AT2G43010;AT1G66880;AT1G64060;AT4G23810;AT1G21250;AT3G57530;AT3G50700;AT5G35735;AT5G38710;AT4G22980;AT2G37940;AT1G61660;AT2G38290;AT1G51680;AT1G32230;AT3G19970;AT2G35650;AT3G26830;AT5G24530;AT3G63010;AT1G09970;AT2G18690…
GO:0051704	multi-organism process		0.000185746	AT3G57130;AT2G41370;AT1G69120;AT4G18960;AT4G36920;AT4G36150;AT5G63720;AT2G33870;AT1G05460;AT5G24770;AT2G15340;AT3G50450;AT1G61120;AT5G02030;AT1G63020;AT5G27350;AT3G13950;AT3G61890;AT3G51660;AT2G35070;AT1G32540;AT2G26560;AT4G37560;AT4G10390;AT3G57670;AT2G30860;AT2G33860;AT2G37220;AT1G69180;AT2G24210;AT1G24520;AT5G09860;AT3G24340;AT3G25670;AT5G57685;AT3G45280;AT2G36910;AT1G69690;AT3G21690;AT2G34810…
GO:0044283	small molecule biosynthetic process	metabolism	0.000199892	AT4G32980;AT3G55610;AT1G61120;AT1G62380;AT1G12090;AT2G45430;AT3G13950;AT3G51660;AT1G32550;AT2G26560;AT1G62640;AT3G25760;AT3G25770;AT2G34490;AT2G34500;AT1G15550;AT4G10390;AT2G30860;AT2G37220;AT1G78390;AT1G49820;AT1G66180;AT5G10170;AT5G10180;AT1G75830;AT4G18350;AT2G34810;AT5G16570;AT2G35690;AT3G25780;AT4G30950;AT5G61130;AT5G60750;AT5G43940;AT1G17010;AT1G16350;AT4G26740;AT1G75750;AT5G49760;AT2G23610…
GO:0048316	seed development	meristem development and organogenesis	0.000205058	AT4G32980;AT4G36920;AT2G33880;AT3G15170;AT2G34830;AT1G25350;AT3G55610;AT3G55620;AT1G69770;AT1G69780;AT2G22670;AT3G24440;AT1G12980;AT3G13960;AT3G24770;AT1G49320;AT3G50070;AT2G46770;AT1G78390;AT5G60690;AT5G10170;AT3G18290;AT2G45190;AT2G36910;AT1G78580;AT2G28000;AT3G20630;AT5G61130;AT1G30490;AT4G25350;AT5G43940;AT5G61480;AT1G17020;AT4G21020;AT4G21030;AT4G26740;AT3G20910;AT1G46480;AT4G00950;AT2G19930…
GO:0007623	circadian rhythm		0.00023082	AT5G12050;AT1G69690;AT1G30950;AT4G26150;AT4G18290;AT1G74890;AT4G03390;AT5G39410;AT5G25830;AT2G43010;AT4G36240;AT3G53460;AT3G04910;AT5G67380;AT1G18330;AT1G09530;AT3G51400;AT5G17300;AT4G15430;AT4G34950;AT4G00150;AT1G19050;AT1G09570;AT2G18790;AT2G41310;AT5G42190;AT2G21070;AT5G63860;AT1G68830;AT1G80820;AT3G06500;AT4G30350;AT5G57360;AT3G06080
GO:0048511	rhythmic process		0.00023082	AT5G12050;AT1G69690;AT1G30950;AT4G26150;AT4G18290;AT1G74890;AT4G03390;AT5G39410;AT5G25830;AT2G43010;AT4G36240;AT3G53460;AT3G04910;AT5G67380;AT1G18330;AT1G09530;AT3G51400;AT5G17300;AT4G15430;AT4G34950;AT4G00150;AT1G19050;AT1G09570;AT2G18790;AT2G41310;AT5G42190;AT2G21070;AT5G63860;AT1G68830;AT1G80820;AT3G06500;AT4G30350;AT5G57360;AT3G06080
GO:0010158	abaxial cell fate specification	meristem development and organogenesis	0.000234087	AT5G16560;AT2G33860;AT2G45190;AT1G08465;AT5G60450
GO:0043436	oxoacid metabolic process	metabolism	0.000255492	AT1G23380;AT4G32980;AT5G40460;AT1G25350;AT3G55610;AT1G61120;AT2G31170;AT1G62380;AT1G08630;AT1G12090;AT3G13950;AT5G53650;AT3G51660;AT1G32550;AT2G26560;AT2G39705;AT1G62640;AT3G25760;AT3G25770;AT1G15550;AT4G10390;AT2G30860;AT2G37220;AT1G78390;AT4G32960;AT1G49820;AT5G10180;AT1G75830;AT4G18350;AT2G36830;AT1G23070;AT1G70510;AT5G58370;AT1G78440;AT2G34810;AT5G16570;AT2G35690;AT2G02000;AT3G25780;AT4G30950…
GO:0034754	cellular hormone metabolic process	regulation of hormone levels	0.00025884	AT1G62360;AT5G56970;AT3G51660;AT2G30860;AT5G10180;AT5G60750;AT5G43940;AT3G47210;AT1G75750;AT5G21482;AT5G49760;AT5G42650;AT3G14310;AT2G30840;AT4G15440;AT1G70560;AT4G30530;AT5G60710;AT3G26830;AT1G73500;AT2G18690;AT4G00940;AT3G44300;AT3G44310;AT2G44490;AT1G72500;AT2G30870;AT3G23630;AT3G10870;AT3G13110;AT2G22680;AT1G19300;AT2G22330;AT4G13770
GO:0006082	organic acid metabolic process	metabolism	0.000271292	AT1G23380;AT4G32980;AT5G40460;AT1G25350;AT3G55610;AT1G61120;AT2G31170;AT1G62380;AT1G08630;AT1G12090;AT3G13950;AT5G53650;AT3G51660;AT1G32550;AT2G26560;AT2G39705;AT1G62640;AT3G25760;AT3G25770;AT1G15550;AT4G10390;AT2G30860;AT2G37220;AT1G78390;AT4G32960;AT1G49820;AT5G10180;AT1G75830;AT4G18350;AT2G36830;AT1G23070;AT1G70510;AT5G58370;AT1G78440;AT2G34810;AT5G16570;AT2G35690;AT2G02000;AT3G25780;AT4G30950…
GO:0012501	programmed cell death		0.000279321	AT2G31170;AT3G13950;AT1G32540;AT2G26560;AT5G41400;AT1G79110;AT1G69690;AT5G55930;AT3G25780;AT2G23610;AT3G49350;AT1G75460;AT3G45260;AT3G05660;AT4G13510;AT3G12920;AT4G35790;AT5G42650;AT4G34710;AT4G19700;AT2G28660;AT1G53230;AT4G34230;AT2G43010;AT1G66880;AT1G64060;AT4G23810;AT1G21250;AT3G57530;AT3G50700;AT5G35735;AT5G38710;AT4G22980;AT2G37940;AT1G61660;AT2G38290;AT5G45100;AT1G51680;AT1G32230;AT3G19970…
GO:0015804	neutral amino acid transport	transport	0.000343217	AT3G21690;AT1G58360;AT5G47330;AT4G35480;AT4G34230;AT5G19070;AT5G39090;AT4G31730;AT5G49520;AT2G27660;AT2G39200;AT2G39890;AT1G14780;AT3G03990;AT1G53920;AT2G36590;AT1G64380;AT4G10140;AT5G12010
GO:0009314	response to radiation		0.000344171	AT4G35900;AT4G32980;AT2G45660;AT5G48720;AT1G25350;AT1G12090;AT3G24440;AT2G45430;AT5G53660;AT2G26560;AT1G15550;AT1G67900;AT1G66180;AT1G70510;AT2G36910;AT5G16000;AT5G55920;AT2G31240;AT4G26150;AT4G30950;AT4G25350;AT4G18290;AT4G25960;AT2G37040;AT3G23050;AT2G46710;AT4G26740;AT5G28490;AT1G75750;AT4G32280;AT4G03400;AT2G19930;AT3G27660;AT1G16310;AT1G48410;AT1G61800;AT4G37840;AT1G80730;AT3G05660;AT5G11060…
GO:0009626	plant-type hypersensitive response		0.000353209	AT3G13950;AT1G32540;AT2G26560;AT5G41400;AT1G69690;AT5G55930;AT3G25780;AT2G23610;AT3G49350;AT1G75460;AT3G45260;AT3G05660;AT4G13510;AT5G42650;AT4G34710;AT2G28660;AT1G53230;AT4G34230;AT2G43010;AT1G66880;AT1G64060;AT4G23810;AT1G21250;AT3G57530;AT3G50700;AT5G35735;AT5G38710;AT4G22980;AT2G37940;AT1G61660;AT2G38290;AT1G51680;AT1G32230;AT3G19970;AT2G35650;AT3G26830;AT5G24530;AT3G63010;AT1G09970;AT2G18690…
GO:0071555	cell wall organization		0.000378374	AT1G69120;AT4G18960;AT3G50410;AT2G15340;AT1G12090;AT1G48350;AT3G57670;AT1G69180;AT5G60690;AT1G66180;AT3G45280;AT2G36910;AT5G62380;AT1G78580;AT5G16000;AT4G30190;AT5G61130;AT1G30490;AT1G78240;AT3G23830;AT1G17020;AT1G21310;AT3G23050;AT2G46710;AT1G16360;AT1G75750;AT3G08860;AT4G18395;AT1G48410;AT5G53820;AT5G64740;AT5G44630;AT4G28250;AT5G65590;AT3G14310;AT1G70710;AT1G05570;AT2G18950;AT2G03090;AT4G03190…
GO:0034050	host programmed cell death induced by symbiont		0.000378552	AT3G13950;AT1G32540;AT2G26560;AT5G41400;AT1G69690;AT5G55930;AT3G25780;AT2G23610;AT3G49350;AT1G75460;AT3G45260;AT3G05660;AT4G13510;AT5G42650;AT4G34710;AT2G28660;AT1G53230;AT4G34230;AT2G43010;AT1G66880;AT1G64060;AT4G23810;AT1G21250;AT3G57530;AT3G50700;AT5G35735;AT5G38710;AT4G22980;AT2G37940;AT1G61660;AT2G38290;AT1G51680;AT1G32230;AT3G19970;AT2G35650;AT3G26830;AT5G24530;AT3G63010;AT1G09970;AT2G18690…
GO:0009812	flavonoid metabolic process	metabolism	0.000378765	AT2G44745;AT5G41400;AT1G69180;AT1G17010;AT1G17020;AT2G37040;AT1G66380;AT2G23610;AT3G25710;AT1G16310;AT5G57785;AT3G57020;AT2G28660;AT4G34230;AT1G66880;AT3G57530;AT5G35735;AT3G13510;AT1G61660;AT1G09530;AT1G51680;AT3G62610;AT3G03770;AT5G24530;AT2G28350;AT1G13260;AT5G19730;AT1G19050;AT3G16340;AT5G39340;AT5G42740;AT5G27950;AT2G41310;AT1G08450;AT4G37470;AT1G18740;AT1G50740;AT5G60910;AT4G37760;AT3G23210…
GO:0016053	organic acid biosynthetic process	metabolism	0.000393506	AT4G32980;AT3G55610;AT1G61120;AT1G62380;AT1G12090;AT3G13950;AT3G51660;AT1G32550;AT2G26560;AT1G62640;AT3G25760;AT3G25770;AT1G15550;AT4G10390;AT2G30860;AT2G37220;AT1G78390;AT1G49820;AT5G10180;AT1G75830;AT4G18350;AT2G34810;AT5G16570;AT2G35690;AT3G25780;AT4G30950;AT5G61130;AT5G60750;AT5G43940;AT1G17010;AT1G16350;AT4G26740;AT1G75750;AT5G49760;AT2G23610;AT2G27680;AT2G27690;AT3G49350;AT1G69190;AT3G50930…
GO:0046394	carboxylic acid biosynthetic process	metabolism	0.000393506	AT4G32980;AT3G55610;AT1G61120;AT1G62380;AT1G12090;AT3G13950;AT3G51660;AT1G32550;AT2G26560;AT1G62640;AT3G25760;AT3G25770;AT1G15550;AT4G10390;AT2G30860;AT2G37220;AT1G78390;AT1G49820;AT5G10180;AT1G75830;AT4G18350;AT2G34810;AT5G16570;AT2G35690;AT3G25780;AT4G30950;AT5G61130;AT5G60750;AT5G43940;AT1G17010;AT1G16350;AT4G26740;AT1G75750;AT5G49760;AT2G23610;AT2G27680;AT2G27690;AT3G49350;AT1G69190;AT3G50930…
GO:0022622	root system development	meristem development and organogenesis	0.000399638	AT3G15170;AT1G71692;AT1G12090;AT2G22670;AT5G10510;AT1G48350;AT1G77850;AT4G31600;AT5G60690;AT2G36910;AT5G62380;AT5G16000;AT5G55920;AT3G20630;AT1G30490;AT1G78240;AT2G39830;AT1G21310;AT3G23050;AT2G46710;AT1G75750;AT3G25710;AT1G16300;AT1G48410;AT2G27230;AT1G08100;AT4G13510;AT5G64740;AT4G34580;AT2G46990;AT5G57530;AT5G02600;AT4G03190;AT1G77690;AT2G36400;AT1G70560;AT1G12240;AT4G16780;AT3G22200;AT5G65700…
GO:0010089	xylem development	meristem development and organogenesis	0.000402534	AT4G36160;AT5G10510;AT3G24770;AT4G00220;AT5G62380;AT1G33440;AT5G61480;AT5G65420;AT1G16530;AT4G11450;AT2G03090;AT5G13300;AT1G30080;AT4G31020;AT4G32880;AT4G37750;AT1G52150;AT2G37590;AT4G33330;AT1G80100
GO:0009411	response to UV		0.0004144	AT2G45660;AT1G12090;AT2G36910;AT5G16000;AT4G25960;AT2G37040;AT3G23050;AT1G75750;AT1G16310;AT4G37840;AT5G64740;AT5G57785;AT3G57020;AT4G03190;AT1G77690;AT5G65700;AT4G20270;AT5G67380;AT1G04430;AT3G13510;AT5G64330;AT5G23730;AT1G51680;AT5G51870;AT3G03770;AT1G75780;AT2G03710;AT5G19730;AT5G42740;AT2G28190;AT5G63860;AT4G37470;AT4G36220;AT3G09000;AT4G38620;AT4G37760;AT5G09740;AT3G23210;AT4G00730;AT2G47460…
GO:0009620	response to fungus		0.000424553	AT1G61120;AT3G13950;AT2G26560;AT4G10390;AT5G09860;AT3G21690;AT2G34810;AT3G25780;AT1G44760;AT2G27690;AT1G51360;AT1G33110;AT5G42650;AT1G13230;AT5G12870;AT4G34710;AT1G25540;AT4G19700;AT3G07370;AT2G37630;AT4G37150;AT1G66880;AT1G64060;AT4G23810;AT1G21250;AT3G57530;AT5G38710;AT5G07690;AT4G20970;AT2G37940;AT5G67300;AT2G38290;AT1G05800;AT1G51680;AT1G32230;AT3G06490;AT3G19970;AT4G27320;AT2G35650;AT3G57550…
GO:2001057	reactive nitrogen species metabolic process		0.000446764	AT1G66400;AT5G16570;AT4G24020;AT1G32230;AT5G50950;AT5G37600;AT5G53460
GO:0016102	diterpenoid biosynthetic process	metabolism	0.000449979	AT4G32980;AT1G61120;AT1G15550;AT1G75830;AT1G17010;AT1G68320;AT5G07180;AT4G02780;AT5G51810;AT1G63030;AT1G66390;AT5G07200;AT1G03880;AT4G27250;AT3G24650
GO:0009683	indoleacetic acid metabolic process	regulation of hormone levels	0.000454697	AT3G51660;AT2G30860;AT5G10180;AT5G60750;AT5G43940;AT1G75750;AT5G49760;AT5G42650;AT3G14310;AT4G15440;AT1G70560;AT4G30530;AT3G26830;AT1G73500;AT2G18690;AT3G44300;AT3G44310;AT2G44490;AT2G30870;AT3G10870;AT3G13110;AT1G19300;AT2G22330;AT4G13770
GO:0072657	protein localization to membrane		0.000485366	AT3G13950;AT2G26560;AT5G41400;AT1G69690;AT5G55930;AT3G25780;AT2G23610;AT3G49350;AT1G75460;AT3G45260;AT3G05660;AT4G13510;AT2G28800;AT5G42650;AT4G34710;AT2G28660;AT1G53230;AT4G34230;AT2G43010;AT1G66880;AT1G64060;AT4G23810;AT1G21250;AT3G57530;AT3G50700;AT5G35735;AT5G38710;AT4G22980;AT2G37940;AT1G61660;AT2G38290;AT1G51680;AT1G32230;AT3G19970;AT2G35650;AT3G26830;AT5G24530;AT3G63010;AT1G09970;AT2G18690…
GO:0090150	establishment of protein localization to membrane		0.000485366	AT3G13950;AT2G26560;AT5G41400;AT1G69690;AT5G55930;AT3G25780;AT2G23610;AT3G49350;AT1G75460;AT3G45260;AT3G05660;AT4G13510;AT2G28800;AT5G42650;AT4G34710;AT2G28660;AT1G53230;AT4G34230;AT2G43010;AT1G66880;AT1G64060;AT4G23810;AT1G21250;AT3G57530;AT3G50700;AT5G35735;AT5G38710;AT4G22980;AT2G37940;AT1G61660;AT2G38290;AT1G51680;AT1G32230;AT3G19970;AT2G35650;AT3G26830;AT5G24530;AT3G63010;AT1G09970;AT2G18690…
GO:0010200	response to chitin		0.000486187	AT5G09800;AT2G26560;AT3G50930;AT4G35480;AT2G23320;AT5G42650;AT1G05575;AT4G28110;AT3G61460;AT1G61260;AT3G56770;AT1G66880;AT4G23810;AT3G57530;AT4G37770;AT3G19950;AT1G74650;AT3G44190;AT4G26120;AT2G37940;AT5G67300;AT2G38290;AT5G45130;AT2G46400;AT3G23230;AT5G49520;AT2G16900;AT3G19970;AT2G35650;AT3G57550;AT3G26830;AT5G24530;AT1G73500;AT2G27660;AT5G03680;AT2G18690;AT2G39200;AT3G13790;AT1G42990;AT4G30370…
GO:0008219	cell death		0.000502838	AT2G31170;AT3G13950;AT1G32540;AT2G26560;AT5G41400;AT1G79110;AT1G69690;AT5G55930;AT3G25780;AT5G43940;AT2G23610;AT3G49350;AT1G75460;AT3G45260;AT3G05660;AT4G13510;AT3G12920;AT4G35790;AT5G42650;AT4G14400;AT4G34710;AT4G19700;AT2G28660;AT1G53230;AT4G34230;AT2G43010;AT1G66880;AT1G64060;AT4G23810;AT1G21250;AT3G57530;AT3G50700;AT5G35735;AT5G38710;AT4G22980;AT2G37940;AT2G19560;AT1G61660;AT2G38290;AT5G45100…
GO:0016265	death		0.000502838	AT2G31170;AT3G13950;AT1G32540;AT2G26560;AT5G41400;AT1G79110;AT1G69690;AT5G55930;AT3G25780;AT5G43940;AT2G23610;AT3G49350;AT1G75460;AT3G45260;AT3G05660;AT4G13510;AT3G12920;AT4G35790;AT5G42650;AT4G14400;AT4G34710;AT4G19700;AT2G28660;AT1G53230;AT4G34230;AT2G43010;AT1G66880;AT1G64060;AT4G23810;AT1G21250;AT3G57530;AT3G50700;AT5G35735;AT5G38710;AT4G22980;AT2G37940;AT2G19560;AT1G61660;AT2G38290;AT5G45100…
GO:0009723	response to ethylene		0.000504766	AT1G61120;AT1G62380;AT2G26560;AT1G49820;AT1G70510;AT2G28160;AT3G25780;AT2G27690;AT1G05710;AT5G44210;AT5G52660;AT1G05575;AT4G34710;AT3G07370;AT2G31730;AT1G70560;AT4G37580;AT1G64060;AT3G57530;AT2G37940;AT5G67300;AT2G19560;AT5G45710;AT3G23230;AT1G18330;AT1G63720;AT2G47190;AT1G32230;AT5G17300;AT3G06490;AT4G15430;AT3G26830;AT3G63010;AT1G73500;AT1G10210;AT1G50640;AT1G42990;AT5G25190;AT1G04370;AT1G28360…
GO:0009627	systemic acquired resistance		0.000548827	AT4G36150;AT3G13950;AT2G26560;AT4G37560;AT2G30860;AT1G69690;AT1G55210;AT3G60540;AT2G27920;AT3G49350;AT5G40010;AT1G75460;AT3G50930;AT3G45260;AT3G05660;AT4G13510;AT5G20950;AT5G45800;AT5G42650;AT5G65210;AT2G41180;AT2G29120;AT4G37150;AT1G53230;AT1G21900;AT2G43010;AT1G66880;AT1G64060;AT4G23810;AT1G21250;AT3G57530;AT3G50700;AT4G33070;AT5G35735;AT1G70530;AT5G47070;AT5G17760;AT2G47800;AT2G38290;AT2G46400…
GO:0010074	maintenance of meristem identity	meristem development and organogenesis	0.000555021	AT5G61850;AT1G69120;AT2G45660;AT5G65510;AT5G02030;AT5G10510;AT2G27990;AT2G27230;AT1G70560;AT4G28200;AT4G11920;AT4G00150;AT2G03710;AT4G37750;AT5G60910
GO:0048364	root development	meristem development and organogenesis	0.000580862	AT3G15170;AT1G71692;AT1G12090;AT2G22670;AT5G10510;AT1G48350;AT1G77850;AT4G31600;AT5G60690;AT2G36910;AT5G62380;AT5G16000;AT5G55920;AT3G20630;AT1G30490;AT1G78240;AT2G39830;AT1G21310;AT3G23050;AT2G46710;AT1G75750;AT3G25710;AT1G16300;AT1G48410;AT2G27230;AT1G08100;AT4G13510;AT5G64740;AT4G34580;AT2G46990;AT5G57530;AT5G02600;AT4G03190;AT1G77690;AT2G36400;AT1G70560;AT1G12240;AT4G16780;AT3G22200;AT5G65700…
GO:0048831	regulation of shoot system development	meristem development and organogenesis	0.000621015	AT4G35900;AT1G69120;AT4G18960;AT2G45660;AT1G62360;AT1G25350;AT1G23000;AT5G02030;AT1G69770;AT3G24440;AT5G10510;AT3G13960;AT5G24860;AT1G66400;AT1G69180;AT3G24340;AT2G45190;AT4G26150;AT4G21030;AT4G26740;AT2G19930;AT3G27660;AT5G65050;AT1G14620;AT1G25540;AT2G27550;AT4G32540;AT5G07180;AT1G04870;AT2G28290;AT4G28190;AT4G28200;AT5G14010;AT3G58780;AT4G30800;AT1G30330;AT2G42200;AT5G15510;AT2G45210;AT5G51870…
GO:0045595	regulation of cell differentiation		0.00063448	AT5G61850;AT1G69120;AT4G18960;AT2G45660;AT1G62360;AT5G65510;AT5G02030;AT5G10510;AT5G60690;AT2G27990;AT1G48410;AT2G27230;AT1G70560;AT5G03150;AT4G28200;AT1G08030;AT4G11920;AT2G46410;AT5G13300;AT4G00150;AT4G32880;AT2G03710;AT4G37750;AT1G19050;AT3G61140;AT3G61150;AT5G60910;AT5G43810
GO:0019752	carboxylic acid metabolic process	metabolism	0.000665473	AT1G23380;AT4G32980;AT5G40460;AT1G25350;AT3G55610;AT1G61120;AT2G31170;AT1G62380;AT1G08630;AT1G12090;AT3G13950;AT5G53650;AT3G51660;AT1G32550;AT2G26560;AT2G39705;AT1G62640;AT3G25760;AT3G25770;AT1G15550;AT4G10390;AT2G30860;AT2G37220;AT1G78390;AT4G32960;AT1G49820;AT5G10180;AT1G75830;AT4G18350;AT2G36830;AT1G23070;AT1G70510;AT5G58370;AT1G78440;AT2G34810;AT5G16570;AT2G35690;AT2G02000;AT3G25780;AT4G30950…
GO:0055080	cation homeostasis		0.000715315	AT5G10170;AT5G10180;AT2G46800;AT5G19250;AT5G49760;AT5G27150;AT5G20630;AT2G26690;AT5G02600;AT3G61460;AT2G29120;AT2G43010;AT1G08490;AT4G26130;AT2G39010;AT2G38170;AT2G28390;AT3G08040;AT2G18790;AT3G05030;AT2G44490;AT2G24710;AT1G25560;AT5G51820;AT1G08450;AT1G01140;AT5G47560;AT2G30870;AT1G04120;AT5G51720;AT3G63380;AT3G16240;AT5G13740;AT1G80830;AT3G51860;AT3G17630;AT1G53210;AT5G57110;AT3G47640
GO:0032787	monocarboxylic acid metabolic process	metabolism	0.000817826	AT1G23380;AT4G32980;AT5G40460;AT1G61120;AT1G62380;AT3G13950;AT5G53650;AT3G51660;AT1G32550;AT2G26560;AT2G39705;AT1G62640;AT3G25760;AT3G25770;AT4G10390;AT2G30860;AT2G37220;AT1G78390;AT4G32960;AT5G10180;AT4G18350;AT2G36830;AT1G23070;AT1G70510;AT5G58370;AT2G34810;AT2G35690;AT3G25780;AT4G30950;AT2G42790;AT2G46800;AT5G60750;AT5G43940;AT2G37040;AT4G26740;AT1G75750;AT5G49760;AT2G35410;AT2G23600;AT2G27680…
GO:0051093	negative regulation of developmental process	meristem development and organogenesis	0.000839384	AT5G61850;AT1G69120;AT4G18960;AT2G45660;AT1G62360;AT5G65510;AT5G02030;AT2G30370;AT5G10510;AT2G27990;AT4G26150;AT5G65050;AT2G27230;AT2G27550;AT1G70560;AT4G28200;AT1G08030;AT4G11920;AT5G19330;AT4G00150;AT3G27010;AT5G03680;AT1G13260;AT2G03710;AT4G37750;AT1G19050;AT3G61150;AT5G60910;AT3G05040;AT2G20875;AT3G57390;AT5G43810
GO:0009813	flavonoid biosynthetic process	metabolism	0.000857774	AT2G44745;AT5G41400;AT1G69180;AT1G17010;AT1G17020;AT2G37040;AT1G66380;AT2G23610;AT3G25710;AT1G16310;AT5G57785;AT3G57020;AT2G28660;AT4G34230;AT1G66880;AT3G57530;AT5G35735;AT3G13510;AT1G61660;AT1G51680;AT3G62610;AT3G03770;AT5G24530;AT2G28350;AT1G13260;AT5G19730;AT3G16340;AT5G42740;AT5G27950;AT4G37470;AT1G18740;AT1G50740;AT5G60910;AT4G37760;AT3G23210;AT5G63580;AT2G47460;AT2G26330;AT5G24520
GO:0009863	salicylic acid mediated signaling pathway		0.000863253	AT4G36150;AT3G13950;AT2G26560;AT1G69690;AT3G25780;AT3G49350;AT5G40010;AT1G75460;AT3G45260;AT3G05660;AT4G13510;AT5G42650;AT5G65210;AT4G34710;AT1G53230;AT2G43010;AT1G66880;AT1G64060;AT4G23810;AT1G21250;AT3G57530;AT3G50700;AT4G33070;AT5G35735;AT5G38710;AT4G22980;AT4G26120;AT5G67300;AT2G19560;AT2G38290;AT2G20370;AT1G32230;AT3G19970;AT2G35650;AT3G26830;AT5G24530;AT3G63010;AT2G18690;AT1G10210;AT1G67800…
GO:0009308	amine metabolic process	metabolism	0.000869492	AT3G25570;AT1G62360;AT5G56970;AT3G51660;AT2G30860;AT2G36830;AT2G36880;AT5G60750;AT5G43940;AT2G37040;AT3G47210;AT1G75750;AT5G21482;AT5G49760;AT5G42650;AT1G56430;AT3G14310;AT3G15820;AT4G34710;AT2G30840;AT4G15440;AT4G30530;AT1G62660;AT5G05590;AT4G12280;AT1G51680;AT2G46590;AT5G60710;AT1G73500;AT2G18690;AT4G00940;AT2G44490;AT1G07890;AT4G15130;AT1G72500;AT2G30870;AT5G03630;AT4G12290;AT4G38620;AT3G23630…
GO:0009736	cytokinin-activated signaling pathway		0.000930291	AT2G22670;AT4G01540;AT2G25810;AT1G70510;AT1G69580;AT5G16000;AT4G29720;AT1G70550;AT1G74890;AT1G19050;AT1G31880;AT5G39340;AT2G41310;AT4G30020;AT1G80100;AT3G06750;AT1G67710;AT1G17350;AT5G53900
GO:0009684	indoleacetic acid biosynthetic process	regulation of hormone levels	0.000963639	AT3G51660;AT2G30860;AT5G10180;AT5G60750;AT5G43940;AT1G75750;AT5G49760;AT5G42650;AT3G14310;AT4G15440;AT1G70560;AT4G30530;AT3G26830;AT1G73500;AT2G18690;AT3G44300;AT3G44310;AT2G44490;AT2G30870;AT3G13110;AT1G19300;AT2G22330;AT4G13770
GO:0098542	defense response to other organism		0.000971254	AT3G57130;AT2G41370;AT4G36150;AT1G05460;AT5G24770;AT5G02030;AT1G63020;AT3G13950;AT1G32540;AT2G26560;AT4G37560;AT2G30860;AT2G33860;AT2G37220;AT5G09860;AT3G24340;AT1G69690;AT1G55210;AT5G16000;AT1G20980;AT3G60540;AT2G35690;AT3G25780;AT4G30520;AT2G27920;AT5G10030;AT1G14690;AT3G49350;AT1G48410;AT5G40010;AT1G75460;AT3G50930;AT3G45260;AT2G33800;AT3G05660;AT1G51360;AT4G13510;AT5G20950;AT4G33950;AT5G20630…
GO:0048440	carpel development	meristem development and organogenesis	0.000972799	AT4G32980;AT1G24260;AT1G69120;AT4G18960;AT2G45660;AT4G36920;AT2G33880;AT3G15170;AT5G16560;AT1G62360;AT1G25350;AT1G71692;AT2G31170;AT5G02030;AT1G69180;AT2G24210;AT1G70510;AT2G45190;AT2G36910;AT3G51060;AT2G28000;AT1G30490;AT4G25960;AT1G32240;AT3G13490;AT3G15030;AT1G53230;AT5G07180;AT3G58780;AT5G28640;AT1G30330;AT4G26500;AT5G51870;AT1G10210;AT1G59640;AT2G03710;AT5G41410;AT1G52150;AT3G09000;AT5G60910…
GO:0071446	cellular response to salicylic acid stimulus		0.000990231	AT4G36150;AT3G13950;AT2G26560;AT1G69690;AT3G25780;AT3G49350;AT5G40010;AT1G75460;AT3G45260;AT3G05660;AT4G13510;AT5G42650;AT5G65210;AT4G34710;AT1G53230;AT2G43010;AT1G66880;AT1G64060;AT4G23810;AT1G21250;AT3G57530;AT3G50700;AT4G33070;AT5G35735;AT5G38710;AT4G22980;AT4G26120;AT5G67300;AT2G19560;AT2G38290;AT2G20370;AT1G32230;AT3G19970;AT2G35650;AT3G26830;AT5G24530;AT3G63010;AT2G18690;AT1G10210;AT1G67800…
