# Supplementary material for: Control of Oriented Tissue Growth through Repression of Organ Boundary Genes Promotes Stem Morphogenesis
Source: Dev Cell. 2016 Oct 24;39(2):198–208. doi: 10.1016/j.devcel.2016.08.013 (PMC5084710; doi:10.1016/j.devcel.2016.08.013)
Supplement: Table S3. Genes Differentially Expressed between Wild-Type and rpl-1 Inflorescences [file mmc4.xlsx]

## Sheet: Table S3.csv
Supplementary Table 3: Genes that were differentially expressed between wild-type and rpl-1 inflorescences
3A: Differentially expressed genes also present in the list of high-confidence ChIP-seq targets (Table S1)
		Normalized intensity for each replicate
Gene identifier (AGI)	Affymetrix probe	wt_rep1	wt_rep2	wt_rep3	rpl-1_rep1	rpl-1_rep2	rpl-1_rep3	log2 ratio (M)	Average log intensity (A)	Moderated t statistic	p-value	B statistic	Gene Model Name	Gene Model Description	All Gene Symbols
AT3G27660	AT3G27660.0.Chr3.plus.10243755.10245023	6.32186	6.56143	6.38052	7.49566	7.77687	7.42729	1.14156	6.99394	10.7312	0.00140608	6.57096	AT3G27660.1	Encodes oleosin4 (Plant Cell, 2006, 18:1961), a protein found in oil bodies, involved in seed lipid accumulation. Functions in freezing tolerance of seeds. Note: also referred to as OLE3 in Plant Journal 2008, 55:798.	OLEOSIN 3 (OLE3);OLEOSIN 4 (OLEO4)
AT5G02030	AT5G02030.0.Chr5.plus.395634.399041	7.85648	7.83019	7.76309	7.15589	7.08293	6.9041	-0.767958	7.43211	-10.7847	0.00140608	6.75655	AT5G02030.1	Mutant has additional lateral organs and phyllotaxy defect. Encodes a homeodomain transcription factor. Has sequence similarity to the Arabidopsis ovule development regulator Bell1. Binds directly to the AGAMOUS cis-regulatory element. Its localization to the nucleus is dependent on the coexpression of either STM or BP.	LARSON (LSN);PENNYWISE (PNY); (HB-6);VAAMANA (VAN);REPLUMLESS (RPL);BEL1-LIKE HOMEODOMAIN 9 (BLH9);BELLRINGER (BLR)
AT1G80050	AT1G80050.0.Chr1.minus.30111514.30113324	7.62837	7.78483	7.75241	8.45854	8.50685	8.35647	0.717925	8.08124	10.3462	0.00152625	6.35706	AT1G80050.1	Encodes an adenosine phosphoribosyl transferase(E.C:2.4.2.7), a constitutively expressed enzyme involved in the one-step salvage of adenine to AMP. This isozyme has high affinity for cytokinins and is likely to be localized to the cytosol.	ADENINE PHOSPHORIBOSYL TRANSFERASE 2 (APT2); (PHT1.1); (ATAPT2)
AT3G50440	AT3G50440.0.Chr3.minus.18717311.18718494	6.69121	6.63002	6.6801	7.58674	7.38123	7.43391	0.801657	7.0672	10.2549	0.00156887	6.2065	AT3G50440.1	Encodes a protein shown to have methyl jasmonate esterase activity in vitro. This protein does not act on methyl IAA, MeSA, MeGA4, or MEGA9 in vitro.	METHYL ESTERASE 10 (MES10);ARABIDOPSIS THALIANA METHYL ESTERASE 10 (ATMES10)
AT4G37540	AT4G37540.0.Chr4.minus.17639533.17640665	7.60345	7.8491	7.61752	8.42581	8.35234	8.46902	0.721536	8.05288	9.57442	0.00246265	5.644	AT4G37540.1	LOB domain-containing protein 39 (LBD39); CONTAINS InterPro DOMAIN/s: Lateral organ boundaries, LOB (InterPro:IPR004883); BEST Arabidopsis thaliana protein match is: LOB domain-containing protein 38 (TAIR:AT3G49940.1); Has 571 Blast hits to 570 proteins in 25 species: Archae - 0; Bacteria - 0; Metazoa - 0; Fungi - 0; Plants - 571; Viruses - 0; Other Eukaryotes - 0 (source: NCBI BLink).	LOB DOMAIN-CONTAINING PROTEIN 39 (LBD39)
AT1G74440	AT1G74440.0.Chr1.minus.27976502.27980404	7.58021	7.41762	7.53288	6.9032	6.85833	6.96025	-0.602122	7.20875	-8.69849	0.00431963	4.76884	AT1G74440.1	Protein of unknown function (DUF962); CONTAINS InterPro DOMAIN/s: Protein of unknown function DUF962 (InterPro:IPR009305); BEST Arabidopsis thaliana protein match is: Protein of unknown function (DUF962) (TAIR:AT1G18720.1); Has 608 Blast hits to 608 proteins in 290 species: Archae - 0; Bacteria - 318; Metazoa - 3; Fungi - 143; Plants - 86; Viruses - 0; Other Eukaryotes - 58 (source: NCBI BLink).
AT2G36970	AT2G36970.0.Chr2.plus.15529006.15530749	5.9127	6.08014	6.0436	6.73151	6.57194	6.77187	0.679115	6.35196	8.45052	0.00437237	4.50832	AT2G36970.1	UDP-Glycosyltransferase superfamily protein; FUNCTIONS IN: UDP-glycosyltransferase activity, transferase activity, transferring glycosyl groups; INVOLVED IN: metabolic process; LOCATED IN: endomembrane system; EXPRESSED IN: 20 plant structures; EXPRESSED DURING: 13 growth stages; CONTAINS InterPro DOMAIN/s: UDP-glucuronosyl/UDP-glucosyltransferase (InterPro:IPR002213); BEST Arabidopsis thaliana p…
AT3G11090	AT3G11090.0.Chr3.plus.3475002.3475604	7.69795	7.67567	7.77093	8.13167	8.12867	8.20085	0.441022	7.93429	8.29516	0.00437237	4.28387	AT3G11090.1	LOB domain-containing protein 21 (LBD21); CONTAINS InterPro DOMAIN/s: Lateral organ boundaries, LOB (InterPro:IPR004883); BEST Arabidopsis thaliana protein match is: LOB domain-containing protein 25 (TAIR:AT3G27650.1); Has 1016 Blast hits to 1011 proteins in 25 species: Archae - 0; Bacteria - 0; Metazoa - 0; Fungi - 0; Plants - 1016; Viruses - 0; Other Eukaryotes - 0 (source: NCBI BLink).	LOB DOMAIN-CONTAINING PROTEIN 21 (LBD21)
AT1G71692	AT1G71692.0.Chr1.minus.26952645.26955127	3.98002	3.93843	4.02168	4.9288	4.93197	4.81004	0.910012	4.43516	7.83173	0.00563089	3.52989	AT1G71692.1	Encodes a member of the MADS box family of transcription factors. Involved in root cell differentiation and flowering time. Loss of function mutations have abnormal cellular differentiation in the roots and are late flowering. AGL12 along with AGL14, and AGL17 is preferentially expressed in root tissues and represent the only characterized MADS box genes expressed in roots.	XAANTAL1 (XAL1);AGAMOUS-LIKE 12 (AGL12)
AT5G65010	AT5G65010.X.Chr5.plus.25969189.25972575	7.25098	7.15435	7.20544	7.70472	7.6892	7.9869	0.590407	7.4986	7.44683	0.00687411	3.30066	AT5G65010.2	Encodes asparagine synthetase (ASN2).	ASPARAGINE SYNTHETASE 2 (ASN2)
AT3G50270	AT3G50270.0.Chr3.plus.18635920.18637341	6.11341	6.20614	6.21256	6.64452	6.6241	6.68196	0.472881	6.41378	7.30334	0.00733408	3.20794	AT3G50270.1	HXXXD-type acyl-transferase family protein; FUNCTIONS IN: transferase activity, transferring acyl groups other than amino-acyl groups, transferase activity; INVOLVED IN: biological_process unknown; EXPRESSED IN: 19 plant structures; EXPRESSED DURING: 13 growth stages; CONTAINS InterPro DOMAIN/s: Transferase (InterPro:IPR003480); BEST Arabidopsis thaliana protein match is: HXXXD-type acyl-transfer…
AT1G02640	AT1G02640.0.Chr1.plus.564205.567769	7.93362	8.11712	8.20689	7.48837	7.54189	7.67052	-0.518362	7.8264	-7.23527	0.00750834	2.89462	AT1G02640.1	encodes a protein similar to a beta-xylosidase located in the extracellular matrix. This is a member of glycosyl hydrolase family 3 and has six other closely related members.	BETA-XYLOSIDASE 2 (ATBXL2);BETA-XYLOSIDASE 2 (BXL2)
AT2G25810	AT2G25810.0.Chr2.plus.11012506.11014170	6.7675	6.98346	6.75546	7.50104	7.59416	7.31017	0.631654	7.15197	7.13337	0.0076705	2.96634	AT2G25810.1	tonoplast intrinsic protein 4;1 (TIP4;1); FUNCTIONS IN: water channel activity; INVOLVED IN: transport, transmembrane transport; LOCATED IN: plant-type vacuole membrane, membrane, central vacuole; EXPRESSED IN: 14 plant structures; EXPRESSED DURING: 4 anthesis, F mature embryo stage, petal differentiation and expansion stage, E expanded cotyledon stage, D bilateral stage; CONTAINS InterPro DOMAIN…	TONOPLAST INTRINSIC PROTEIN 4;1 (TIP4;1)
AT3G19970	AT3G19970.0.Chr3.plus.6958648.6961652	7.65084	7.8374	7.74536	7.22709	7.31199	7.36229	-0.445179	7.52249	-7.08299	0.00769631	2.82412	AT3G19970.1	alpha/beta-Hydrolases superfamily protein; CONTAINS InterPro DOMAIN/s: Protein of unknown function DUF829, transmembrane 53 (InterPro:IPR008547); BEST Arabidopsis thaliana protein match is: alpha/beta-Hydrolases superfamily protein (TAIR:AT2G18245.1); Has 401 Blast hits to 400 proteins in 106 species: Archae - 0; Bacteria - 0; Metazoa - 180; Fungi - 77; Plants - 116; Viruses - 0; Other Eukaryotes…
AT2G34490	AT2G34490.0.Chr2.minus.14535645.14537432	6.91476	6.93794	6.86985	7.60165	7.39978	7.33678	0.538302	7.17679	6.97369	0.0083597	2.78841	AT2G34490.1	Encodes a protein with C22-sterol desaturase activity. The enzyme was shown to catalyze the conversion of both 24-<i>epi</i>-campesterol and &beta;-sitosterol to brassicasterol and stigmasterol, respectively, in the presence of NADPH.	CYTOCHROME P450, FAMILY 710, SUBFAMILY A, POLYPEPTIDE 2 (CYP710A2)
AT3G22550	AT3G22550.0.Chr3.minus.7991646.7993454	6.75888	6.75781	6.72294	7.50249	7.30708	7.14134	0.573998	7.03176	6.95939	0.0083597	2.70077	AT3G22550.1	Protein of unknown function (DUF581); CONTAINS InterPro DOMAIN/s: Protein of unknown function DUF581 (InterPro:IPR007650); BEST Arabidopsis thaliana protein match is: Protein of unknown function (DUF581) (TAIR:AT3G63210.1); Has 558 Blast hits to 549 proteins in 19 species: Archae - 0; Bacteria - 0; Metazoa - 0; Fungi - 0; Plants - 558; Viruses - 0; Other Eukaryotes - 0 (source: NCBI BLink).
AT3G23290	AT3G23290.0.Chr3.plus.8326825.8328132	6.63357	6.77053	6.45869	7.38318	7.22526	7.18417	0.643489	6.94257	6.92085	0.00856391	2.74979	AT3G23290.2	LIGHT SENSITIVE HYPOCOTYLS 4 (LSH4); CONTAINS InterPro DOMAIN/s: Protein of unknown function DUF640 (InterPro:IPR006936); BEST Arabidopsis thaliana protein match is: Protein of unknown function (DUF640) (TAIR:AT2G31160.1); Has 30201 Blast hits to 17322 proteins in 780 species: Archae - 12; Bacteria - 1396; Metazoa - 17338; Fungi - 3422; Plants - 5037; Viruses - 0; Other Eukaryotes - 2996 (source:…	LIGHT SENSITIVE HYPOCOTYLS 4 (LSH4)
AT1G72430	AT1G72430.0.Chr1.minus.27264911.27265630	8.16574	8.07632	7.81254	8.66899	8.55822	8.64237	0.609433	8.3207	6.88062	0.0085833	2.64537	AT1G72430.1	SAUR-like auxin-responsive protein family ; CONTAINS InterPro DOMAIN/s: Auxin responsive SAUR protein (InterPro:IPR003676); BEST Arabidopsis thaliana protein match is: SAUR-like auxin-responsive protein family (TAIR:AT1G17345.1); Has 148 Blast hits to 148 proteins in 14 species: Archae - 0; Bacteria - 0; Metazoa - 0; Fungi - 0; Plants - 148; Viruses - 0; Other Eukaryotes - 0 (source: NCBI BLink).
AT3G30530	AT3G30530.0.Chr3.plus.12139512.12140033	4.10111	4.55502	4.24775	5.25122	5.63333	5.55109	1.16999	4.88992	6.88385	0.0085833	2.41591	AT3G30530.1	basic leucine-zipper 42 (bZIP42); FUNCTIONS IN: DNA binding, protein homodimerization activity, protein heterodimerization activity, sequence-specific DNA binding transcription factor activity; INVOLVED IN: regulation of transcription, DNA-dependent; EXPRESSED IN: inflorescence meristem, flower; EXPRESSED DURING: petal differentiation and expansion stage; CONTAINS InterPro DOMAIN/s: Basic-leucine…	BASIC LEUCINE-ZIPPER 42 (bZIP42);BASIC LEUCINE-ZIPPER 42 (ATBZIP42)
AT5G63580	AT5G63580.0.Chr5.plus.25454730.25456476	4.40573	4.50443	4.4568	5.17078	5.23852	5.15685	0.731716	4.82218	6.90792	0.0085833	2.66608	AT5G63580.1	encodes a protein whose sequence is similar to flavonol synthase	FLAVONOL SYNTHASE 2 (FLS2); (ATFLS2)
AT1G24600	AT1G24600.0.Chr1.plus.8720309.8720721	9.83826	9.71059	9.8186	9.46371	9.21254	9.32008	-0.454858	9.56063	-6.80296	0.00892	2.42572	AT1G24600.1	unknown protein; BEST Arabidopsis thaliana protein match is: unknown protein (TAIR:AT1G67920.1); Has 18 Blast hits to 18 proteins in 5 species: Archae - 0; Bacteria - 0; Metazoa - 0; Fungi - 0; Plants - 18; Viruses - 0; Other Eukaryotes - 0 (source: NCBI BLink).
AT2G47160	AT2G47160.X.Chr2.minus.19357478.19361147	7.01908	7.15022	7.16826	7.59942	7.50254	7.44426	0.400426	7.31396	6.80199	0.00892	2.4064	AT2G47160.2	Boron transporter. Protein accumulates in shoots and roots under conditions of boron deficiency and is degraded within several hours of restoring boron supply. Localized to the plasma membrane under B limitation, and to the cytoplasm after B application before degradation. Protein is transferred via the endosomes to the vacuole for degradation. Localized to the inner plasma membrane domain in the…	REQUIRES HIGH BORON 1 (BOR1); (AtBOR1)
AT1G71880	AT1G71880.0.Chr1.plus.27054180.27056341	9.97521	9.96878	10.0869	9.64259	9.73718	9.66892	-0.328383	9.8466	-6.73471	0.00930571	2.24684	AT1G71880.1	Sucrose transporter gene induced in response to nematodes; member of Sucrose-proton symporter family.	ARABIDOPSIS THALIANA SUCROSE-PROTON SYMPORTER 1 (ATSUC1);SUCROSE-PROTON SYMPORTER 1 (SUC1)
AT3G50410	AT3G50410.0.Chr3.plus.18709748.18710760	6.65126	6.53087	6.55198	5.90322	6.02149	6.04255	-0.592107	6.28356	-6.64723	0.00985385	2.44021	AT3G50410.1	Arabidopsis Dof protein containing a single 51-amino acid zinc finger DNA-binding domain, which may play an important roles in plant growth and development.	OBF BINDING PROTEIN 1 (OBP1)
AT1G13260	AT1G13260.0.Chr1.plus.4542168.4543742	6.88298	6.60473	6.83653	6.17261	5.97169	6.23873	-0.64071	6.45121	-6.52316	0.0105751	2.25274	AT1G13260.1	Encodes an AP2/B3 domain transcription factor which is upregulated in response to low temperature. It contains a B3 DNA binding domain. It has circadian regulation and may function as a negative growth regulator.	RELATED TO ABI3/VP1 1 (RAV1);ETHYLENE RESPONSE DNA BINDING FACTOR 4 (EDF4)
AT3G16340	AT3G16340.X.Chr3.plus.5539788.5546449	5.34679	5.36028	5.3415	5.06783	5.06969	4.99663	-0.305108	5.19712	-6.51654	0.0105751	2.04296	AT3G16340.1	Encodes a p-coumaryl alcohol exporter involved in lignin biosynthesis.	(ATABCG29);PLEIOTROPIC DRUG RESISTANCE 1 (PDR1);PLEIOTROPIC DRUG RESISTANCE 1 (ATPDR1);ATP-BINDING CASSETTE G29 (ABCG29)
AT4G10380	AT4G10380.0.Chr4.minus.6431236.6434822	6.45558	6.48487	6.40318	6.99165	7.17056	6.84518	0.554166	6.72517	6.50513	0.0105751	2.1975	AT4G10380.1	Boric acid channel. Essential for efficient boron uptake and plant development under boron limitation. Also functions in arsenite transport and tolerance. Localized preferentially in outer membrane domains of root cells.	NOD26-LIKE INTRINSIC PROTEIN 5;1 (NIP5;1); (AtNIP5;1);NOD26-LIKE MIP 8 (NLM8);NOD26-LIKE MIP 6 (NLM6)
AT5G52390	AT5G52390.0.Chr5.minus.21263936.21265264	6.81979	6.89115	6.92881	7.85738	7.33699	7.75596	0.771227	7.26501	6.52426	0.0105751	2.23467	AT5G52390.1	PAR1 protein; FUNCTIONS IN: molecular_function unknown; INVOLVED IN: biological_process unknown; LOCATED IN: endomembrane system; EXPRESSED IN: 13 plant structures; EXPRESSED DURING: 8 growth stages; CONTAINS InterPro DOMAIN/s: PAR1 (InterPro:IPR009489); BEST Arabidopsis thaliana protein match is: PAR1 protein (TAIR:AT3G54040.1); Has 1807 Blast hits to 1807 proteins in 277 species: Archae - 0; Ba…
AT1G59740	AT1G59740.0.Chr1.plus.21968071.21972411	8.31837	8.11398	8.173	7.8794	7.65123	7.69229	-0.4564	7.97138	-6.49012	0.0106575	1.93356	AT1G59740.1	Major facilitator superfamily protein; FUNCTIONS IN: transporter activity; INVOLVED IN: oligopeptide transport, response to nematode; LOCATED IN: plasma membrane, membrane; EXPRESSED IN: 19 plant structures; EXPRESSED DURING: 10 growth stages; CONTAINS InterPro DOMAIN/s: PTR2 family proton/oligopeptide symporter, conserved site (InterPro:IPR018456), Oligopeptide transporter (InterPro:IPR000109), …
AT1G07090	AT1G07090.0.Chr1.minus.2173952.2174894	6.77643	6.83964	6.8704	7.3271	7.2103	7.31543	0.455987	7.05655	6.43703	0.0110002	2.13565	AT1G07090.1	LIGHT SENSITIVE HYPOCOTYLS 6 (LSH6); CONTAINS InterPro DOMAIN/s: Protein of unknown function DUF640 (InterPro:IPR006936); BEST Arabidopsis thaliana protein match is: Protein of unknown function (DUF640) (TAIR:AT5G58500.1); Has 311 Blast hits to 311 proteins in 18 species: Archae - 0; Bacteria - 0; Metazoa - 14; Fungi - 0; Plants - 297; Viruses - 0; Other Eukaryotes - 0 (source: NCBI BLink).	LIGHT SENSITIVE HYPOCOTYLS 6 (LSH6)
AT1G13710	AT1G13710.0.Chr1.minus.4702725.4704657	7.55082	7.34333	7.3075	6.98756	6.88944	6.76494	-0.520238	7.1406	-6.44978	0.0110002	2.04374	AT1G13710.1	Encodes the cytochrome P450 CYP78A5 monooxygenase. Contributes to the generation of a growth-stimulating signal distinct from the classical phytohormones that prevents proliferation arrest, promoting organ growth.	KLUH (KLU);"CYTOCHROME P450, FAMILY 78, SUBFAMILY A, POLYPEPTIDE 5" (CYP78A5)
AT1G75790	AT1G75790.0.Chr1.minus.28454781.28457528	8.05026	7.90454	8.1987	7.66273	7.38148	7.48258	-0.536844	7.78005	-6.4438	0.0110002	1.85253	AT1G75790.1	SKU5 similar 18 (sks18); FUNCTIONS IN: pectinesterase activity, copper ion binding; INVOLVED IN: oxidation reduction; LOCATED IN: endomembrane system; EXPRESSED IN: 6 plant structures; EXPRESSED DURING: 4 anthesis, petal differentiation and expansion stage, E expanded cotyledon stage; CONTAINS InterPro DOMAIN/s: Multicopper oxidase, type 3 (InterPro:IPR011707), Cupredoxin (InterPro:IPR008972), Mu…	SKU5 SIMILAR 18 (sks18)
AT3G21670	AT3G21670.0.Chr3.minus.7626757.7629151	7.0286	7.08235	7.13557	7.52112	7.36134	7.60878	0.415549	7.28963	6.42688	0.0110002	1.89496	AT3G21670.1	Major facilitator superfamily protein; FUNCTIONS IN: transporter activity; INVOLVED IN: oligopeptide transport; LOCATED IN: membrane; EXPRESSED IN: 21 plant structures; EXPRESSED DURING: 13 growth stages; CONTAINS InterPro DOMAIN/s: Oligopeptide transporter (InterPro:IPR000109), Major facilitator superfamily, general substrate transporter (InterPro:IPR016196); BEST Arabidopsis thaliana protein ma…
AT1G24070	AT1G24070.0.Chr1.minus.8516238.8519734	6.21656	6.15526	6.24595	6.70526	6.69643	6.54965	0.443634	6.42818	6.38918	0.0112005	2.03937	AT1G24070.1	encodes a gene similar to cellulose synthase	CELLULOSE SYNTHASE-LIKE A10 (ATCSLA10);CELLULOSE SYNTHASE-LIKE A10 (CSLA10);CELLULOSE SYNTHASE LIKE A10 (CSLA10)
AT2G39510	AT2G39510.0.Chr2.minus.16491143.16493151	8.18729	8.29031	8.36585	7.9586	7.90186	7.85308	-0.376154	8.09283	-6.38785	0.0112005	1.88745	AT2G39510.1	nodulin MtN21-like transporter family protein
AT5G53450	AT5G53450.X.Chr5.plus.21688763.21692429	6.00915	6.19325	6.29773	7.09129	6.62952	6.89076	0.701468	6.51862	6.38352	0.0112041	1.93061	AT5G53450.1	OBP3-responsive gene 1 (ORG1); FUNCTIONS IN: structural molecule activity, protein kinase activity, kinase activity, ATP binding; INVOLVED IN: protein amino acid phosphorylation; LOCATED IN: chloroplast; EXPRESSED IN: 23 plant structures; EXPRESSED DURING: 13 growth stages; CONTAINS InterPro DOMAIN/s: Protein kinase, catalytic domain (InterPro:IPR000719), Serine/threonine-protein kinase PLK4 (Int…	OBP3-RESPONSIVE GENE 1 (ORG1)
AT3G06070	AT3G06070.0.Chr3.minus.1831057.1831923	6.1352	6.24577	6.18607	5.66301	5.26779	5.49506	-0.711203	5.83215	-6.34735	0.0112696	2.06443	AT3G06070.1	unknown protein; BEST Arabidopsis thaliana protein match is: unknown protein (TAIR:AT5G19190.1); Has 33 Blast hits to 33 proteins in 12 species: Archae - 0; Bacteria - 0; Metazoa - 1; Fungi - 0; Plants - 32; Viruses - 0; Other Eukaryotes - 0 (source: NCBI BLink).
AT3G46550	AT3G46550.0.Chr3.minus.17136456.17137874	8.35677	8.44564	8.40353	8.8648	8.67877	8.79384	0.380105	8.59056	6.3235	0.0112696	1.82739	AT3G46550.1	Isolated in a screen for salt hypersensitive mutants. Mutants have thinner cell walls, abnormal siliques and root growth is inhibited under salt stress. The gene has similarity to arabinogalactan proteins and domains associated with cell adhesion.	FASCICLIN-LIKE ARABINOGALACTAN-PROTEIN 4 (FLA4);SALT OVERLY SENSITIVE 5 (SOS5)
AT5G03690	AT5G03690.X.Chr5.minus.963148.965050	8.57624	8.80451	8.96106	8.15267	8.33076	8.22948	-0.543928	8.50912	-6.3327	0.0112696	1.7136	AT5G03690.1	Aldolase superfamily protein; FUNCTIONS IN: fructose-bisphosphate aldolase activity, catalytic activity; INVOLVED IN: pentose-phosphate shunt; EXPRESSED IN: 25 plant structures; EXPRESSED DURING: 16 growth stages; CONTAINS InterPro DOMAIN/s: Aldolase-type TIM barrel (InterPro:IPR013785), Fructose-bisphosphate aldolase, class-I (InterPro:IPR000741); BEST Arabidopsis thaliana protein match is: Aldo…	(ATFBA4);FRUCTOSE-BISPHOSPHATE ALDOLASE 4 (FBA4)
AT5G59990	AT5G59990.X.Chr5.minus.24150983.24153084	5.12909	5.08552	5.10965	5.99628	5.89081	5.97929	0.849299	5.53177	6.16988	0.0129572	1.60739	AT5G59990.1	CCT motif family protein; CONTAINS InterPro DOMAIN/s: CCT domain (InterPro:IPR010402); BEST Arabidopsis thaliana protein match is: CCT motif family protein (TAIR:AT5G41380.1); Has 1807 Blast hits to 1807 proteins in 277 species: Archae - 0; Bacteria - 0; Metazoa - 736; Fungi - 347; Plants - 385; Viruses - 0; Other Eukaryotes - 339 (source: NCBI BLink).
AT1G18740	AT1G18740.0.Chr1.plus.6463922.6465476	8.93942	8.0543	8.27141	7.39435	7.19424	7.34426	-1.1007	7.86633	-6.15445	0.0130733	1.67603	AT1G18740.1	FUNCTIONS IN: molecular_function unknown; INVOLVED IN: biological_process unknown; EXPRESSED IN: 23 plant structures; EXPRESSED DURING: 13 growth stages; CONTAINS InterPro DOMAIN/s: Protein BYPASS related (InterPro:IPR008511); BEST Arabidopsis thaliana protein match is: Protein of unknown function (DUF793) (TAIR:AT1G74450.1); Has 167 Blast hits to 164 proteins in 20 species: Archae - 3; Bacteria …
AT4G33080	AT4G33080.X.Chr4.plus.15959962.15964710	7.50072	7.45133	7.54276	7.14007	7.17421	7.2596	-0.306512	7.34478	-6.1461	0.0130733	1.48481	AT4G33080.1	AGC (cAMP-dependent, cGMP-dependent and protein kinase C) kinase family protein; FUNCTIONS IN: kinase activity; INVOLVED IN: protein amino acid phosphorylation; LOCATED IN: cellular_component unknown; EXPRESSED IN: 22 plant structures; EXPRESSED DURING: 13 growth stages; CONTAINS InterPro DOMAIN/s: Protein kinase, ATP binding site (InterPro:IPR017441), Serine/threonine-protein kinase domain (Inte…
AT1G66180	AT1G66180.0.Chr1.plus.24647188.24648813	8.50985	8.22823	8.419	7.94914	7.74977	7.95216	-0.499342	8.13469	-6.12315	0.0132374	1.55244	AT1G66180.1	The gene encodes a putative aspartyl protease (ASP). Its expression is induced in response to light and ascorbate.
AT4G35180	AT4G35180.0.Chr4.minus.16738339.16740465	7.96752	8.22334	8.23599	7.40987	7.66796	7.71803	-0.543462	7.87045	-6.12157	0.0132374	1.38405	AT4G35180.1	LYS/HIS transporter 7 (LHT7); CONTAINS InterPro DOMAIN/s: Amino acid transporter, transmembrane (InterPro:IPR013057); BEST Arabidopsis thaliana protein match is: Transmembrane amino acid transporter family protein (TAIR:AT1G47670.1); Has 1572 Blast hits to 1571 proteins in 189 species: Archae - 0; Bacteria - 36; Metazoa - 144; Fungi - 199; Plants - 1047; Viruses - 0; Other Eukaryotes - 146 (sourc…	LYS/HIS TRANSPORTER 7 (LHT7)
AT5G38120	AT5G38120.0.Chr5.plus.15213765.15216205	6.28702	6.34984	6.36734	7.05235	6.70313	7.19536	0.64967	6.65917	6.12007	0.0132374	1.62706	AT5G38120.1	AMP-dependent synthetase and ligase family protein; FUNCTIONS IN: 4-coumarate-CoA ligase activity; INVOLVED IN: metabolic process; EXPRESSED IN: 17 plant structures; EXPRESSED DURING: 9 growth stages; CONTAINS InterPro DOMAIN/s: AMP-binding, conserved site (InterPro:IPR020845), AMP-dependent synthetase/ligase (InterPro:IPR000873); BEST Arabidopsis thaliana protein match is: AMP-dependent syntheta…	(4CL8)
AT3G62690	AT3G62690.0.Chr3.minus.23185348.23186701	6.30263	6.33602	6.41334	5.89845	5.82985	5.92929	-0.463078	6.11826	-6.05431	0.0137282	1.65705	AT3G62690.1	Encodes a RING-H2 zinc finger protein related to ATL2. The ATL gene family is represented by fifteen sequences that contain, in addition to the RING, a transmembrane domain which is located in most of them towards the N-terminal end.	ATL5 (ATL5)
AT1G01250	AT1G01250.0.Chr1.minus.104491.105330	6.42596	6.3826	6.39397	6.90711	6.70709	6.83958	0.417816	6.60939	5.83381	0.0155351	1.29025	AT1G01250.1	encodes a member of the DREB subfamily A-4 of ERF/AP2 transcription factor family. The protein contains one AP2 domain. There are 17 members in this subfamily including TINY.
AT1G80830	AT1G80830.0.Chr1.minus.30372879.30375696	7.01647	7.14537	7.06069	7.35968	7.39997	7.38298	0.308663	7.22753	5.83537	0.0155351	1.129	AT1G80830.1	Thought to be involved in iron homeostasis. Induced in leaves in response to iron deficiency. Transgenic plants accumulate toxic levels of iron. Gene complements yeast iron uptake mutants.	NATURAL RESISTANCE-ASSOCIATED MACROPHAGE PROTEIN 1 (NRAMP1); (ATNRAMP1); (PMIT1)
AT3G54210	AT3G54210.0.Chr3.minus.20067540.20068435	11.111	11.0826	11.1133	11.2891	11.2713	11.3146	0.18978	11.197	5.83496	0.0155351	0.798579	AT3G54210.1	Ribosomal protein L17 family protein; FUNCTIONS IN: structural constituent of ribosome; INVOLVED IN: translation; LOCATED IN: ribosome, chloroplast; EXPRESSED IN: 22 plant structures; EXPRESSED DURING: 13 growth stages; CONTAINS InterPro DOMAIN/s: Ribosomal protein L17 (InterPro:IPR000456); BEST Arabidopsis thaliana protein match is: Ribosomal protein L17 family protein (TAIR:AT5G09770.1); Has 80…
AT5G55930	AT5G55930.0.Chr5.plus.22652715.22656106	7.60246	7.87529	7.96309	7.04647	7.33897	7.33293	-0.572477	7.52653	-5.81032	0.0158183	0.964079	AT5G55930.1	oligopeptide transporter	ARABIDOPSIS THALIANA OLIGOPEPTIDE TRANSPORTER 1 (ATOPT1);OLIGOPEPTIDE TRANSPORTER 1 (OPT1)
AT4G32980	AT4G32980.0.Chr4.minus.15914722.15918044	5.99563	5.96047	6.2239	6.69456	6.40482	6.62174	0.513354	6.31685	5.79087	0.0159885	1.08804	AT4G32980.1	Encodes transcription factor involved in photomorphogenesis. Regulates gibberellin biosynthesis. Activated by AGAMOUS in a cal-1, ap1-1 background. Expressed at low levels in developing stamens. Increased levels of ATH1 severely delay flowering in the C24 accession. Most remarkably, ectopically expressed ATH1 hardly had an effect on flowering time in the Col-0 and Ler accessions. ATH1 physically …	HOMEOBOX GENE 1 (ATH1)
AT3G25780	AT3G25780.0.Chr3.plus.9409290.9410567	6.56435	6.21127	6.2645	5.7213	5.73458	5.51069	-0.692204	6.00112	-5.76111	0.0164812	1.29981	AT3G25780.1	Encodes allene oxide cyclase, one of the enzymes involved in jasmonic acid biosynthesis. One of four genes in Arabidopsis that encode this enzyme. mRNA expression is upregulated in senescing leaves. Note: Nomenclature for Arabidopsis allene oxide cyclase 3 (AOC3, AT3G25780) gene is based on Stenzel et al. 2003 Plant Molecular Biology 51:895-911. AOC3 (AT3G25780) is also referred to as AOC2 in He …	ALLENE OXIDE CYCLASE 3 (AOC3)
AT2G23170	AT2G23170.0.Chr2.minus.9863855.9866562	8.18253	8.09242	8.40678	7.63521	7.75205	7.85007	-0.479004	7.98651	-5.74541	0.0165338	0.971587	AT2G23170.1	encodes an IAA-amido synthase that conjugates Asp and other amino acids to auxin in vitro.	(GH3.3)
AT2G47450	AT2G47450.0.Chr2.plus.19472681.19474314	8.22267	8.16985	8.15366	8.43654	8.4229	8.43334	0.249719	8.30649	5.7303	0.016812	0.885965	AT2G47450.1	A component of the chloroplast signal recognition particle pathway that is involved in LHCP targeting. It is downregulated in response to high light. It recognizes the DPLG motif in Lhcb1.	CHLOROPLAST SIGNAL RECOGNITION PARTICLE 43 (CPSRP43);CHAOS (CAO)
AT5G26790	AT5G26790.0.Chr5.plus.9423092.9423611	6.10579	6.16843	6.00037	6.8569	6.76584	6.56099	0.63748	6.40972	5.72889	0.016812	1.25821	AT5G26790.1	unknown protein; BEST Arabidopsis thaliana protein match is: unknown protein (TAIR:AT1G06475.1); Has 30201 Blast hits to 17322 proteins in 780 species: Archae - 12; Bacteria - 1396; Metazoa - 17338; Fungi - 3422; Plants - 5037; Viruses - 0; Other Eukaryotes - 2996 (source: NCBI BLink).
AT1G09520	AT1G09520.0.Chr1.minus.3070946.3072050	7.74215	7.80105	7.84468	7.5347	7.40313	7.45665	-0.330261	7.6304	-5.70757	0.0172128	0.981486	AT1G09520.1	LOCATED IN: chloroplast; EXPRESSED IN: 21 plant structures; EXPRESSED DURING: 12 growth stages; CONTAINS InterPro DOMAIN/s: Zinc finger, PHD-type, conserved site (InterPro:IPR019786); BEST Arabidopsis thaliana protein match is: PHD finger family protein (TAIR:AT3G17460.1); Has 56 Blast hits to 56 proteins in 17 species: Archae - 0; Bacteria - 2; Metazoa - 0; Fungi - 4; Plants - 46; Viruses - 0; O…
AT3G57450	AT3G57450.0.Chr3.plus.21261934.21262622	9.27478	8.99934	9.05296	8.71642	8.45228	8.55619	-0.529431	8.84199	-5.65223	0.0180927	1.0363	AT3G57450.1	unknown protein; Has 65 Blast hits to 65 proteins in 11 species: Archae - 0; Bacteria - 0; Metazoa - 0; Fungi - 0; Plants - 65; Viruses - 0; Other Eukaryotes - 0 (source: NCBI BLink).
AT5G23060	AT5G23060.0.Chr5.minus.7736590.7738535	7.02609	6.99938	7.08051	7.43854	7.27883	7.44273	0.352777	7.21101	5.63307	0.0183334	0.89154	AT5G23060.1	Encodes a chloroplast-localized protein that modulates cytoplasmic Ca2+ concentration and is crucial for proper stomatal regulation in response to elevations of external Ca2+. Phosphorylation of this protein is dependent on calcium.	CALCIUM SENSING RECEPTOR (CaS)
AT3G54820	AT3G54820.0.Chr3.plus.20302021.20304010	9.02098	9.04418	9.08309	9.46143	9.35305	9.24881	0.307175	9.20192	5.61875	0.0183821	0.636884	AT3G54820.1	plasma membrane intrinsic protein 2;5 (PIP2;5); FUNCTIONS IN: water channel activity; INVOLVED IN: transport, transmembrane transport; LOCATED IN: integral to membrane, membrane; EXPRESSED IN: 17 plant structures; EXPRESSED DURING: 10 growth stages; CONTAINS InterPro DOMAIN/s: Major intrinsic protein, conserved site (InterPro:IPR022357), Aquaporin (InterPro:IPR012269), Major intrinsic protein (In…	PLASMA MEMBRANE INTRINSIC PROTEIN 2;5 (PIP2;5);PLASMA MEMBRANE INTRINSIC PROTEIN 2D (PIP2D)
AT4G18395	AT4G18395.0.Chr4.plus.10169444.10169930	9.07096	9.20731	9.34416	8.69492	8.8329	8.4512	-0.548989	8.93357	-5.52581	0.0194097	0.752942	AT4G18395.1	unknown protein; Has 30201 Blast hits to 17322 proteins in 780 species: Archae - 12; Bacteria - 1396; Metazoa - 17338; Fungi - 3422; Plants - 5037; Viruses - 0; Other Eukaryotes - 2996 (source: NCBI BLink).
AT3G15020	AT3G15020.X.Chr3.plus.5056068.5058248	8.45459	8.53393	8.38467	8.7821	8.74819	8.74815	0.302546	8.60861	5.49224	0.0200225	0.634767	AT3G15020.1	Lactate/malate dehydrogenase family protein; FUNCTIONS IN: malate dehydrogenase activity, copper ion binding; INVOLVED IN: defense response to bacterium; LOCATED IN: mitochondrion, apoplast, membrane; EXPRESSED IN: 26 plant structures; EXPRESSED DURING: 16 growth stages; CONTAINS InterPro DOMAIN/s: Lactate/malate dehydrogenase, N-terminal (InterPro:IPR001236), Lactate/malate dehydrogenase, C-term…	MITOCHONDRIAL MALATE DEHYDROGENASE 2 (mMDH2)
AT3G23840	AT3G23840.0.Chr3.plus.8611126.8612690	8.47584	8.37362	8.59212	8.1757	7.95558	7.80455	-0.502755	8.22957	-5.44729	0.0211734	0.607436	AT3G23840.1	HXXXD-type acyl-transferase family protein; FUNCTIONS IN: transferase activity, transferring acyl groups other than amino-acyl groups, transferase activity; INVOLVED IN: biological_process unknown; LOCATED IN: chloroplast thylakoid membrane; EXPRESSED IN: 25 plant structures; EXPRESSED DURING: 15 growth stages; CONTAINS InterPro DOMAIN/s: Transferase (InterPro:IPR003480); BEST Arabidopsis thalian…
AT4G16390	AT4G16390.0.Chr4.plus.9257958.9260277	7.21894	7.28972	7.28263	7.57198	7.4831	7.56008	0.275892	7.40108	5.44208	0.0212162	0.527539	AT4G16390.1	Encodes a pentatricopeptide repeat protein, SVR7 (SUPPRESSOR OF VARIEGATION7), required for FtsH-mediated chloroplast biogenesis.	SUPPRESSOR OF VARIEGATION 7 (SVR7)
AT1G49240	AT1G49240.0.Chr1.plus.18215872.18218313	9.32764	9.36801	9.43646	8.99035	9.1026	9.15974	-0.292189	9.2308	-5.4033	0.0220819	0.364414	AT1G49240.1	Member of a subclass of actins composed of ACT2 and ACT8. Its mRNA is strongly expressed in strongly expressed in leaves, roots, stems, flowers, pollen, and siliques. However, protein expression, assayed by a ACT8:GUS fusion reporter, is very low in pollen.	FRIZZY AND KINKED SHOOTS (FIZ1);ACTIN 8 (ACT8)
AT3G07470	AT3G07470.0.Chr3.minus.2386897.2388471	8.70157	8.8403	8.69937	9.16761	9.00774	9.23403	0.387468	8.94177	5.40138	0.0220838	0.543002	AT3G07470.1	Protein of unknown function, DUF538; INVOLVED IN: biological_process unknown; LOCATED IN: vacuole; EXPRESSED IN: 24 plant structures; EXPRESSED DURING: 15 growth stages; CONTAINS InterPro DOMAIN/s: Protein of unknown function DUF538 (InterPro:IPR007493); BEST Arabidopsis thaliana protein match is: Protein of unknown function, DUF538 (TAIR:AT3G07460.1); Has 638 Blast hits to 638 proteins in 33 spe…
AT4G25010	AT4G25010.0.Chr4.minus.12854385.12856541	7.88824	8.03329	8.02806	7.44766	7.46827	7.74239	-0.43369	7.76799	-5.38747	0.0223546	0.459229	AT4G25010.1	Encodes a member of the SWEET sucrose efflux transporter family proteins.	(AtSWEET14); (SWEET14)
AT3G15300	AT3G15300.0.Chr3.minus.5147405.5148305	5.83316	6.00448	5.99562	6.4431	6.45866	6.49019	0.520405	6.2042	5.36189	0.0228986	0.753447	AT3G15300.1	VQ motif-containing protein; FUNCTIONS IN: molecular_function unknown; INVOLVED IN: biological_process unknown; LOCATED IN: chloroplast; EXPRESSED IN: 22 plant structures; EXPRESSED DURING: 11 growth stages; CONTAINS InterPro DOMAIN/s: VQ (InterPro:IPR008889); BEST Arabidopsis thaliana protein match is: VQ motif-containing protein (TAIR:AT5G53830.1); Has 135 Blast hits to 135 proteins in 13 speci…
AT1G23020	AT1G23020.X.Chr1.minus.8150070.8153530	5.38367	5.53821	5.35606	6.02952	5.81017	5.88571	0.483923	5.66722	5.32278	0.0238299	0.640944	AT1G23020.2	Encodes a ferric chelate reductase whose transcription is regulated by FIT1. Expressed in the root, shoot, flower and cotyledon.	FERRIC REDUCTION OXIDASE 3 (FRO3)
AT2G21060	AT2G21060.0.Chr2.minus.9036793.9037650	9.39922	9.31149	9.44525	9.11155	9.117	9.01925	-0.30535	9.23396	-5.31313	0.0238994	0.370872	AT2G21060.1	Glycine-rich protein (AtGRP2b). Also named as CSP4 (cold shock domain protein 4) containing a well conserved cold shock domain (CSD) and glycine-rich motifs interspersed by two retroviral-like CCHC zinc fingers. AtCSP4 is expressed in all tissues but accumulates in reproductive tissues and those undergoing cell divisions. Overexpression of AtCSP4 reduces silique length and induces embryo lethalit…	COLD SHOCK DOMAIN PROTEIN 4 (ATCSP4);GLYCINE-RICH PROTEIN 2B (GRP2B);GLYCINE-RICH PROTEIN 2B (ATGRP2B)
AT3G61820	AT3G61820.0.Chr3.minus.22879804.22881630	8.31412	8.55122	8.54236	9.01857	8.78053	8.81775	0.402059	8.67076	5.2784	0.0245213	0.114638	AT3G61820.1	Eukaryotic aspartyl protease family protein; FUNCTIONS IN: aspartic-type endopeptidase activity; INVOLVED IN: proteolysis; LOCATED IN: plant-type cell wall; EXPRESSED IN: 22 plant structures; EXPRESSED DURING: 13 growth stages; CONTAINS InterPro DOMAIN/s: Peptidase aspartic (InterPro:IPR021109), Peptidase aspartic, catalytic (InterPro:IPR009007), Peptidase A1 (InterPro:IPR001461); BEST Arabidopsi…
AT4G15910	AT4G15910.0.Chr4.plus.9028461.9029423	9.01948	8.93949	9.04362	8.70488	8.66422	8.65314	-0.323848	8.83747	-5.21734	0.0253629	0.355341	AT4G15910.1	encodes a gene whose transcript level in root and leaves increases to progressive drought stress. The transcript level is also affected by changes of endogenous or exogenous abscisic acid level. It appears to be a member of plant-specific gene family that includes late embryo-abundant and zinc- IAA-induced proteins in other plants.	DROUGHT-INDUCED 21 (DI21);DROUGHT-INDUCED 21 (ATDI21)
AT5G23730	AT5G23730.0.Chr5.plus.8005234.8006630	7.4297	7.5479	7.46526	7.85071	7.74069	7.75497	0.300255	7.63154	5.21467	0.0253629	0.232876	AT5G23730.1	Encodes REPRESSOR OF UV-B PHOTOMORPHOGENESIS 2 (RUP2). Functions as a repressor of UV-B signaling.	REPRESSOR OF UV-B PHOTOMORPHOGENESIS 2 (RUP2);EARLY FLOWERING BY OVEREXPRESSION 2 (EFO2)
AT3G62950	AT3G62950.0.Chr3.plus.23266249.23266934	6.5111	6.59898	6.91897	5.66858	5.88674	6.12407	-0.780133	6.28474	-5.19279	0.0256448	0.525858	AT3G62950.1	Thioredoxin superfamily protein; FUNCTIONS IN: electron carrier activity, protein disulfide oxidoreductase activity; INVOLVED IN: cell redox homeostasis; LOCATED IN: endomembrane system; EXPRESSED IN: 8 plant structures; EXPRESSED DURING: 8 growth stages; CONTAINS InterPro DOMAIN/s: Glutaredoxin-like, plant II (InterPro:IPR011905), Glutaredoxin (InterPro:IPR002109), Thioredoxin fold (InterPro:IPR…
AT3G18290	AT3G18290.0.Chr3.plus.6273995.6280510	5.38598	5.39088	5.42062	5.80924	5.58005	5.74647	0.31322	5.55554	5.17964	0.0258441	0.0773548	AT3G18290.1	Encodes BRUTUS (BTS), a putative E3 ligase protein with metal ion binding and DNA binding domains, which negatively regulates the response to iron deficiency.	BRUTUS (BTS);EMBRYO DEFECTIVE 2454 (EMB2454)
AT1G78440	AT1G78440.0.Chr1.minus.29511599.29513051	5.4382	5.16718	5.45573	4.74806	4.86226	4.67145	-0.594666	5.05715	-5.16228	0.0261707	0.475955	AT1G78440.1	Encodes a gibberellin 2-oxidase that acts on C19 gibberellins.	GIBBERELLIN 2-OXIDASE 1 (GA2OX1);ARABIDOPSIS THALIANA GIBBERELLIN 2-OXIDASE 1 (ATGA2OX1)
AT5G65140	AT5G65140.X.Chr5.minus.26019588.26022222	5.611	5.76452	5.64515	5.02176	5.21514	5.24556	-0.511005	5.41719	-5.08135	0.0279648	0.342099	AT5G65140.1	Haloacid dehalogenase-like hydrolase (HAD) superfamily protein; FUNCTIONS IN: catalytic activity, trehalose-phosphatase activity; INVOLVED IN: response to cadmium ion, trehalose biosynthetic process; EXPRESSED IN: 21 plant structures; EXPRESSED DURING: 14 growth stages; CONTAINS InterPro DOMAIN/s: HAD-superfamily hydrolase, subfamily IIB (InterPro:IPR006379), Trehalose-phosphatase (InterPro:IPR00…	TREHALOSE-6-PHOSPHATE PHOSPHATASE J (TPPJ)
AT1G04880	AT1G04880.0.Chr1.minus.1375961.1379185	6.9748	6.82441	6.95327	6.49924	6.65321	6.30856	-0.428288	6.70225	-5.03814	0.0287611	-0.014146	AT1G04880.1	HMG (high mobility group) box protein with ARID/BRIGHT DNA-binding domain; FUNCTIONS IN: sequence-specific DNA binding transcription factor activity; INVOLVED IN: regulation of transcription; LOCATED IN: intracellular, nucleus; EXPRESSED IN: 10 plant structures; EXPRESSED DURING: 7 growth stages; CONTAINS InterPro DOMAIN/s: High mobility group, superfamily (InterPro:IPR009071), High mobility grou…
AT4G36220	AT4G36220.0.Chr4.minus.17137344.17139635	6.58781	6.70115	6.7567	7.1876	6.91046	7.14014	0.397961	6.88065	5.01749	0.0291119	-0.0545845	AT4G36220.1	encodes ferulate 5-hydroxylase (F5H). Involved in lignin biosynthesis.	(CYP84A1);FERULIC ACID 5-HYDROXYLASE 1 (FAH1)
AT5G06570	AT5G06570.X.Chr5.minus.2007600.2011041	5.76338	5.75081	5.87726	5.2809	5.26225	5.34105	-0.501139	5.54594	-4.99625	0.029823	0.24244	AT5G06570.1	alpha/beta-Hydrolases superfamily protein; FUNCTIONS IN: hydrolase activity; INVOLVED IN: metabolic process; LOCATED IN: cellular_component unknown; EXPRESSED IN: 6 plant structures; EXPRESSED DURING: petal differentiation and expansion stage; CONTAINS InterPro DOMAIN/s: Alpha/beta hydrolase fold-3 (InterPro:IPR013094); BEST Arabidopsis thaliana protein match is: carboxyesterase 17 (TAIR:AT5G1608…
AT5G02020	AT5G02020.X.Chr5.minus.386018.388123	7.29911	7.3107	7.34541	6.78743	6.96585	7.03299	-0.393277	7.12358	-4.97736	0.0303858	0.0539313	AT5G02020.1	Encodes a protein involved in salt tolerance, names SIS (Salt Induced Serine rich).	SALT INDUCED SERINE RICH (SIS)
AT3G51895	AT3G51895.0.Chr3.minus.19251287.19255760	7.41312	7.4014	7.39777	7.66944	7.66442	7.5508	0.223794	7.51616	4.88871	0.0328303	-0.459246	AT3G51895.1	Encodes a sulfate transporter.	SULFATE TRANSPORTER 3;1 (SULTR3;1); (AST12)
AT5G65205	AT5G65205.0.Chr5.minus.26050810.26052034	9.36044	9.06786	9.36034	8.93915	8.64061	8.81862	-0.456367	9.03117	-4.87958	0.0330453	-0.329851	AT5G65205.1	NAD(P)-binding Rossmann-fold superfamily protein; FUNCTIONS IN: oxidoreductase activity, binding, catalytic activity; INVOLVED IN: oxidation reduction, metabolic process; LOCATED IN: cellular_component unknown; EXPRESSED IN: 18 plant structures; EXPRESSED DURING: 13 growth stages; CONTAINS InterPro DOMAIN/s: Short-chain dehydrogenase/reductase, conserved site (InterPro:IPR020904), NAD(P)-binding …
AT4G01690	AT4G01690.X.Chr4.plus.729887.732433	8.42822	8.36839	8.40614	8.65979	8.54003	8.70487	0.234181	8.51791	4.87298	0.0331963	-0.563877	AT4G01690.1	Encodes protoporphyrinogen oxidase (PPOX).	(PPOX); (PPO1); (HEMG1)
AT5G20630	AT5G20630.0.Chr5.minus.6975104.6975993	10.5412	10.6582	10.6574	10.972	10.7864	10.9267	0.275654	10.757	4.87319	0.0331963	-0.505742	AT5G20630.1	Encodes a germin-like protein. Its transcripts are more abundant in RNA from leaves collected in the evening, suggesting some kind of circadian regulation.	ARABIDOPSIS THALIANA GERMIN 3 (ATGER3);GERMIN-LIKE PROTEIN 3 (GLP3); (GLP3A); (GLP3B);GERMIN 3 (GER3)
AT2G39890	AT2G39890.X.Chr2.plus.16655628.16658331	7.95306	8.2429	8.18004	7.60163	7.74504	7.83437	-0.399263	7.92617	-4.86707	0.0333137	-0.387376	AT2G39890.1	Encodes a proline transporter with affinity for gly betaine, proline and GABA. Protein is expressed in the vascular tissue, specifically the phloem.	PROLINE TRANSPORTER 1 (ATPROT1);PROLINE TRANSPORTER 1 (PROT1)
AT1G25530	AT1G25530.0.Chr1.minus.8964544.8967428	6.31085	6.29328	6.25557	5.76244	6.04437	5.85619	-0.399123	6.08712	-4.83519	0.033865	-0.170852	AT1G25530.1	Transmembrane amino acid transporter family protein; CONTAINS InterPro DOMAIN/s: Amino acid transporter, transmembrane (InterPro:IPR013057); BEST Arabidopsis thaliana protein match is: lysine histidine transporter 1 (TAIR:AT5G40780.1); Has 3229 Blast hits to 3219 proteins in 255 species: Archae - 4; Bacteria - 28; Metazoa - 882; Fungi - 529; Plants - 1538; Viruses - 0; Other Eukaryotes - 248 (sou…
AT4G00150	AT4G00150.0.Chr4.minus.57199.59286	6.71568	6.66645	6.48116	6.99503	6.94277	6.94016	0.337397	6.79021	4.80129	0.0346818	-0.34618	AT4G00150.1	Belongs to one of the LOM (LOST MERISTEMS) genes: AT2G45160 (LOM1), AT3G60630 (LOM2) and AT4G00150 (LOM3). LOM1 and LOM2 promote cell differentiation at the periphery of shoot meristems and help to maintain their polar organization.	LOST MERISTEMS 3 (LOM3);ARABIDOPSIS THALIANA HAIRY MERISTEM 3 (ATHAM3);HAIRY MERISTEM 3 (HAM3); (SCL6-IV)
AT2G42800	AT2G42800.0.Chr2.minus.17807942.17809590	7.6919	7.81535	7.77522	8.209	8.15841	7.9343	0.340237	7.9307	4.78352	0.0352616	-0.554021	AT2G42800.1	receptor like protein 29 (RLP29); LOCATED IN: anchored to membrane, plant-type cell wall; EXPRESSED IN: 16 plant structures; EXPRESSED DURING: 8 growth stages; CONTAINS InterPro DOMAIN/s: Leucine-rich repeat (InterPro:IPR001611); BEST Arabidopsis thaliana protein match is: Leucine-rich repeat (LRR) family protein (TAIR:AT1G80080.1); Has 95156 Blast hits to 31366 proteins in 1102 species: Archae -…	RECEPTOR LIKE PROTEIN 29 (AtRLP29);RECEPTOR LIKE PROTEIN 29 (RLP29)
AT1G80730	AT1G80730.0.Chr1.minus.30339323.30340247	4.06761	4.15354	4.10897	4.77514	4.63968	4.49362	0.523119	4.37309	4.75442	0.0361769	-0.109561	AT1G80730.1	Encodes a zinc finger protein and is expressed at high levels in the shoot apex, including the apical meristem, developing leaves and the developing vascular system. expression induced three days post germination. T-DNA insertion mutant has a dominant phenotype in leaf initiation.	ZINC-FINGER PROTEIN 1 (ZFP1);ARABIDOPSIS THALIANA ZINC-FINGER PROTEIN 1 (ATZFP1)
AT3G18220	AT3G18220.0.Chr3.plus.6247914.6249960	7.093	7.29453	7.31257	6.81569	6.92113	6.95636	-0.335029	7.06555	-4.72496	0.0370855	-0.53074	AT3G18220.1	Phosphatidic acid phosphatase (PAP2) family protein; FUNCTIONS IN: catalytic activity, phosphatidate phosphatase activity; INVOLVED IN: biological_process unknown; LOCATED IN: membrane; EXPRESSED IN: 7 plant structures; EXPRESSED DURING: L mature pollen stage, M germinated pollen stage, 4 anthesis, petal differentiation and expansion stage; CONTAINS InterPro DOMAIN/s: Phosphatidic acid phosphatas…	LIPID PHOSPHATE PHOSPHATASE 4 (LPP4)
AT5G51720	AT5G51720.0.Chr5.plus.21009592.21010345	8.83679	8.56763	8.69134	8.18127	8.4102	8.26134	-0.41345	8.49143	-4.72718	0.0370855	-0.382781	AT5G51720.1	2 iron, 2 sulfur cluster binding; FUNCTIONS IN: 2 iron, 2 sulfur cluster binding; INVOLVED IN: biological_process unknown; LOCATED IN: chloroplast stroma, chloroplast; EXPRESSED IN: 20 plant structures; EXPRESSED DURING: 13 growth stages; CONTAINS InterPro DOMAIN/s: Iron sulphur-containing domain, CDGSH-type (InterPro:IPR018967); Has 30201 Blast hits to 17322 proteins in 780 species: Archae - 12;…	(AT-NEET);NEET GROUP PROTEIN (NEET)
AT3G05890	AT3G05890.0.Chr3.minus.1757631.1758492	7.82464	7.80261	7.8099	7.45153	7.53453	7.34178	-0.37129	7.6275	-4.71269	0.0373088	-0.299979	AT3G05890.1	RARE-COLD-INDUCIBLE 2B (RCI2B); CONTAINS InterPro DOMAIN/s: Uncharacterised protein family UPF0057 (InterPro:IPR000612); BEST Arabidopsis thaliana protein match is: Low temperature and salt responsive protein family (TAIR:AT3G05880.1); Has 1391 Blast hits to 1391 proteins in 471 species: Archae - 0; Bacteria - 653; Metazoa - 37; Fungi - 280; Plants - 382; Viruses - 0; Other Eukaryotes - 39 (sourc…	RARE-COLD-INDUCIBLE 2B (RCI2B)
AT5G53550	AT5G53550.X.Chr5.plus.21755291.21758921	6.20495	6.06322	6.29676	5.77824	5.76145	5.9395	-0.359271	6.00735	-4.69643	0.0376916	-0.517386	AT5G53550.1	YELLOW STRIPE like 3 (YSL3); CONTAINS InterPro DOMAIN/s: Oligopeptide transporter OPT superfamily (InterPro:IPR004813); BEST Arabidopsis thaliana protein match is: YELLOW STRIPE like 2 (TAIR:AT5G24380.1); Has 1791 Blast hits to 1736 proteins in 561 species: Archae - 19; Bacteria - 890; Metazoa - 0; Fungi - 282; Plants - 448; Viruses - 1; Other Eukaryotes - 151 (source: NCBI BLink).	YELLOW STRIPE LIKE 3 (ATYSL3);YELLOW STRIPE LIKE 3 (YSL3)
AT5G63090	AT5G63090.X.Chr5.minus.25308572.25310973	5.25083	5.51595	5.37241	5.87254	6.17782	6.0171	0.642755	5.70111	4.68041	0.0381518	-0.200051	AT5G63090.2	Involved in lateral organ development	LATERAL ORGAN BOUNDARIES (LOB)
AT4G30020	AT4G30020.0.Chr4.plus.14677285.14681956	6.64107	6.66963	6.66612	6.93639	6.86116	6.8791	0.233526	6.77558	4.63461	0.0399833	-0.693589	AT4G30020.1	PA-domain containing subtilase family protein; FUNCTIONS IN: identical protein binding, serine-type endopeptidase activity; INVOLVED IN: proteolysis, negative regulation of catalytic activity; LOCATED IN: endomembrane system, cell wall, membrane; EXPRESSED IN: 20 plant structures; EXPRESSED DURING: 13 growth stages; CONTAINS InterPro DOMAIN/s: Protease-associated PA (InterPro:IPR003137), Proteina…
AT1G75520	AT1G75520.0.Chr1.minus.28351562.28353495	5.04896	5.07033	5.06627	5.54366	5.50899	5.32645	0.395682	5.26077	4.62604	0.0402152	-0.406855	AT1G75520.1	A member of SHI gene family. Arabidopsis thaliana has ten members that encode proteins with a RING finger-like zinc finger motif. Despite being highly divergent in sequence, many of the SHI-related genes are partially redundant in function and synergistically promote gynoecium, stamen and leaf development in Arabidopsis.	SHI-RELATED SEQUENCE 5 (SRS5)
AT2G28120	AT2G28120.0.Chr2.plus.11985687.11987738	6.64641	6.56245	6.62808	6.34408	6.33498	6.39434	-0.253498	6.48506	-4.61932	0.0405179	-0.668021	AT2G28120.1	Major facilitator superfamily protein; INVOLVED IN: N-terminal protein myristoylation, transmembrane transport; LOCATED IN: plasma membrane; EXPRESSED IN: 11 plant structures; EXPRESSED DURING: 6 growth stages; CONTAINS InterPro DOMAIN/s: Nodulin-like (InterPro:IPR010658), Major facilitator superfamily MFS-1 (InterPro:IPR011701), Major facilitator superfamily, general substrate transporter (Inter…
AT1G67230	AT1G67230.0.Chr1.minus.25151270.25156323	7.01516	7.06161	7.12717	6.92282	6.79593	6.78918	-0.232541	6.95198	-4.60918	0.0405501	-0.943535	AT1G67230.1	Encodes a nuclear coiled-coil protein related to the carrot peripheral nuclear protein NMCP1 that is involved in the determination of plant nuclear structure.	CROWDED NUCLEI 1 (CRWN1);LITTLE NUCLEI1 (LINC1)
AT1G19050	AT1G19050.0.Chr1.minus.6577833.6579178	5.86848	5.91038	5.68147	6.41776	6.20931	6.23704	0.469048	6.05407	4.59849	0.0408831	-0.39879	AT1G19050.1	Encodes a member of the Arabidopsis response regulator (ARR) family, most closely related to ARR15. A two-component response regulator protein containing a phosphate accepting domain in the receiver domain but lacking a DNA binding domain in the output domain. Involved in response to cytokinin and meristem stem cell maintenance. Arr7 protein is stabilized by cytokinin.	RESPONSE REGULATOR 7 (ARR7)
AT1G23380	AT1G23380.X.Chr1.minus.8297291.8302651	6.4551	6.57912	6.55105	6.93866	7.016	6.73525	0.364975	6.71253	4.59828	0.0408831	-0.637394	AT1G23380.2	homeodomain transcription factor KNAT6, belonging to class I of KN transcription factor family (which also includes KNAT1 and KNAT2). Expression is increased in as and bop1 leaf mutants.	(KNAT6S); (KNAT6L);KNOTTED1-LIKE HOMEOBOX GENE 6 (KNAT6)
AT4G22130	AT4G22130.X.Chr4.plus.11723513.11727673	5.59328	5.60477	5.69429	5.94082	5.8828	5.8482	0.260439	5.76069	4.58759	0.0412091	-0.730871	AT4G22130.1	STRUBBELIG-receptor family 8 (SRF8); FUNCTIONS IN: protein serine/threonine kinase activity, protein kinase activity, kinase activity, ATP binding; INVOLVED IN: protein amino acid phosphorylation; LOCATED IN: plasma membrane; EXPRESSED IN: 22 plant structures; EXPRESSED DURING: 13 growth stages; CONTAINS InterPro DOMAIN/s: Serine/threonine-protein kinase domain (InterPro:IPR002290), Leucine-rich …	STRUBBELIG-RECEPTOR FAMILY 8 (SRF8)
AT1G08920	AT1G08920.X.Chr1.plus.2867259.2870656	5.93178	6.08727	5.98151	5.42521	5.43578	5.76679	-0.45271	5.77139	-4.58021	0.0414279	-0.567509	AT1G08920.2	Encodes ESL1, a transporter for monosaccharides.	ERD (EARLY RESPONSE TO DEHYDRATION) SIX-LIKE 1 (ESL1)
AT1G49230	AT1G49230.0.Chr1.plus.18209261.18210128	5.35212	5.36041	5.31346	4.66767	5.02166	4.67776	-0.558424	5.06551	-4.55304	0.0420415	-0.402941	AT1G49230.1	RING/U-box superfamily protein; FUNCTIONS IN: zinc ion binding; EXPRESSED IN: 17 plant structures; EXPRESSED DURING: 11 growth stages; CONTAINS InterPro DOMAIN/s: Zinc finger, RING-type (InterPro:IPR001841), Zinc finger, C3HC4 RING-type (InterPro:IPR018957); BEST Arabidopsis thaliana protein match is: RING/U-box superfamily protein (TAIR:AT1G49200.1); Has 9168 Blast hits to 9144 proteins in 279 s…
AT1G62360	AT1G62360.0.Chr1.minus.23058582.23061722	7.87086	7.9835	8.04748	8.21793	8.33501	8.1983	0.281593	8.10885	4.55366	0.0420415	-0.861205	AT1G62360.1	Class I knotted-like homeodomain protein that is required for shoot apical meristem (SAM) formation during embryogenesis and for SAM function throughout the lifetime of the plant. Functions by preventing incorporation of cells in the meristem center into differentiating organ primordia.	SHOOT MERISTEMLESS (STM);BUMBERSHOOT 1 (BUM1);WALDMEISTER (WAM);WALDMEISTER 1 (WAM1);BUMBERSHOOT (BUM);SHOOTLESS (SHL)
AT1G02065	AT1G02065.X.Chr1.plus.365209.367340	8.17355	8.29275	8.25225	8.00559	7.95118	7.94673	-0.271294	8.10368	-4.52714	0.0427316	-0.767757	AT1G02065.1	Encodes an SBP-box gene, a member of the SPL gene family. Mutants are affected in micro- and megasporogenesis, trichome formation on sepals, and stamen filament elongation.	SQUAMOSA PROMOTER BINDING PROTEIN-LIKE 8 (SPL8)
AT5G10170	AT5G10170.0.Chr5.minus.3187277.3190251	5.61067	5.52375	5.60153	5.34699	5.20498	5.12236	-0.354475	5.40171	-4.52916	0.0427316	-0.645877	AT5G10170.1	myo-inositol-1-phosphate synthase isoform 3.Expressed in leaf, root and silique. Immunolocaliazation experiments with an antibody recognizing MIPS1, MIPS2, and MIPS3 showed endosperm localization.	MYO-INOSITOL-1-PHOSPHATE SYNTHASE 3 (MIPS3);MYO-INOSITOL-1-PHOSTPATE SYNTHASE 3 (ATMIPS3)
AT5G23050	AT5G23050.0.Chr5.minus.7731269.7735439	6.78098	6.7951	6.77335	6.5841	6.42841	6.57331	-0.25231	6.65588	-4.52343	0.0428253	-0.900069	AT5G23050.1	acyl-activating enzyme 17 (AAE17); FUNCTIONS IN: catalytic activity, ligase activity; INVOLVED IN: metabolic process; LOCATED IN: cellular_component unknown; EXPRESSED IN: 22 plant structures; EXPRESSED DURING: 15 growth stages; CONTAINS InterPro DOMAIN/s: AMP-binding, conserved site (InterPro:IPR020845), AMP-dependent synthetase/ligase (InterPro:IPR000873); BEST Arabidopsis thaliana protein matc…	ACYL-ACTIVATING ENZYME 17 (AAE17)
AT2G37390	AT2G37390.X.Chr2.plus.15694200.15695825	5.41284	5.38693	5.50024	5.71117	5.94994	5.88154	0.411781	5.64044	4.51711	0.0428991	-0.561215	AT2G37390.1	Chloroplast-targeted copper chaperone protein; FUNCTIONS IN: metal ion binding; INVOLVED IN: metal ion transport; LOCATED IN: cellular_component unknown; EXPRESSED IN: 12 plant structures; EXPRESSED DURING: 7 growth stages; CONTAINS InterPro DOMAIN/s: Heavy metal transport/detoxification protein (InterPro:IPR006121), Copper chaperone, chloroplast-targeted, predicted (InterPro:IPR016578); BEST Ara…	SODIUM POTASSIUM ROOT DEFECTIVE 2 (NAKR2)
AT1G70790	AT1G70790.X.Chr1.plus.26700412.26702346	9.44928	9.68658	9.53758	8.91085	9.11117	9.33506	-0.43853	9.33842	-4.51211	0.0429468	-0.978919	AT1G70790.2	Calcium-dependent lipid-binding (CaLB domain) family protein; CONTAINS InterPro DOMAIN/s: C2 membrane targeting protein (InterPro:IPR018029), C2 calcium/lipid-binding domain, CaLB (InterPro:IPR008973), C2 calcium-dependent membrane targeting (InterPro:IPR000008); BEST Arabidopsis thaliana protein match is: Calcium-dependent lipid-binding (CaLB domain) family protein (TAIR:AT2G01540.1); Has 4172 B…
AT3G17630	AT3G17630.0.Chr3.plus.6029201.6031773	7.4243	7.42781	7.29812	6.96901	7.07585	6.52112	-0.531842	7.11937	-4.5058	0.0431431	-0.924191	AT3G17630.1	member of Putative Na+/H+ antiporter family	CATION/H+ EXCHANGER 19 (ATCHX19);CATION/H+ EXCHANGER 19 (CHX19)
AT4G31910	AT4G31910.0.Chr4.plus.15441082.15443900	6.34441	6.48462	6.49835	6.6807	6.83145	6.79575	0.324243	6.60588	4.50459	0.0431676	-0.750406	AT4G31910.1	HXXXD-type acyl-transferase family protein; FUNCTIONS IN: transferase activity, transferring acyl groups other than amino-acyl groups, transferase activity; INVOLVED IN: biological_process unknown; LOCATED IN: nucleus; EXPRESSED IN: 9 plant structures; EXPRESSED DURING: 6 growth stages; CONTAINS InterPro DOMAIN/s: Transferase (InterPro:IPR003480); BEST Arabidopsis thaliana protein match is: HXXXD…
AT5G50915	AT5G50915.X.Chr5.minus.20710209.20712315	6.59852	6.50584	6.36884	6.97233	6.75205	6.94326	0.403294	6.69014	4.49741	0.0432076	-0.670425	AT5G50915.1	basic helix-loop-helix (bHLH) DNA-binding superfamily protein; FUNCTIONS IN: DNA binding, sequence-specific DNA binding transcription factor activity; INVOLVED IN: response to gibberellin stimulus; LOCATED IN: nucleus; EXPRESSED IN: 23 plant structures; EXPRESSED DURING: 13 growth stages; CONTAINS InterPro DOMAIN/s: Helix-loop-helix DNA-binding domain (InterPro:IPR001092), Helix-loop-helix DNA-bi…
AT1G22490	AT1G22490.0.Chr1.minus.7938251.7940592	5.45401	5.56403	5.79437	6.32555	6.17989	5.97952	0.553936	5.8829	4.49499	0.0433023	-0.541078	AT1G22490.1	basic helix-loop-helix (bHLH) DNA-binding superfamily protein; FUNCTIONS IN: DNA binding, sequence-specific DNA binding transcription factor activity; INVOLVED IN: regulation of transcription; LOCATED IN: nucleus; EXPRESSED IN: 17 plant structures; EXPRESSED DURING: 8 growth stages; CONTAINS InterPro DOMAIN/s: Helix-loop-helix DNA-binding domain (InterPro:IPR001092), Helix-loop-helix DNA-binding …
AT3G11850	AT3G11850.X.Chr3.minus.3738897.3741714	6.09554	6.31811	6.33161	5.83349	5.94244	5.94692	-0.338556	6.07802	-4.48895	0.043545	-0.844737	AT3G11850.1	Protein of unknown function, DUF593; CONTAINS InterPro DOMAIN/s: Protein of unknown function DUF593 (InterPro:IPR007656); BEST Arabidopsis thaliana protein match is: Protein of unknown function, DUF593 (TAIR:AT5G06560.1); Has 665 Blast hits to 623 proteins in 106 species: Archae - 4; Bacteria - 38; Metazoa - 138; Fungi - 31; Plants - 334; Viruses - 0; Other Eukaryotes - 120 (source: NCBI BLink).
AT2G22500	AT2G22500.0.Chr2.minus.9563224.9564751	8.60958	8.38729	8.58372	8.2705	7.79184	8.03385	-0.487635	8.27947	-4.48807	0.0435477	-0.881645	AT2G22500.1	Encodes one of the mitochondrial dicarboxylate carriers (DIC): DIC1 (AT2G22500), DIC2 (AT4G24570), DIC3 (AT5G09470).	DICARBOXYLATE CARRIER 1 (DIC1);PLANT UNCOUPLING MITOCHONDRIAL PROTEIN 5 (ATPUMP5);UNCOUPLING PROTEIN 5 (UCP5)
AT1G08630	AT1G08630.X.Chr1.minus.2743761.2747967	7.82097	7.65333	7.86152	7.5381	7.26016	7.42869	-0.367277	7.5938	-4.47831	0.0438084	-0.8927	AT1G08630.1	Encodes a threonine aldolase, involved in threonine degradation to glycine. Primarily expressed in seeds and seedlings.	THREONINE ALDOLASE 1 (THA1)
AT1G16310	AT1G16310.0.Chr1.plus.5578431.5580693	7.51363	7.34395	7.54473	7.22118	7.16435	7.11776	-0.301788	7.3176	-4.4775	0.0438084	-0.888318	AT1G16310.1	Cation efflux family protein; FUNCTIONS IN: cation transmembrane transporter activity; INVOLVED IN: cation transport, transmembrane transport; LOCATED IN: membrane; EXPRESSED IN: 20 plant structures; EXPRESSED DURING: 7 growth stages; CONTAINS InterPro DOMAIN/s: Cation efflux protein (InterPro:IPR002524); BEST Arabidopsis thaliana protein match is: Cation efflux family protein (TAIR:AT1G79520.1);…
AT5G39420	AT5G39420.0.Chr5.plus.15772080.15775171	6.6188	6.95427	7.01155	6.10859	6.31933	6.54087	-0.537206	6.59224	-4.46848	0.0441033	-0.912456	AT5G39420.1	CDC2C (cdc2cAt); FUNCTIONS IN: protein serine/threonine kinase activity, protein kinase activity, kinase activity, ATP binding; INVOLVED IN: protein amino acid phosphorylation, N-terminal protein myristoylation; EXPRESSED IN: 9 plant structures; EXPRESSED DURING: L mature pollen stage, M germinated pollen stage, 4 anthesis, C globular stage, petal differentiation and expansion stage; CONTAINS Int…	CDC2C (cdc2cAt)
AT5G60200	AT5G60200.0.Chr5.plus.24240975.24242523	6.55895	6.39973	6.4151	6.18974	6.16877	6.05891	-0.317668	6.29853	-4.46709	0.0441435	-0.814216	AT5G60200.1	Encodes a Dof-type transcription factor.	TARGET OF MONOPTEROS 6 (TMO6)
AT5G44400	AT5G44400.0.Chr5.minus.17886194.17888480	9.69814	9.44111	9.71934	9.36465	8.9301	9.18304	-0.452759	9.3894	-4.46354	0.0442599	-1.20417	AT5G44400.1	FAD-binding Berberine family protein; FUNCTIONS IN: electron carrier activity, oxidoreductase activity, FAD binding, catalytic activity; LOCATED IN: cell wall; EXPRESSED IN: 18 plant structures; EXPRESSED DURING: 10 growth stages; CONTAINS InterPro DOMAIN/s: FAD-linked oxidase, FAD-binding, subdomain 2 (InterPro:IPR016168), FAD-binding, type 2 (InterPro:IPR016166), Berberine/berberine-like (Inter…
AT2G37220	AT2G37220.0.Chr2.minus.15634525.15636409	10.2126	10.3118	10.1949	10.4587	10.3654	10.4945	0.202041	10.3397	4.46046	0.0443539	-1.34772	AT2G37220.1	Encodes a chloroplast RNA binding protein. A substrate of the type III effector HopU1 (mono-ADP-ribosyltransferase). Protein is tyrosine-phosphorylated and its phosphorylation state is modulated in response to ABA in Arabidopsis thaliana seeds.
AT3G25260	AT3G25260.0.Chr3.plus.9199438.9202000	5.61777	5.47948	5.53875	5.25402	5.25979	5.14512	-0.324772	5.38249	-4.44182	0.0449601	-0.784988	AT3G25260.1	Major facilitator superfamily protein; FUNCTIONS IN: transporter activity; INVOLVED IN: oligopeptide transport; LOCATED IN: membrane; EXPRESSED IN: embryo, flower; EXPRESSED DURING: 4 anthesis, C globular stage, petal differentiation and expansion stage; CONTAINS InterPro DOMAIN/s: Oligopeptide transporter (InterPro:IPR000109), Major facilitator superfamily, general substrate transporter (InterPr…
AT5G23380	AT5G23380.0.Chr5.plus.7866742.7870302	6.74315	6.69238	6.88769	6.40313	6.40136	6.4804	-0.346426	6.60135	-4.43466	0.0453027	-0.773678	AT5G23380.1	Protein of unknown function (DUF789); FUNCTIONS IN: molecular_function unknown; INVOLVED IN: biological_process unknown; LOCATED IN: membrane; EXPRESSED IN: 15 plant structures; EXPRESSED DURING: M germinated pollen stage, 4 anthesis, petal differentiation and expansion stage, E expanded cotyledon stage, D bilateral stage; CONTAINS InterPro DOMAIN/s: Protein of unknown function DUF789 (InterPro:I…
AT2G39130	AT2G39130.0.Chr2.minus.16322956.16327266	7.1452	7.12083	7.14186	7.45727	7.26551	7.47144	0.264591	7.26702	4.42179	0.0458357	-1.11887	AT2G39130.1	Transmembrane amino acid transporter family protein; FUNCTIONS IN: amino acid transmembrane transporter activity; INVOLVED IN: biological_process unknown; LOCATED IN: plasma membrane; EXPRESSED IN: 24 plant structures; EXPRESSED DURING: 15 growth stages; CONTAINS InterPro DOMAIN/s: Amino acid transporter, transmembrane (InterPro:IPR013057); BEST Arabidopsis thaliana protein match is: Transmembran…
AT5G19730	AT5G19730.0.Chr5.plus.6670458.6673282	6.73891	6.9055	6.99055	7.28616	7.14018	7.21824	0.335854	7.04659	4.41784	0.0459764	-0.943814	AT5G19730.1	Pectin lyase-like superfamily protein; FUNCTIONS IN: pectinesterase activity; INVOLVED IN: cell wall modification; LOCATED IN: cell wall, plant-type cell wall, cytoplasm; EXPRESSED IN: 17 plant structures; EXPRESSED DURING: 8 growth stages; CONTAINS InterPro DOMAIN/s: Pectinesterase, active site (InterPro:IPR018040), Pectin lyase fold/virulence factor (InterPro:IPR011050), Pectinesterase, catalyt…
AT2G03710	AT2G03710.X.Chr2.plus.1129268.1131838	5.64554	5.77148	5.78871	5.46128	5.29434	5.3951	-0.352892	5.55941	-4.38292	0.0472262	-0.83508	AT2G03710.1	This gene belongs to the family of SEP genes. It is involved in the development of sepals, petals, stamens and carpels. Additionally, it plays a central role in the determination of flower meristem and organ identity.	AGAMOUS-LIKE 3 (AGL3);SEPALLATA 4 (SEP4)
AT2G20100	AT2G20100.X.Chr2.plus.8678050.8682112	5.46944	5.65011	5.87182	6.14272	6.07654	6.043	0.417518	5.87561	4.36605	0.0479404	-0.947938	AT2G20100.1	basic helix-loop-helix (bHLH) DNA-binding superfamily protein; FUNCTIONS IN: transcription regulator activity; INVOLVED IN: regulation of transcription; LOCATED IN: nucleus; EXPRESSED IN: 19 plant structures; EXPRESSED DURING: 6 growth stages; CONTAINS InterPro DOMAIN/s: Helix-loop-helix DNA-binding (InterPro:IPR011598); BEST Arabidopsis thaliana protein match is: basic helix-loop-helix (bHLH) DN…
AT3G63210	AT3G63210.0.Chr3.minus.23353615.23355160	6.7285	6.80298	6.98288	7.14769	7.13298	7.18267	0.316104	6.99628	4.35713	0.0481644	-1.03558	AT3G63210.1	encodes a novel zinc-finger protein with a proline-rich N-terminus, identical to senescence-associated protein SAG102	MEDIATOR OF ABA-REGULATED DORMANCY 1 (MARD1); (MARD1)
AT5G16030	AT5G16030.X.Chr5.plus.5238178.5240748	6.69945	6.63885	6.71263	7.15455	6.89017	7.06455	0.351793	6.86003	4.34613	0.0486777	-0.947164	AT5G16030.3	unknown protein; FUNCTIONS IN: molecular_function unknown; INVOLVED IN: biological_process unknown; LOCATED IN: cellular_component unknown; EXPRESSED IN: 20 plant structures; EXPRESSED DURING: 13 growth stages; BEST Arabidopsis thaliana protein match is: unknown protein (TAIR:AT3G02500.1); Has 30201 Blast hits to 17322 proteins in 780 species: Archae - 12; Bacteria - 1396; Metazoa - 17338; Fungi …
AT5G08260	AT5G08260.0.Chr5.plus.2657151.2661416	8.1694	8.40312	8.4502	8.73077	8.55087	8.73484	0.332768	8.50653	4.34169	0.0487949	-1.31441	AT5G08260.1	serine carboxypeptidase-like 35 (scpl35); FUNCTIONS IN: serine-type carboxypeptidase activity; INVOLVED IN: proteolysis; LOCATED IN: endomembrane system; EXPRESSED IN: 22 plant structures; EXPRESSED DURING: 13 growth stages; CONTAINS InterPro DOMAIN/s: Peptidase S10, serine carboxypeptidase (InterPro:IPR001563), Peptidase S10, serine carboxypeptidase, active site (InterPro:IPR018202); BEST Arabid…	SERINE CARBOXYPEPTIDASE-LIKE 35 (scpl35)
AT1G31040	AT1G31040.0.Chr1.minus.11069793.11072291	5.59043	5.43157	5.65767	4.91371	5.18517	4.98802	-0.534484	5.29443	-4.32696	0.0493826	-0.732519	AT1G31040.1	PLATZ transcription factor family protein; CONTAINS InterPro DOMAIN/s: Protein of unknown function DUF597 (InterPro:IPR006734); BEST Arabidopsis thaliana protein match is: PLATZ transcription factor family protein (TAIR:AT2G12646.1); Has 411 Blast hits to 411 proteins in 26 species: Archae - 0; Bacteria - 0; Metazoa - 0; Fungi - 0; Plants - 411; Viruses - 0; Other Eukaryotes - 0 (source: NCBI BLi…
AT1G74010	AT1G74010.0.Chr1.minus.27832158.27834113	7.14144	7.33762	7.46092	6.71779	6.95781	6.98692	-0.421286	7.10042	-4.31964	0.0495805	-1.04814	AT1G74010.1	Calcium-dependent phosphotriesterase superfamily protein; FUNCTIONS IN: strictosidine synthase activity; INVOLVED IN: biosynthetic process; LOCATED IN: plant-type cell wall; EXPRESSED IN: 11 plant structures; EXPRESSED DURING: L mature pollen stage, M germinated pollen stage, 4 anthesis, C globular stage, petal differentiation and expansion stage; CONTAINS InterPro DOMAIN/s: Strictosidine synthas…
AT5G20670	AT5G20670.0.Chr5.minus.6993114.6993873	6.67351	6.98343	7.03503	7.50935	7.37299	7.30561	0.489363	7.14665	4.31821	0.0496209	-0.841334	AT5G20670.1	Protein of unknown function (DUF1677); CONTAINS InterPro DOMAIN/s: Protein of unknown function DUF1677, plant (InterPro:IPR012876); BEST Arabidopsis thaliana protein match is: Protein of unknown function (DUF1677) (TAIR:AT1G72510.2); Has 245 Blast hits to 245 proteins in 14 species: Archae - 0; Bacteria - 0; Metazoa - 0; Fungi - 0; Plants - 245; Viruses - 0; Other Eukaryotes - 0 (source: NCBI BLi…
AT2G38960	AT2G38960.X.Chr2.plus.16265399.16268334	6.0533	5.93788	6.14843	6.47279	6.37924	6.30832	0.340256	6.21666	4.31483	0.0498345	-1.01532	AT2G38960.3	endoplasmic reticulum oxidoreductin	ENDOPLASMIC RETICULUM OXIDOREDUCTINS 2 (ERO2)
AT4G30520	AT4G30520.0.Chr4.minus.14908000.14911307	6.86795	6.76054	6.9357	6.67195	6.52081	6.43205	-0.312371	6.69817	-4.31218	0.0499048	-1.21314	AT4G30520.1	Encodes SARK (SENESCENCE-ASSOCIATED RECEPTOR-LIKE KINASE). Regulates leaf senescence through synergistic actions of auxin and ethylene.	SENESCENCE-ASSOCIATED RECEPTOR-LIKE KINASE (SARK)
AT5G64260	AT5G64260.0.Chr5.plus.25703929.25705316	10.1304	10.0268	10.0304	9.87882	9.72827	9.87809	-0.227828	9.94547	-4.30804	0.0499222	-1.42891	AT5G64260.1	EXORDIUM like 2 (EXL2); FUNCTIONS IN: molecular_function unknown; INVOLVED IN: biological_process unknown; LOCATED IN: cell wall, plant-type cell wall; EXPRESSED IN: 23 plant structures; EXPRESSED DURING: 13 growth stages; CONTAINS InterPro DOMAIN/s: Phosphate-induced protein 1 (InterPro:IPR006766); BEST Arabidopsis thaliana protein match is: EXORDIUM like 4 (TAIR:AT5G09440.1); Has 1807 Blast hit…	EXORDIUM LIKE 2 (EXL2)
3B: Differentially expressed genes absent from the list of high-confidence ChIP-seq targets (Table S1)
		Normalized intensity for each replicate
Gene identifier (AGI)	Affymetrix probe	wt_rep1	wt_rep2	wt_rep3	rpl-1_rep1	rpl-1_rep2	rpl-1_rep3	log2 ratio (M)	Average log intensity (A)	Moderated t statistic	p-value	B statistic	Gene Model Name	Gene Model Description	All Gene Symbols
AT1G01280	AT1G01280.0.Chr1.plus.112263.113947	8.34414	8.22408	8.26514	7.91807	7.87038	7.7948	-0.414693	8.06943	-7.88893	0.00555765	3.7571	AT1G01280.1	member of CYP703A CYP703A2 is expressed specifically in anthers of land plants, catalyzing the in-chain hydroxylation at the C-7 position of medium-chain saturated fatty acids (lauric acid in-chain hydroxylase) which is involved in pollen development (sporopollenin synthesis).	(CYP703);"CYTOCHROME P450, FAMILY 703, SUBFAMILY A, POLYPEPTIDE 2" (CYP703A2)
AT1G01780	AT1G01780.1.Chr1.plus.282761.284245	8.7721	8.94804	9.04297	8.43079	8.60879	8.61322	-0.371989	8.73599	-4.66912	0.0384123	-0.609642	AT1G01780.1	Encodes a member of the Arabidopsis LIM proteins: a family of actin bundlers with distinct expression patterns. WLIM1, WLIM2a, and WLIM2b are widely expressed, whereas PLIM2a, PLIM2b, and PLIM2c are predominantly expressed in pollen. Regulates actin cytoskeleton organization.	PLIM2B (PLIM2b)
AT1G02000	AT1G02000.0.Chr1.plus.345812.347592	8.40174	8.48068	8.52593	8.11336	8.2202	8.28507	-0.2642	8.33783	-4.54217	0.042456	-0.926851	AT1G02000.1	UDP-D-glucuronate 4-epimerase	UDP-D-GLUCURONATE 4-EPIMERASE 2 (GAE2)
AT1G02050	AT1G02050.0.Chr1.minus.359117.360518	9.55587	9.35505	9.38783	8.97649	8.78536	8.83077	-0.567862	9.14856	-8.31952	0.00437237	4.26448	AT1G02050.1	LESS ADHESIVE POLLEN 6 (LAP6); FUNCTIONS IN: transferase activity, transferring acyl groups other than amino-acyl groups, catalytic activity, acyltransferase activity; INVOLVED IN: phenylpropanoid biosynthetic process, pollen exine formation; EXPRESSED IN: 11 plant structures; EXPRESSED DURING: 6 growth stages; CONTAINS InterPro DOMAIN/s: Chalcone/stilbene synthase, N-terminal (InterPro:IPR001099…	POLYKETIDE SYNTHASE A (PSKA);LESS ADHESIVE POLLEN 6 (LAP6)
AT1G02450	AT1G02450.0.Chr1.minus.497976.498516	7.02506	6.71418	7.03671	6.14875	6.11169	6.31207	-0.733103	6.55808	-6.43659	0.0110002	2.17678	AT1G02450.1	NIMIN1 modulates PR gene expression according the following model: NPR1 forms a ternary complex with NIMIN1 and TGA factors upon SAR induction that binds to a positive regulatory cis-element of the PR-1 promoter, termed LS7. This leads to PR-1 gene induction. NIMIN1 decreases transcriptional activation, possibly through its EAR motif, which results in fine-tuning of PR-1 gene expression.	(NIMIN-1);NIM1-INTERACTING 1 (NIMIN1)
AT1G02660	AT1G02660.0.Chr1.minus.571955.574981	6.73041	6.61754	6.67606	6.39775	6.24542	6.39708	-0.327354	6.51071	-5.20842	0.0253629	0.251785	AT1G02660.1	alpha/beta-Hydrolases superfamily protein; FUNCTIONS IN: triglyceride lipase activity; INVOLVED IN: lipid metabolic process; LOCATED IN: cellular_component unknown; EXPRESSED IN: 24 plant structures; EXPRESSED DURING: 15 growth stages; CONTAINS InterPro DOMAIN/s: Lipase, class 3 (InterPro:IPR002921); BEST Arabidopsis thaliana protein match is: alpha/beta-Hydrolases superfamily protein (TAIR:AT3G6…
AT1G02790	AT1G02790.0.Chr1.minus.610391.612324	11.0493	11.2378	11.2527	10.8268	10.8618	10.9246	-0.310768	11.0255	-5.8436	0.0155351	0.789914	AT1G02790.1	encodes a exopolygalacturonase.	POLYGALACTURONASE 4 (PGA4)
AT1G02813	AT1G02813.0.Chr1.plus.620678.621289	9.94654	10.0174	10.0823	9.79096	9.61732	9.68143	-0.31401	9.85599	-4.95383	0.0308797	-0.159917	AT1G02813.1	Protein of unknown function, DUF538; INVOLVED IN: biological_process unknown; LOCATED IN: endomembrane system; EXPRESSED IN: leaf whorl, cauline leaf, sepal, flower, seed; EXPRESSED DURING: F mature embryo stage, petal differentiation and expansion stage, E expanded cotyledon stage; CONTAINS InterPro DOMAIN/s: Protein of unknown function DUF538 (InterPro:IPR007493); BEST Arabidopsis thaliana prot…
AT1G03020	AT1G03020.0.Chr1.minus.698207.698515	6.1242	6.11441	6.17264	6.56111	6.93448	6.82834	0.638155	6.45586	4.86783	0.0333137	0.068478	AT1G03020.1	Thioredoxin superfamily protein; FUNCTIONS IN: electron carrier activity, arsenate reductase (glutaredoxin) activity, protein disulfide oxidoreductase activity; INVOLVED IN: cell redox homeostasis; LOCATED IN: cellular_component unknown; EXPRESSED IN: 7 plant structures; EXPRESSED DURING: 6 growth stages; CONTAINS InterPro DOMAIN/s: Glutaredoxin-like, plant II (InterPro:IPR011905), Thioredoxin fo…
AT1G03050	AT1G03050.0.Chr1.plus.707726.710041	7.89453	8.03734	8.13702	7.04702	7.37956	7.49413	-0.71308	7.66493	-6.8171	0.00892	2.48723	AT1G03050.1	ENTH/ANTH/VHS superfamily protein; FUNCTIONS IN: phospholipid binding, clathrin binding, binding, phosphatidylinositol binding; INVOLVED IN: N-terminal protein myristoylation, clathrin coat assembly; LOCATED IN: clathrin coat; EXPRESSED IN: 9 plant structures; EXPRESSED DURING: L mature pollen stage, M germinated pollen stage, 4 anthesis, C globular stage, petal differentiation and expansion stag…
AT1G03410	AT1G03410.0.Chr1.minus.844436.847683	4.63568	4.57934	4.54386	5.48374	5.11628	5.62304	0.821658	4.99699	6.62762	0.00997281	2.4167	AT1G03410.1	2A6; FUNCTIONS IN: oxidoreductase activity; LOCATED IN: endomembrane system; EXPRESSED IN: 17 plant structures; EXPRESSED DURING: 10 growth stages; CONTAINS InterPro DOMAIN/s: Oxoglutarate/iron-dependent oxygenase (InterPro:IPR005123); BEST Arabidopsis thaliana protein match is: 2-oxoglutarate (2OG) and Fe(II)-dependent oxygenase superfamily protein (TAIR:AT1G03400.1); Has 8330 Blast hits to 8293…	(2A6)
AT1G03420	AT1G03420.0.Chr1.plus.846664.847739	6.07975	6.16689	6.33904	7.9918	7.92113	8.05499	1.79046	7.09227	17.6439	4.45e-05	9.78999	AT1G03420.1	Member of Sadhu non-coding retrotransposon family	SADHU NON-CODING RETROTRANSPOSON 4-2 (Sadhu4-2)
AT1G03620	AT1G03620.0.Chr1.minus.904319.906186	6.01695	6.01191	6.03538	5.60924	5.72801	5.7177	-0.337117	5.8532	-5.30059	0.0242197	0.489977	AT1G03620.1	ELMO/CED-12 family protein; FUNCTIONS IN: molecular_function unknown; INVOLVED IN: phagocytosis; LOCATED IN: cytoskeleton; EXPRESSED IN: 16 plant structures; EXPRESSED DURING: 6 growth stages; CONTAINS InterPro DOMAIN/s: Engulfment/cell motility, ELMO (InterPro:IPR006816); BEST Arabidopsis thaliana protein match is: ELMO/CED-12 family protein (TAIR:AT3G03610.1); Has 828 Blast hits to 828 proteins…
AT1G03850	AT1G03850.X.Chr1.minus.976097.977761	7.44735	7.36909	7.5294	7.03259	6.899	6.70222	-0.570758	7.16328	-6.01982	0.0139314	1.59398	AT1G03850.1	Encodes glutaredoxin ATGRXS13, required to facilitate Botrytis cinerea infection of Arabidopsis thaliana plants. Sylvain La Camera et al (2011, PMID:21756272) reported a third splice variant in addition to the two annotated in TAIR10.	GLUTAREDOXIN 13 (ATGRXS13);GLUTAREDOXIN 13 (GRXS13)
AT1G04470	AT1G04470.0.Chr1.minus.1211049.1214662	5.90731	6.18025	6.06341	5.53443	5.75492	5.64739	-0.403289	5.84795	-4.86795	0.0333137	-0.232749	AT1G04470.1	CONTAINS InterPro DOMAIN/s: Munc13 homology 1 (InterPro:IPR014770), Protein of unknown function DUF810 (InterPro:IPR008528), Mammalian uncoordinated homology 13, domain 2 (InterPro:IPR014772); BEST Arabidopsis thaliana protein match is: Protein of unknown function (DUF810) (TAIR:AT2G33420.1); Has 201 Blast hits to 187 proteins in 29 species: Archae - 0; Bacteria - 4; Metazoa - 3; Fungi - 4; Plant…
AT1G04660	AT1G04660.0.Chr1.minus.1300486.1301773	6.88398	6.91231	6.71977	7.46619	7.60342	7.48925	0.68002	7.17915	8.61956	0.00437237	4.68394	AT1G04660.1	glycine-rich protein; FUNCTIONS IN: molecular_function unknown; INVOLVED IN: biological_process unknown; LOCATED IN: endomembrane system; EXPRESSED IN: 8 plant structures; EXPRESSED DURING: 4 anthesis, F mature embryo stage, petal differentiation and expansion stage, E expanded cotyledon stage, D bilateral stage; Has 360 Blast hits to 349 proteins in 15 species: Archae - 0; Bacteria - 0; Metazoa …
AT1G04770	AT1G04770.0.Chr1.minus.1336371.1337849	8.40132	8.32856	8.04746	7.88434	7.57149	7.61251	-0.56068	7.97428	-5.32881	0.0238299	0.460367	AT1G04770.1	Tetratricopeptide repeat (TPR)-like superfamily protein; FUNCTIONS IN: binding; INVOLVED IN: biological_process unknown; EXPRESSED IN: 23 plant structures; EXPRESSED DURING: 13 growth stages; CONTAINS InterPro DOMAIN/s: Tetratricopeptide TPR-1 (InterPro:IPR001440), Tetratricopeptide-like helical (InterPro:IPR011990), Tetratricopeptide repeat-containing (InterPro:IPR013026), Tetratricopeptide repe…
AT1G05577	AT1G05577.0.Chr1.minus.1662370.1664398	5.05401	4.91905	4.98825	4.59876	4.5021	4.30423	-0.519185	4.72773	-5.42633	0.0216478	0.797778	AT1G05577.1	CONTAINS InterPro DOMAIN/s: Protein of unknown function DUF966 (InterPro:IPR010369), Uncharacterised conserved protein UCP031043 (InterPro:IPR021182); BEST Arabidopsis thaliana protein match is: Domain of unknown function (DUF966) (TAIR:AT5G59790.1); Has 167 Blast hits to 166 proteins in 16 species: Archae - 0; Bacteria - 0; Metazoa - 0; Fungi - 0; Plants - 166; Viruses - 0; Other Eukaryotes - 1 …
AT1G06170	AT1G06170.X.Chr1.minus.1884981.1886897	7.72396	7.3388	7.44692	7.19148	6.89943	6.88117	-0.505829	7.24696	-4.67379	0.0382526	-0.52529	AT1G06170.1	basic helix-loop-helix (bHLH) DNA-binding superfamily protein; FUNCTIONS IN: DNA binding, sequence-specific DNA binding transcription factor activity; INVOLVED IN: regulation of transcription; LOCATED IN: nucleus; EXPRESSED IN: 6 plant structures; EXPRESSED DURING: 4 anthesis, petal differentiation and expansion stage, E expanded cotyledon stage, D bilateral stage; CONTAINS InterPro DOMAIN/s: Hel…
AT1G06230	AT1G06230.X.Chr1.plus.1906963.1910848	6.56933	6.68191	6.64842	6.44333	6.38329	6.39502	-0.226317	6.52022	-4.379	0.0472262	-1.14755	AT1G06230.1	This gene is predicted to encode a bromodomain-containing protein. Plant lines expressing RNAi constructs targeted against GTE4 show some resistance to agrobacterium-mediated root transformation.	GLOBAL TRANSCRIPTION FACTOR GROUP E4 (GTE4)
AT1G06260	AT1G06260.0.Chr1.plus.1916430.1917585	11.1675	10.9703	11.1335	10.8437	10.4154	10.6715	-0.437453	10.867	-4.85267	0.0335871	-0.664257	AT1G06260.1	Cysteine proteinases superfamily protein; FUNCTIONS IN: cysteine-type peptidase activity, cysteine-type endopeptidase activity; INVOLVED IN: proteolysis; LOCATED IN: endomembrane system; EXPRESSED IN: petal, leaf whorl, sepal, flower; EXPRESSED DURING: 4 anthesis, petal differentiation and expansion stage; CONTAINS InterPro DOMAIN/s: Peptidase C1A, papain (InterPro:IPR013128), Proteinase inhibito…
AT1G06280	AT1G06280.0.Chr1.minus.1920307.1920949	8.20799	8.43348	8.41959	8.06706	7.9094	7.73734	-0.459996	8.12914	-4.684	0.0380341	-0.398967	AT1G06280.1	LOB domain-containing protein 2 (LBD2); INVOLVED IN: biological_process unknown; LOCATED IN: chloroplast; CONTAINS InterPro DOMAIN/s: Lateral organ boundaries, LOB (InterPro:IPR004883); BEST Arabidopsis thaliana protein match is: Lateral organ boundaries (LOB) domain family protein (TAIR:AT1G65620.4); Has 899 Blast hits to 894 proteins in 25 species: Archae - 0; Bacteria - 0; Metazoa - 0; Fungi -…	LOB DOMAIN-CONTAINING PROTEIN 2 (LBD2)
AT1G06830	AT1G06830.0.Chr1.plus.2097151.2097655	6.21952	6.24662	6.3376	5.06322	5.21096	5.21662	-1.1037	5.71575	-9.42128	0.00262759	4.89897	AT1G06830.1	Glutaredoxin family protein; FUNCTIONS IN: electron carrier activity, protein disulfide oxidoreductase activity; INVOLVED IN: cell redox homeostasis; LOCATED IN: endomembrane system; EXPRESSED IN: 19 plant structures; EXPRESSED DURING: 9 growth stages; CONTAINS InterPro DOMAIN/s: Glutaredoxin-like, plant II (InterPro:IPR011905), Thioredoxin fold (InterPro:IPR012335), Glutaredoxin (InterPro:IPR002…
AT1G07000	AT1G07000.0.Chr1.minus.2150194.2152325	6.43148	6.34624	6.50425	5.96019	5.78914	6.11315	-0.471631	6.19074	-5.24986	0.0251051	0.454568	AT1G07000.1	A member of EXO70 gene family, putative exocyst subunits, conserved in land plants. Arabidopsis thaliana contains 23 putative EXO70 genes, which can be classified into eight clusters on the phylogenetic tree.	EXOCYST SUBUNIT EXO70 FAMILY PROTEIN B2 (EXO70B2);EXOCYST SUBUNIT EXO70 FAMILY PROTEIN B2 (ATEXO70B2)
AT1G07010	AT1G07010.X.Chr1.plus.2152852.2155269	6.92223	6.86647	6.94427	7.24333	7.13439	7.30353	0.319871	7.06904	5.13971	0.0265028	0.168761	AT1G07010.3	Calcineurin-like metallo-phosphoesterase superfamily protein; BEST Arabidopsis thaliana protein match is: Calcineurin-like metallo-phosphoesterase superfamily protein (TAIR:AT1G18480.1); Has 109 Blast hits to 109 proteins in 48 species: Archae - 0; Bacteria - 77; Metazoa - 0; Fungi - 8; Plants - 20; Viruses - 0; Other Eukaryotes - 4 (source: NCBI BLink).	(ATSLP1);SHEWENELLA-LIKE PROTEIN PHOSPHATASE 1 (SLP1)
AT1G07220	AT1G07220.0.Chr1.minus.2216925.2219474	7.06395	7.17946	7.218	7.47589	7.59379	7.4724	0.357968	7.33391	5.87752	0.0152746	1.20104	AT1G07220.1	FUNCTIONS IN: molecular_function unknown; INVOLVED IN: biological_process unknown; LOCATED IN: mitochondrion; EXPRESSED IN: 22 plant structures; EXPRESSED DURING: 13 growth stages; CONTAINS InterPro DOMAIN/s: Lipopolysaccharide-modifying protein (InterPro:IPR006598), Protein of unknown function DUF821, CAP10-like (InterPro:IPR008539); BEST Arabidopsis thaliana protein match is: Arabidopsis thalia…
AT1G07400	AT1G07400.0.Chr1.plus.2274943.2275758	8.96583	7.06141	7.77683	5.83903	5.91694	5.74332	-2.05618	6.88389	-5.29089	0.0243184	0.248604	AT1G07400.1	HSP20-like chaperones superfamily protein; CONTAINS InterPro DOMAIN/s: Heat shock protein Hsp20 (InterPro:IPR002068), HSP20-like chaperone (InterPro:IPR008978); BEST Arabidopsis thaliana protein match is: HSP20-like chaperones superfamily protein (TAIR:AT1G59860.1); Has 7238 Blast hits to 7237 proteins in 1623 species: Archae - 225; Bacteria - 4290; Metazoa - 129; Fungi - 318; Plants - 1626; Viru…
AT1G08065	AT1G08065.0.Chr1.minus.2511647.2513454	7.21033	7.42737	7.29455	6.97573	6.80233	6.88071	-0.423355	7.0985	-5.59644	0.0185535	0.903333	AT1G08065.1	alpha carbonic anhydrase 5 (ACA5); FUNCTIONS IN: carbonate dehydratase activity, zinc ion binding; INVOLVED IN: one-carbon metabolic process; LOCATED IN: endomembrane system; EXPRESSED IN: petal, leaf whorl, sepal, flower; EXPRESSED DURING: 4 anthesis, petal differentiation and expansion stage; CONTAINS InterPro DOMAIN/s: Carbonic anhydrase, alpha-class, catalytic domain (InterPro:IPR001148), Car…	ALPHA CARBONIC ANHYDRASE 5 (ACA5);ALPHA CARBONIC ANHYDRASE 5 (ATACA5)
AT1G08140	AT1G08140.0.Chr1.minus.2552036.2555161	6.02324	6.17899	6.2662	5.23529	5.58297	5.78909	-0.614856	5.84596	-4.97005	0.0305933	-0.00536923	AT1G08140.1	member of Putative Na+/H+ antiporter family	CATION/H+ EXCHANGER 6A (ATCHX6A);CATION/H+ EXCHANGER 6A (CHX6A)
AT1G08650	AT1G08650.X.Chr1.plus.2752154.2753703	7.18408	7.07174	7.25731	6.85012	6.7827	6.864	-0.335688	7.00166	-4.68819	0.0378772	-0.432581	AT1G08650.1	Encodes a phosphoenolpyruvate carboxylase kinase that is expressed at highest levels in leaves. Expression is induced by light.	PHOSPHOENOLPYRUVATE CARBOXYLASE KINASE 1 (ATPPCK1);PHOSPHOENOLPYRUVATE CARBOXYLASE KINASE 1 (PPCK1)
AT1G08860	AT1G08860.0.Chr1.plus.2842153.2846138	5.70725	5.66279	5.74414	5.28265	5.33574	5.47472	-0.339857	5.53455	-5.02367	0.0290174	0.0318538	AT1G08860.1	Encodes a copine-like protein, which is a member of a newly identified class of calcium-dependent, phospholipid binding proteins that are present in a wide range of organisms. Overexpression of this gene suppresses bon1-1 phenotypes. Double mutant analyses with bon1-1 suggest that BON1 and BON3 have overlapping functions in maintaining cellular homeostasis and inhibiting cell death.	BONZAI 3 (BON3)
AT1G09070	AT1G09070.0.Chr1.plus.2927703.2928968	9.76772	9.52371	9.60803	9.16448	9.19502	9.30182	-0.408915	9.4268	-6.49998	0.0105833	1.86392	AT1G09070.1	SRC2 specifically binds the peptide PIEPPPHH, and moves from ER to a vacuole fraction where it gets internalized. Involved in Protein Storage Vacuole targeting.	SOYBEAN GENE REGULATED BY COLD-2 ((AT)SRC2);SOYBEAN GENE REGULATED BY COLD-2 (SRC2)
AT1G09080	AT1G09080.X.Chr1.minus.2929217.2931841	5.74854	5.81682	6.16943	5.31766	5.56468	5.27733	-0.526004	5.64908	-4.50588	0.0431431	-0.701493	AT1G09080.1	BIP3; FUNCTIONS IN: ATP binding; INVOLVED IN: protein folding, response to heat, pollen tube growth; LOCATED IN: endoplasmic reticulum lumen; EXPRESSED IN: 10 plant structures; EXPRESSED DURING: 10 growth stages; CONTAINS InterPro DOMAIN/s: Heat shock protein 70, conserved site (InterPro:IPR018181), Heat shock protein Hsp70 (InterPro:IPR001023), Heat shock protein 70 (InterPro:IPR013126); BEST Ar…	BINDING PROTEIN 3 (BIP3)
AT1G10522	AT1G10522.X.Chr1.plus.3469580.3471488	7.90629	7.91675	7.96712	8.17384	8.20087	8.13277	0.239741	8.04961	4.39211	0.0469714	-1.02734	AT1G10522.1	Encodes PRIN2 (plastid redox insensitive 2). PRIN2 mutants are impaired in PEP (plastid-encoded RNA polymerase) activity and high light-dependent plastid redox signalling to the nucleus.	PLASTID REDOX INSENSITIVE 2 (PRIN2)
AT1G11250	AT1G11250.0.Chr1.plus.3768724.3769706	7.79764	7.72832	7.799	6.97835	7.31082	7.16291	-0.621423	7.46284	-6.64118	0.00986496	2.42243	AT1G11250.1	member of SYP12 Gene Family	SYNTAXIN OF PLANTS 125 (SYP125); (ATSYP125)
AT1G11850	AT1G11850.X.Chr1.plus.3999199.3999876	9.83608	9.72652	9.84284	10.0479	10.0203	10.1465	0.272134	9.9367	4.54781	0.0422837	-0.810092	AT1G11850.2	unknown protein; FUNCTIONS IN: molecular_function unknown; INVOLVED IN: biological_process unknown; LOCATED IN: endomembrane system; EXPRESSED IN: 19 plant structures; EXPRESSED DURING: 12 growth stages; Has 84259 Blast hits to 16502 proteins in 1194 species: Archae - 107; Bacteria - 41190; Metazoa - 21798; Fungi - 3523; Plants - 7569; Viruses - 886; Other Eukaryotes - 9186 (source: NCBI BLink).
AT1G12070	AT1G12070.0.Chr1.minus.4078913.4080106	7.54051	7.61472	7.67742	7.25974	7.29882	7.32205	-0.318084	7.45221	-4.8406	0.0338144	-0.204334	AT1G12070.1	Immunoglobulin E-set superfamily protein; FUNCTIONS IN: Rho GDP-dissociation inhibitor activity; INVOLVED IN: biological_process unknown; LOCATED IN: cytoplasm; EXPRESSED IN: 10 plant structures; EXPRESSED DURING: L mature pollen stage, M germinated pollen stage, 4 anthesis, C globular stage, petal differentiation and expansion stage; CONTAINS InterPro DOMAIN/s: Immunoglobulin E-set (InterPro:IPR…
AT1G12610	AT1G12610.0.Chr1.minus.4289944.4291017	6.07106	5.00672	5.4783	4.10266	4.42279	4.21372	-1.24796	4.88254	-5.16442	0.0261463	0.404967	AT1G12610.1	Encodes a member of the DREB subfamily A-1 of ERF/AP2 transcription factor family (DDF1). The protein contains one AP2 domain. There are six members in this subfamily, including CBF1, CBF2, and CBF3. Overexpression of this gene results in delayed flowering and dwarfism, reduction of gibberellic acid biosynthesis, and increased tolerance to high levels of salt. This gene is expressed in all tissue…	DWARF AND DELAYED FLOWERING 1 (DDF1)
AT1G12845	AT1G12845.0.Chr1.minus.4378939.4379516	8.40085	8.55301	8.50618	8.988	8.87844	8.95013	0.45168	8.71277	6.90164	0.0085833	2.68023	AT1G12845.1	unknown protein; FUNCTIONS IN: molecular_function unknown; INVOLVED IN: biological_process unknown; LOCATED IN: endomembrane system; EXPRESSED IN: 22 plant structures; EXPRESSED DURING: 13 growth stages; Has 8 Blast hits to 8 proteins in 4 species: Archae - 0; Bacteria - 0; Metazoa - 0; Fungi - 0; Plants - 8; Viruses - 0; Other Eukaryotes - 0 (source: NCBI BLink).
AT1G13140	AT1G13140.X.Chr1.minus.4478491.4480327	9.67689	9.53299	9.76835	9.41007	8.87213	9.08415	-0.524297	9.39076	-4.71129	0.0373088	-0.689619	AT1G13140.1	member of CYP86C	CYTOCHROME P450, FAMILY 86, SUBFAMILY C, POLYPEPTIDE 3 (CYP86C3)
AT1G13250	AT1G13250.0.Chr1.minus.4528623.4530063	7.9617	8.2072	8.24945	8.74989	8.44846	8.67272	0.482382	8.38157	5.39855	0.022115	0.439533	AT1G13250.1	Encodes a protein with putative galacturonosyltransferase activity.	GALACTURONOSYLTRANSFERASE-LIKE 3 (GATL3)
AT1G13280	AT1G13280.0.Chr1.plus.4547454.4548875	9.0257	9.00412	9.28436	9.46689	9.35282	9.48833	0.334251	9.27037	4.45713	0.0443856	-1.06321	AT1G13280.1	Encodes allene oxide cyclase. One of four genes in Arabidopsis that encode this enzyme, which catalyzes an essential step in jasmonic acid biosynthesis. Gene expression is reduced during senescence, a process that involves jasmonic acid signalling pathway.	ALLENE OXIDE CYCLASE 4 (AOC4)
AT1G13930	AT1G13930.X.Chr1.plus.4761012.4762666	11.2059	11.2246	11.1506	11.4776	11.3834	11.5356	0.273073	11.3296	5.21089	0.0253629	0.121273	AT1G13930.1	Involved in response to salt stress. Knockout mutants are hypersensitive to salt stress.
AT1G14200	AT1G14200.0.Chr1.minus.4854384.4855200	10.1485	8.72501	9.57798	6.19656	6.16389	6.54305	-3.1541	7.8925	-10.8582	0.00140608	6.03874	AT1G14200.1	RING/U-box superfamily protein; FUNCTIONS IN: zinc ion binding; EXPRESSED IN: 20 plant structures; EXPRESSED DURING: 12 growth stages; CONTAINS InterPro DOMAIN/s: Zinc finger, RING-type (InterPro:IPR001841), Zinc finger, C3HC4 RING-type (InterPro:IPR018957); BEST Arabidopsis thaliana protein match is: RING/U-box superfamily protein (TAIR:AT1G26800.1); Has 10250 Blast hits to 10222 proteins in 289…
AT1G14345	AT1G14345.0.Chr1.plus.4899145.4899979	9.40453	9.25526	9.15456	9.79248	9.57905	9.75349	0.441906	9.4899	5.74619	0.0165338	1.01284	AT1G14345.1	NAD(P)-linked oxidoreductase superfamily protein; FUNCTIONS IN: oxidoreductase activity; INVOLVED IN: oxidation reduction; LOCATED IN: chloroplast thylakoid membrane, chloroplast, membrane; EXPRESSED IN: 21 plant structures; EXPRESSED DURING: 13 growth stages; CONTAINS InterPro DOMAIN/s: Aldo/keto reductase (InterPro:IPR001395); Has 297 Blast hits to 297 proteins in 86 species: Archae - 0; Bacter…
AT1G15140	AT1G15140.X.Chr1.minus.5210206.5212349	8.27386	8.17549	8.14403	8.63017	8.43545	8.43628	0.306144	8.34921	5.04015	0.0287611	-0.220067	AT1G15140.1	FAD/NAD(P)-binding oxidoreductase; FUNCTIONS IN: oxidoreductase activity, copper ion binding; INVOLVED IN: oxidation reduction; LOCATED IN: thylakoid, chloroplast, chloroplast stroma, chloroplast envelope; EXPRESSED IN: 23 plant structures; EXPRESSED DURING: 15 growth stages; CONTAINS InterPro DOMAIN/s: Oxidoreductase FAD/NAD(P)-binding (InterPro:IPR001433), Ferredoxin reductase-type FAD-binding …
AT1G15460	AT1G15460.0.Chr1.minus.5310001.5314094	7.28526	7.23349	7.36831	7.04672	6.79169	6.81088	-0.41169	7.08939	-5.55627	0.0192619	0.740909	AT1G15460.1	Encodes a efflux-type boron transporter. Over-expression improved plant growth under B toxic conditions.	REQUIRES HIGH BORON 4 (BOR4);ARABIDOPSIS THALIANA REQUIRES HIGH BORON 4 (ATBOR4)
AT1G17100	AT1G17100.0.Chr1.plus.5844676.5845661	9.61788	9.64322	9.6278	10.0449	9.8422	9.99167	0.33071	9.7946	6.28912	0.0116717	1.58953	AT1G17100.1	SOUL heme-binding family protein; FUNCTIONS IN: binding; INVOLVED IN: biological_process unknown; LOCATED IN: plasma membrane, vacuole; EXPRESSED IN: 24 plant structures; EXPRESSED DURING: 14 growth stages; CONTAINS InterPro DOMAIN/s: SOUL haem-binding protein (InterPro:IPR006917); BEST Arabidopsis thaliana protein match is: SOUL heme-binding family protein (TAIR:AT1G78450.1); Has 1318 Blast hits…
AT1G17540	AT1G17540.0.Chr1.minus.6029277.6032754	6.60831	6.81717	6.87387	5.84308	6.21867	6.3522	-0.627369	6.45222	-5.1674	0.0260891	0.26779	AT1G17540.1	Protein kinase protein with adenine nucleotide alpha hydrolases-like domain; FUNCTIONS IN: kinase activity; INVOLVED IN: protein amino acid phosphorylation, response to stress; LOCATED IN: cellular_component unknown; EXPRESSED IN: 9 plant structures; EXPRESSED DURING: L mature pollen stage, M germinated pollen stage, 4 anthesis, C globular stage, petal differentiation and expansion stage; CONTAIN…
AT1G17710	AT1G17710.X.Chr1.minus.6090560.6092027	7.35456	7.27327	7.30649	6.89032	6.90785	6.31916	-0.600485	7.00861	-4.50196	0.0432021	-0.754908	AT1G17710.1	Encodes a phosphoethanolamine/phosphocholine phosphatase. It is likely to be involved in the liberation of inorganic phosphate from intracellular sources. Expression is upregulated in the shoot of cax1/cax3 mutant.	(ATPEPC1);PHOSPHOETHANOLAMINE/PHOSPHOCHOLINE PHOSPHATASE 1 (PEPC1);ARABIDOPSIS THALIANA PHOSPHOETHANOLAMINE/PHOSPHOCHOLINE PHOSPHATASE 1 (ATPEPC1)
AT1G18060	AT1G18060.0.Chr1.minus.6211873.6213444	8.08574	8.09122	8.08941	8.3018	8.31879	8.4095	0.254501	8.21608	4.72243	0.0370855	-0.523906	AT1G18060.1	unknown protein; INVOLVED IN: biological_process unknown; LOCATED IN: chloroplast; EXPRESSED IN: 22 plant structures; EXPRESSED DURING: 13 growth stages; Has 74 Blast hits to 74 proteins in 29 species: Archae - 0; Bacteria - 19; Metazoa - 0; Fungi - 0; Plants - 49; Viruses - 0; Other Eukaryotes - 6 (source: NCBI BLink).
AT1G18300	AT1G18300.0.Chr1.plus.6299687.6301086	7.32922	7.25376	7.3396	6.55307	6.37549	6.78577	-0.734388	6.93949	-6.50927	0.0105751	2.26764	AT1G18300.1	nudix hydrolase homolog 4 (NUDT4); FUNCTIONS IN: hydrolase activity; LOCATED IN: cytosol; EXPRESSED IN: stem, root, leaf; CONTAINS InterPro DOMAIN/s: NUDIX hydrolase domain-like (InterPro:IPR015797), NUDIX hydrolase, conserved site (InterPro:IPR020084), NUDIX hydrolase domain (InterPro:IPR000086); BEST Arabidopsis thaliana protein match is: nudix hydrolase homolog 21 (TAIR:AT1G73540.1); Has 1264 …	NUDIX HYDROLASE HOMOLOG 4 (NUDT4);NUDIX HYDROLASE HOMOLOG 4 (atnudt4)
AT1G19210	AT1G19210.0.Chr1.minus.6626822.6627530	5.75362	4.97738	5.06235	4.26468	4.42989	4.40428	-0.89259	4.81536	-4.48588	0.0436411	-0.482495	AT1G19210.1	encodes a member of the DREB subfamily A-5 of ERF/AP2 transcription factor family. The protein contains one AP2 domain. There are 15 members in this subfamily including RAP2.1, RAP2.9 and RAP2.10.
AT1G19510	AT1G19510.0.Chr1.minus.6756284.6757377	5.40602	5.52737	5.4447	5.01696	5.04167	4.95711	-0.453806	5.2323	-4.32624	0.0493826	-0.743369	AT1G19510.1	RAD-like 5 (RL5); FUNCTIONS IN: DNA binding, sequence-specific DNA binding transcription factor activity; INVOLVED IN: regulation of transcription, DNA-dependent; EXPRESSED IN: 11 plant structures; EXPRESSED DURING: 9 growth stages; CONTAINS InterPro DOMAIN/s: SANT, DNA-binding (InterPro:IPR001005), Molecular chaperone, heat shock protein, Hsp40, DnaJ (InterPro:IPR015609), Homeodomain-like (Inter…	RAD-LIKE 5 (ATRL5);RAD-LIKE 5 (RL5);RADIALIS-LIKE SANT/MYB 4 (RSM4)
AT1G19770	AT1G19770.0.Chr1.plus.6832347.6833837	9.80872	9.36902	9.50565	8.81252	8.83699	9.08654	-0.64491	9.23657	-6.12992	0.0132374	1.403	AT1G19770.1	Member of a family of proteins related to PUP1, a purine transporter. May be involved in the transport of purine and purine derivatives such as cytokinins, across the plasma membrane.	PURINE PERMEASE 14 (ATPUP14);PURINE PERMEASE 14 (PUP14)
AT1G20120	AT1G20120.0.Chr1.plus.6975388.6977264	9.13634	8.96696	9.27232	8.86327	8.55147	8.71993	-0.409285	8.91838	-4.66411	0.0386101	-0.782363	AT1G20120.1	GDSL-like Lipase/Acylhydrolase superfamily protein; FUNCTIONS IN: lipase activity, hydrolase activity, acting on ester bonds, carboxylesterase activity; INVOLVED IN: lipid metabolic process; LOCATED IN: endomembrane system; EXPRESSED IN: 8 plant structures; EXPRESSED DURING: 4 anthesis, petal differentiation and expansion stage; CONTAINS InterPro DOMAIN/s: Lipase, GDSL, active site (InterPro:IPR0…
AT1G22690	AT1G22690.X.Chr1.plus.8027294.8028168	7.12661	6.89427	6.94558	7.87671	7.83535	8.01967	0.922736	7.4497	10.9544	0.00140608	6.82734	AT1G22690.1	Gibberellin-regulated family protein; FUNCTIONS IN: molecular_function unknown; INVOLVED IN: response to gibberellin stimulus; LOCATED IN: endomembrane system; EXPRESSED IN: 18 plant structures; EXPRESSED DURING: 10 growth stages; CONTAINS InterPro DOMAIN/s: Gibberellin regulated protein (InterPro:IPR003854); BEST Arabidopsis thaliana protein match is: Gibberellin-regulated family protein (TAIR:A…
AT1G23205	AT1G23205.0.Chr1.minus.8233997.8234893	7.78447	7.8407	7.54956	8.44208	8.17801	8.28879	0.582496	8.01393	6.27949	0.0116717	1.87295	AT1G23205.1	Plant invertase/pectin methylesterase inhibitor superfamily protein; FUNCTIONS IN: enzyme inhibitor activity, pectinesterase inhibitor activity, pectinesterase activity; INVOLVED IN: biological_process unknown; LOCATED IN: endomembrane system; EXPRESSED IN: 18 plant structures; EXPRESSED DURING: 13 growth stages; CONTAINS InterPro DOMAIN/s: Pectinesterase inhibitor (InterPro:IPR006501); BEST Arab…
AT1G23250	AT1G23250.0.Chr1.minus.8255233.8256770	7.79319	7.65426	7.7694	7.43816	7.17207	7.2574	-0.441692	7.51408	-4.49803	0.0432076	-0.561169	AT1G23250.1	Caleosin-related family protein; CONTAINS InterPro DOMAIN/s: Caleosin related (InterPro:IPR007736); BEST Arabidopsis thaliana protein match is: Caleosin-related family protein (TAIR:AT1G23240.1); Has 299 Blast hits to 298 proteins in 59 species: Archae - 0; Bacteria - 0; Metazoa - 0; Fungi - 58; Plants - 240; Viruses - 0; Other Eukaryotes - 1 (source: NCBI BLink).
AT1G23670	AT1G23670.X.Chr1.minus.8373282.8375897	8.09833	7.82544	7.90929	7.50519	7.41062	7.47832	-0.475941	7.70453	-5.88515	0.0152166	1.36297	AT1G23670.2	Domain of unknown function (DUF220); CONTAINS InterPro DOMAIN/s: Protein of unknown function DUF220 (InterPro:IPR003863); BEST Arabidopsis thaliana protein match is: Domain of unknown function (DUF220) (TAIR:AT1G23520.1); Has 35333 Blast hits to 34131 proteins in 2444 species: Archae - 798; Bacteria - 22429; Metazoa - 974; Fungi - 991; Plants - 531; Viruses - 0; Other Eukaryotes - 9610 (source: N…
AT1G23730	AT1G23730.0.Chr1.plus.8395557.8398144	7.52565	7.53722	7.5831	7.87015	8.01594	7.73867	0.326901	7.71179	4.58914	0.0411694	-0.725946	AT1G23730.1	beta carbonic anhydrase 3 (BCA3); FUNCTIONS IN: carbonate dehydratase activity, zinc ion binding; INVOLVED IN: carbon utilization; LOCATED IN: cytosol, plasma membrane, membrane; EXPRESSED IN: 14 plant structures; EXPRESSED DURING: 6 growth stages; CONTAINS InterPro DOMAIN/s: Carbonic anhydrase, prokaryotic-like, conserved site (InterPro:IPR015892), Carbonic anhydrase (InterPro:IPR001765); BEST A…	BETA CARBONIC ANHYDRASE 3 (BCA3);BETA CARBONIC ANHYDRASE 3 (ATBCA3)
AT1G23860	AT1G23860.X.Chr1.minus.8427356.8429498	8.50262	8.53656	8.55112	8.36306	8.29302	8.26891	-0.220815	8.41921	-4.61499	0.0405299	-0.806182	AT1G23860.1	Encodes a 9G8-like serine-arginine rich (SR) protein that interacts in vivo with U1-70K, a U1 small nuclear ribonucleoprotein 70-kDa protein that is involved in nuclear precursor mRNA processing. Barta et al (2010) have proposed a nomenclature for Serine/Arginine-Rich Protein Splicing Factors (SR proteins): Plant Cell. 2010, 22:2926.	(SRZ-21); (SRZ21);RS-CONTAINING ZINC FINGER PROTEIN 21 (At-RSZ21);RS-CONTAINING ZINC FINGER PROTEIN 21 (RSZ21);RS-CONTAINING ZINC FINGER PROTEIN 21 (RSZP21)
AT1G24400	AT1G24400.0.Chr1.minus.8651407.8653828	7.74373	7.74678	7.77127	7.27932	7.32541	7.02394	-0.542021	7.48174	-7.50266	0.00661096	3.30998	AT1G24400.1	High-affinity transporter for neutral and acidic amino acids, expressed in tapetum tissue of anthers	LYSINE HISTIDINE TRANSPORTER 2 (LHT2);ARABIDOPSIS LYSINE HISTIDINE TRANSPORTER 2 (ATLHT2);AMINO ACID TRANSPORTER-LIKE PROTEIN 2 (AATL2)
AT1G24620	AT1G24620.0.Chr1.minus.8723712.8724459	9.16351	9.32857	9.37323	8.4554	8.72738	8.68198	-0.667931	8.95501	-8.13046	0.00483877	4.10998	AT1G24620.1	Encodes a EF-hand calcium-binding protein family member. Mutants exhibit longer root hairs under phosphate-deficient conditions.
AT1G25240	AT1G25240.0.Chr1.plus.8845231.8846493	8.29967	8.65702	8.64985	7.79188	8.11916	8.16008	-0.517037	8.27961	-4.55708	0.0420415	-0.865679	AT1G25240.1	ENTH/VHS/GAT family protein; FUNCTIONS IN: phospholipid binding, clathrin binding, binding, phosphatidylinositol binding; INVOLVED IN: clathrin coat assembly; LOCATED IN: clathrin coat, mitochondrion; EXPRESSED IN: 10 plant structures; EXPRESSED DURING: L mature pollen stage, M germinated pollen stage, 4 anthesis, C globular stage, petal differentiation and expansion stage; CONTAINS InterPro DOMA…
AT1G25510	AT1G25510.0.Chr1.minus.8959186.8960848	9.32789	9.25632	9.41643	9.66268	9.50389	9.57222	0.248195	9.45657	4.84605	0.0336029	-0.708369	AT1G25510.1	Eukaryotic aspartyl protease family protein; FUNCTIONS IN: aspartic-type endopeptidase activity; INVOLVED IN: proteolysis; LOCATED IN: endomembrane system; EXPRESSED IN: 13 plant structures; EXPRESSED DURING: 6 growth stages; CONTAINS InterPro DOMAIN/s: Peptidase aspartic (InterPro:IPR021109), Peptidase aspartic, catalytic (InterPro:IPR009007), Peptidase A1 (InterPro:IPR001461); BEST Arabidopsis …
AT1G26220	AT1G26220.0.Chr1.plus.9071140.9071861	7.71502	7.79812	7.70059	8.06655	8.08625	8.19914	0.380605	7.92761	5.97849	0.0144493	1.43449	AT1G26220.1	Acyl-CoA N-acyltransferases (NAT) superfamily protein; FUNCTIONS IN: N-acetyltransferase activity; INVOLVED IN: metabolic process; LOCATED IN: chloroplast; EXPRESSED IN: 18 plant structures; EXPRESSED DURING: 10 growth stages; CONTAINS InterPro DOMAIN/s: GCN5-related N-acetyltransferase, C-terminal (InterPro:IPR022610), GCN5-related N-acetyltransferase (InterPro:IPR000182), Acyl-CoA N-acyltransfe…
AT1G26540	AT1G26540.0.Chr1.minus.9167589.9170934	6.32215	6.33236	6.31125	6.06982	6.0459	5.94557	-0.301632	6.17118	-5.28177	0.0245213	0.37834	AT1G26540.1	Agenet domain-containing protein; FUNCTIONS IN: RNA binding; INVOLVED IN: biological_process unknown; LOCATED IN: vacuole; EXPRESSED IN: 13 plant structures; EXPRESSED DURING: 8 growth stages; CONTAINS InterPro DOMAIN/s: Tudor-like, plant (InterPro:IPR014002), Agenet (InterPro:IPR008395), Protein of unknown function DUF724 (InterPro:IPR007930); BEST Arabidopsis thaliana protein match is: DOMAIN O…
AT1G26800	AT1G26800.0.Chr1.minus.9285099.9286324	8.1411	6.85903	7.46629	5.19723	5.13192	5.47647	-2.19352	6.37867	-8.35011	0.00437237	3.95883	AT1G26800.1	RING/U-box superfamily protein; FUNCTIONS IN: zinc ion binding; EXPRESSED IN: 20 plant structures; EXPRESSED DURING: 11 growth stages; CONTAINS InterPro DOMAIN/s: Zinc finger, RING-type (InterPro:IPR001841), Zinc finger, C3HC4 RING-type (InterPro:IPR018957); BEST Arabidopsis thaliana protein match is: RING/U-box superfamily protein (TAIR:AT1G14200.1); Has 9899 Blast hits to 9869 proteins in 270 s…
AT1G26840	AT1G26840.0.Chr1.plus.9298751.9300699	6.85993	6.89027	7.00156	6.57852	6.62758	6.62136	-0.309896	6.7632	-4.60924	0.0405501	-0.559902	AT1G26840.1	Origin Recognition Complex subunit 6. Involved in the initiation of DNA replication. Regulated transcriptionally during cell cycle, peaking at G1/S-phase. Target of E2F/DF family of transcription factors.	ORIGIN RECOGNITION COMPLEX PROTEIN 6 (ORC6);ARABIDOPSIS THALIANA ORIGIN RECOGNITION COMPLEX PROTEIN 6 (ATORC6)
AT1G27050	AT1G27050.0.Chr1.plus.9393690.9394592	6.81177	6.94385	6.89699	7.43951	7.28127	7.19917	0.423429	7.09543	5.12502	0.0268212	0.290699	AT1G27050.1	Encodes a protein with a RNA recognition motif. Previously annotated as ATHB54, a homeodomain leucine zipper (HD-Zip) family protein. In the TAIR10 genome release (2010), this locus was split into two loci: AT1G27045 (containing homeodomain and leucine zipper domains) and AT1G27050 (containing a RNA recognition motif). AT1G27045 is now named ATHB54. Note that Affymetrix ATH1 Probe Set linked to s…	HOMEOBOX PROTEIN 54 (HB54);HOMEOBOX PROTEIN 54 (ATHB54)
AT1G27480	AT1G27480.0.Chr1.plus.9544514.9546285	8.14417	8.15688	8.18469	8.50395	8.47174	8.61594	0.369874	8.34623	7.53616	0.00661096	3.29655	AT1G27480.1	alpha/beta-Hydrolases superfamily protein; FUNCTIONS IN: phosphatidylcholine-sterol O-acyltransferase activity; INVOLVED IN: lipid metabolic process; LOCATED IN: plasma membrane, vacuole; EXPRESSED IN: 21 plant structures; EXPRESSED DURING: 13 growth stages; CONTAINS InterPro DOMAIN/s: Lecithin:cholesterol acyltransferase (InterPro:IPR003386); Has 1076 Blast hits to 1070 proteins in 248 species: …
AT1G28270	AT1G28270.0.Chr1.plus.9883038.9883870	8.555	8.76924	8.87085	8.0641	8.26542	8.42465	-0.479937	8.49155	-4.5549	0.0420415	-0.649976	AT1G28270.1	Member of a diversely expressed predicted peptide family showing sequence similarity to tobacco Rapid Alkalinization Factor (RALF), and is believed to play an essential role in the physiology of Arabidopsis. Consists of a single exon and is characterized by a conserved C-terminal motif and N-terminal signal peptide.	RALF-LIKE 4 (RALFL4)
AT1G28330	AT1G28330.X.Chr1.minus.9933884.9935271	10.7972	10.7984	11.1317	10.3137	10.2383	10.6424	-0.504263	10.6537	-4.52995	0.0427316	-1.01672	AT1G28330.5	dormancy-associated protein (DRM1)	DORMANCY-ASSOCIATED PROTEIN-LIKE 1 (DYL1)
AT1G28480	AT1G28480.0.Chr1.minus.10013474.10014073	6.27456	5.89062	6.38757	5.52918	5.40971	5.44418	-0.719396	5.82264	-5.11549	0.0270295	0.418246	AT1G28480.1	Encodes GRX480, a member of the glutaredoxin family that regulates protein redox state. GRX480 interacts with TGA factors and suppresses JA-responsive PDF1.2 transcription. GRX480 transcription is SA-inducible and requires NPR1. Maybe involved in SA/JA cross-talk.	(roxy19); (GRX480)
AT1G28550	AT1G28550.0.Chr1.minus.10036966.10037698	7.79901	7.94758	7.97542	7.16362	7.40371	7.34775	-0.599048	7.60618	-6.65207	0.00985385	2.43695	AT1G28550.1	RAB GTPase homolog A1I (RABA1i); FUNCTIONS IN: GTP binding; INVOLVED IN: protein transport, small GTPase mediated signal transduction; LOCATED IN: plasma membrane; EXPRESSED IN: male gametophyte, flower, cultured cell, pollen tube; EXPRESSED DURING: L mature pollen stage, M germinated pollen stage, 4 anthesis; CONTAINS InterPro DOMAIN/s: Ras GTPase (InterPro:IPR001806), Small GTP-binding protein …	RAB GTPASE HOMOLOG A1I (RABA1i);RAB GTPASE HOMOLOG A1I (AtRABA1i)
AT1G28600	AT1G28600.X.Chr1.minus.10051001.10053117	6.59905	6.57604	6.73761	7.43271	6.93703	7.2983	0.580706	6.93012	4.92867	0.031595	-0.00152433	AT1G28600.1	GDSL-like Lipase/Acylhydrolase superfamily protein; FUNCTIONS IN: hydrolase activity, acting on ester bonds, carboxylesterase activity; INVOLVED IN: lipid metabolic process; LOCATED IN: cell wall; EXPRESSED IN: 18 plant structures; EXPRESSED DURING: 9 growth stages; CONTAINS InterPro DOMAIN/s: Lipase, GDSL (InterPro:IPR001087); BEST Arabidopsis thaliana protein match is: GDSL-like Lipase/Acylhydr…
AT1G28710	AT1G28710.X.Chr1.minus.10086600.10089772	9.37668	9.39743	9.43909	9.22701	9.11993	9.18191	-0.227007	9.29034	-5.02619	0.0289741	-0.231193	AT1G28710.1	Nucleotide-diphospho-sugar transferase family protein; FUNCTIONS IN: molecular_function unknown; INVOLVED IN: biological_process unknown; LOCATED IN: endomembrane system; EXPRESSED IN: 23 plant structures; EXPRESSED DURING: 15 growth stages; CONTAINS InterPro DOMAIN/s: Nucleotide-diphospho-sugar transferase, predicted (InterPro:IPR005069); BEST Arabidopsis thaliana protein match is: Nucleotide-di…
AT1G29140	AT1G29140.0.Chr1.plus.10178902.10180019	10.334	10.4371	10.5737	10.1951	10.1347	10.129	-0.298925	10.3006	-4.63608	0.0399526	-0.728565	AT1G29140.1	Pollen Ole e 1 allergen and extensin family protein; FUNCTIONS IN: molecular_function unknown; INVOLVED IN: biological_process unknown; LOCATED IN: endomembrane system; EXPRESSED IN: 9 plant structures; EXPRESSED DURING: L mature pollen stage, M germinated pollen stage, 4 anthesis, C globular stage, petal differentiation and expansion stage; CONTAINS InterPro DOMAIN/s: Pollen Ole e 1 allergen/ext…
AT1G30130	AT1G30130.X.Chr1.plus.10587602.10589760	7.1982	7.40702	7.43267	7.67104	7.59209	7.67611	0.30243	7.49619	4.52569	0.0427316	-0.923319	AT1G30130.1	unknown protein; FUNCTIONS IN: molecular_function unknown; INVOLVED IN: biological_process unknown; LOCATED IN: endomembrane system; EXPRESSED IN: 23 plant structures; EXPRESSED DURING: 13 growth stages; CONTAINS InterPro DOMAIN/s: Protein of unknown function DUF1365 (InterPro:IPR010775); Has 1789 Blast hits to 1789 proteins in 449 species: Archae - 0; Bacteria - 824; Metazoa - 0; Fungi - 6; Plan…
AT1G30820	AT1G30820.0.Chr1.minus.10944913.10949458	7.64464	7.60824	7.95438	7.1008	7.16859	7.30775	-0.542406	7.46407	-6.06449	0.0137032	1.39718	AT1G30820.1	CTP synthase family protein; FUNCTIONS IN: CTP synthase activity, catalytic activity; INVOLVED IN: pyrimidine ribonucleotide metabolic process, pyrimidine nucleotide biosynthetic process; EXPRESSED IN: 21 plant structures; EXPRESSED DURING: 13 growth stages; CONTAINS InterPro DOMAIN/s: Glutamine amidotransferase class-I, C-terminal (InterPro:IPR000991), CTP synthase (InterPro:IPR004468), CTP synt…
AT1G31550	AT1G31550.X.Chr1.minus.11295525.11297379	6.93527	6.96295	7.02084	7.56101	7.24913	7.42816	0.441454	7.19289	5.23514	0.0253629	0.419497	AT1G31550.2	GDSL-like Lipase/Acylhydrolase superfamily protein; FUNCTIONS IN: lipase activity, hydrolase activity, acting on ester bonds, carboxylesterase activity; INVOLVED IN: lipid metabolic process; LOCATED IN: vacuole; EXPRESSED IN: 20 plant structures; EXPRESSED DURING: 13 growth stages; CONTAINS InterPro DOMAIN/s: Lipase, GDSL (InterPro:IPR001087); BEST Arabidopsis thaliana protein match is: GDSL-like…
AT1G31740	AT1G31740.0.Chr1.minus.11365285.11369908	5.95669	6.05451	6.03372	5.56272	5.41323	5.25019	-0.600732	5.71184	-4.86425	0.0333236	0.0636011	AT1G31740.1	Encodes a putative &beta;-galactosidase.	BETA-GALACTOSIDASE 15 (BGAL15)
AT1G31770	AT1G31770.0.Chr1.minus.11374893.11377794	6.18906	6.33195	6.27453	6.62017	6.51498	6.53195	0.289988	6.41044	5.04015	0.0287611	-0.059366	AT1G31770.1	ATP-binding cassette 14 (ABCG14); FUNCTIONS IN: ATPase activity, coupled to transmembrane movement of substances; LOCATED IN: membrane; EXPRESSED IN: 23 plant structures; EXPRESSED DURING: 13 growth stages; CONTAINS InterPro DOMAIN/s: ATPase, AAA+ type, core (InterPro:IPR003593), ABC transporter-like (InterPro:IPR003439), ABC-2 type transporter (InterPro:IPR013525), ABC transporter, conserved sit…	ATP-BINDING CASSETTE G14 (ABCG14)
AT1G32180	AT1G32180.0.Chr1.minus.11586516.11589651	5.58049	5.44866	5.54633	5.13122	5.18185	5.15903	-0.368085	5.34127	-5.81661	0.0157579	1.23095	AT1G32180.1	encodes a gene similar to cellulose synthase	CELLULOSE SYNTHASE-LIKE D6 (ATCSLD6);CELLULOSE SYNTHASE-LIKE D6 (CSLD6);CELLULOSE SYNTHASE LIKE D6 (CSLD6)
AT1G32250	AT1G32250.0.Chr1.plus.11639843.11640343	6.4506	6.4745	6.53849	6.05758	6.07299	5.67609	-0.552929	6.21171	-4.56547	0.0418083	-0.413741	AT1G32250.1	Calcium-binding EF-hand family protein; FUNCTIONS IN: calcium ion binding; INVOLVED IN: biological_process unknown; LOCATED IN: cellular_component unknown; EXPRESSED IN: petal, leaf whorl, flower; EXPRESSED DURING: 4 anthesis, petal differentiation and expansion stage; CONTAINS InterPro DOMAIN/s: EF-Hand 1, calcium-binding site (InterPro:IPR018247), EF-HAND 2 (InterPro:IPR018249), EF-hand-like do…
AT1G32640	AT1G32640.0.Chr1.minus.11798810.11800988	8.34663	7.74016	8.12158	7.28135	6.87515	7.1894	-0.941354	7.59238	-6.48404	0.0106796	2.13495	AT1G32640.1	Encodes a MYC-related transcriptional activator with a typical DNA binding domain of a basic helix-loop-helix leucine zipper motif. Binds to an extended G-Box promoter motif and interacts with Jasmonate ZIM-domain proteins. Its transcription is induced by dehydration stress and ABA treatment. Negative regulator of blue light?mediated photomorphogenic growth and blue and far-red-light?regulated ge…	(ZBF1); (MYC2);JASMONATE INSENSITIVE 1 (JIN1);JASMONATE INSENSITIVE 1 (JAI1); (RD22BP1); (ATMYC2)
AT1G32740	AT1G32740.0.Chr1.plus.11844877.11846347	6.37292	6.27632	6.35738	6.83303	6.54394	6.68732	0.355348	6.51182	4.37923	0.0472262	-0.942371	AT1G32740.1	SBP (S-ribonuclease binding protein) family protein; FUNCTIONS IN: zinc ion binding; INVOLVED IN: biological_process unknown; LOCATED IN: cellular_component unknown; EXPRESSED IN: 11 plant structures; EXPRESSED DURING: M germinated pollen stage, 4 anthesis, C globular stage, petal differentiation and expansion stage; CONTAINS InterPro DOMAIN/s: Zinc finger, RING-type (InterPro:IPR001841), S-ribon…
AT1G32920	AT1G32920.0.Chr1.plus.11928807.11929302	10.5983	10.1565	10.5252	9.49245	9.07308	9.54937	-1.04521	9.89914	-7.61402	0.00627354	3.55554	AT1G32920.1	unknown protein; FUNCTIONS IN: molecular_function unknown; INVOLVED IN: response to wounding; LOCATED IN: endomembrane system; EXPRESSED IN: 23 plant structures; EXPRESSED DURING: 13 growth stages; BEST Arabidopsis thaliana protein match is: unknown protein (TAIR:AT1G32928.1); Has 42 Blast hits to 42 proteins in 8 species: Archae - 0; Bacteria - 0; Metazoa - 0; Fungi - 0; Plants - 42; Viruses - 0…
AT1G33430	AT1G33430.X.Chr1.minus.12124237.12126481	10.2512	10.1251	10.2859	10.001	9.6417	9.83084	-0.386548	10.0226	-4.91497	0.0320173	-0.521204	AT1G33430.2	Galactosyltransferase family protein; FUNCTIONS IN: transferase activity, transferring hexosyl groups, transferase activity, transferring glycosyl groups; INVOLVED IN: pollen exine formation; LOCATED IN: endomembrane system, membrane; EXPRESSED IN: 12 plant structures; EXPRESSED DURING: 4 anthesis, 4 leaf senescence stage, petal differentiation and expansion stage, E expanded cotyledon stage, D b…
AT1G33700	AT1G33700.X.Chr1.minus.12208308.12214182	5.44995	5.39397	5.47981	5.1274	5.17939	5.01826	-0.334088	5.2748	-5.90486	0.0150297	1.21166	AT1G33700.1	Beta-glucosidase, GBA2 type family protein; FUNCTIONS IN: catalytic activity, glucosylceramidase activity; INVOLVED IN: glucosylceramide catabolic process, sphingolipid metabolic process; LOCATED IN: vacuole; EXPRESSED IN: 8 plant structures; EXPRESSED DURING: 4 anthesis, petal differentiation and expansion stage; CONTAINS InterPro DOMAIN/s: Glucosylceramidase (InterPro:IPR006775), Six-hairpin gl…
AT1G34550	AT1G34550.0.Chr1.minus.12646696.12652646	6.45679	6.42679	6.48846	6.76539	6.62804	6.75057	0.258053	6.58601	4.38603	0.0471679	-1.04848	AT1G34550.1	EMBRYO DEFECTIVE 2756 (EMB2756); INVOLVED IN: response to cadmium ion, embryo development ending in seed dormancy; EXPRESSED IN: 25 plant structures; EXPRESSED DURING: 13 growth stages; CONTAINS InterPro DOMAIN/s: Protein of unknown function DUF616 (InterPro:IPR006852); BEST Arabidopsis thaliana protein match is: Protein of unknown function (DUF616) (TAIR:AT4G09630.1); Has 593 Blast hits to 590 p…	EMBRYO DEFECTIVE 2756 (EMB2756)
AT1G35140	AT1G35140.0.Chr1.plus.12851997.12853128	6.38766	6.27048	5.85068	7.08677	7.08323	7.27232	0.977966	6.65852	7.51672	0.00661096	3.4768	AT1G35140.1	EXL1 is involved in the C-starvation response. Phenotypic changes of an exl1 loss of function mutant became evident only under corresponding experimental conditions. For example, the mutant showed diminished biomass production in a short-day/low light growth regime, impaired survival during extended night, and impaired survival of anoxia stress.	PHOSPHATE-INDUCED 1 (PHI-1);EXORDIUM LIKE 7 (EXL7);EXORDIUM LIKE 1 (EXL1)
AT1G35490	AT1G35490.0.Chr1.plus.13061638.13063450	8.18215	8.4116	8.48387	7.57489	7.85383	8.03212	-0.531155	8.08974	-4.83732	0.0338144	-0.416483	AT1G35490.1	bZIP family transcription factor; FUNCTIONS IN: DNA binding, sequence-specific DNA binding transcription factor activity; INVOLVED IN: regulation of transcription, DNA-dependent; EXPRESSED IN: 9 plant structures; EXPRESSED DURING: L mature pollen stage, M germinated pollen stage, 4 anthesis, C globular stage, petal differentiation and expansion stage; CONTAINS InterPro DOMAIN/s: Basic-leucine zip…
AT1G35710	AT1G35710.0.Chr1.plus.13220940.13224681	4.41924	4.26184	4.37133	3.93724	4.00546	3.98156	-0.375808	4.16278	-5.54639	0.019327	0.864047	AT1G35710.1	Protein kinase family protein with leucine-rich repeat domain; FUNCTIONS IN: protein serine/threonine kinase activity, protein tyrosine kinase activity, protein kinase activity, ATP binding; INVOLVED IN: transmembrane receptor protein tyrosine kinase signaling pathway, protein amino acid phosphorylation; LOCATED IN: endomembrane system; EXPRESSED IN: 22 plant structures; EXPRESSED DURING: 13 grow…
AT1G35720	AT1G35720.0.Chr1.plus.13225197.13227195	8.50049	8.55232	8.52989	8.86098	8.79382	8.85843	0.311428	8.68265	6.89295	0.0085833	2.51163	AT1G35720.1	Encodes a member of the annexin gene family, a diverse, multigene family of calcium-dependent, membrane-binding proteins. The protein was determined to have peroxidase activity. This activity is thought to be dependent on the presence of post-translational modifications (most likely phosphorylation). The protein was shown to be present as a mixture of monomer and homodimer. The homodimerization s…	ANNEXIN 1 (ANNAT1); (OXY5); (ATOXY5);ANNEXIN 1 (ANN1)
AT1G36370	AT1G36370.0.Chr1.minus.13696042.13698639	7.4764	7.43453	7.47372	7.01136	6.99844	7.22921	-0.380878	7.27061	-5.61202	0.0183891	0.830205	AT1G36370.1	Encodes a putative serine hydroxymethyltransferase.	SERINE HYDROXYMETHYLTRANSFERASE 7 (SHM7)
AT1G37130	AT1G37130.0.Chr1.plus.14158527.14161938	7.58334	7.47717	7.51676	7.93494	7.9665	8.30296	0.545538	7.79695	6.38973	0.0112005	1.76558	AT1G37130.1	Identified as a mutant resistant to chlorate. Encodes nitrate reductase structural gene. Involved in nitrate assimilation. Has nitrate reductase activity. Up-regulated by the fungus P. indica. Binds transcription factor At2g35940.	NITRATE REDUCTASE 2 (NIA2); (B29); (NIA2-1);ARABIDOPSIS NITRATE REDUCTASE 2 (ATNR2);NITRATE REDUCTASE (NR);NITRATE REDUCTASE 2 (NR2);CHLORATE RESISTANT 3 (CHL3)
AT1G43800	AT1G43800.0.Chr1.plus.16577610.16579722	7.2824	6.67204	6.59047	8.10237	8.26233	7.45332	1.08249	7.39382	5.02801	0.0289741	0.120566	AT1G43800.1	Plant stearoyl-acyl-carrier-protein desaturase family protein; FUNCTIONS IN: acyl-[acyl-carrier-protein] desaturase activity, oxidoreductase activity, transition metal ion binding; INVOLVED IN: oxidation reduction, fatty acid metabolic process, fatty acid biosynthetic process; LOCATED IN: membrane; EXPRESSED IN: 9 plant structures; EXPRESSED DURING: 6 growth stages; CONTAINS InterPro DOMAIN/s: Ri…	FLORAL TRANSITION AT THE MERISTEM1 (FTM1)
AT1G44224	AT1G44224.0.Chr1.minus.16820946.16821808	9.58182	9.35238	9.53354	9.13903	9.04773	9.07288	-0.394978	9.2879	-6.06107	0.0137032	1.42228	AT1G44224.1	Encodes a ECA1 gametogenesis related family protein
AT1G45145	AT1G45145.0.Chr1.minus.17074942.17076330	8.36421	8.3071	8.43429	7.97444	7.94625	8.08303	-0.363684	8.18489	-5.14978	0.0264569	0.289294	AT1G45145.1	encodes a cytosolic thioredoxin that reduces disulfide bridges of target proteins by the reversible formation of a disulfide bridge between two neighboring Cys residues present in the active site. Thioredoxins have been found to regulate a variety of biological reactions in prokaryotic and eukaryotic cells.	THIOREDOXIN H-TYPE 5 (ATTRX5);THIOREDOXIN H-TYPE 5 (TRX5);LOCUS OF INSENSITIVITY TO VICTORIN 1 (LIV1);THIOREDOXIN H-TYPE 5 (ATH5)
AT1G47395	AT1G47395.0.Chr1.plus.17383034.17383408	4.9518	5.6325	4.83121	7.18804	6.69942	6.849	1.76989	6.02533	6.27497	0.0116836	0.870458	AT1G47395.1	unknown protein; FUNCTIONS IN: molecular_function unknown; INVOLVED IN: biological_process unknown; LOCATED IN: endomembrane system; BEST Arabidopsis thaliana protein match is: unknown protein (TAIR:AT1G47400.1); Has 9 Blast hits to 9 proteins in 2 species: Archae - 0; Bacteria - 0; Metazoa - 0; Fungi - 0; Plants - 9; Viruses - 0; Other Eukaryotes - 0 (source: NCBI BLink).
AT1G47400	AT1G47400.0.Chr1.plus.17385717.17386186	5.20285	5.68528	5.18785	7.26374	6.95791	7.22347	1.78946	6.25351	10.5936	0.00147802	5.46134	AT1G47400.1	unknown protein; BEST Arabidopsis thaliana protein match is: unknown protein (TAIR:AT1G47395.1); Has 11 Blast hits to 11 proteins in 2 species: Archae - 0; Bacteria - 0; Metazoa - 0; Fungi - 0; Plants - 11; Viruses - 0; Other Eukaryotes - 0 (source: NCBI BLink).
AT1G47980	AT1G47980.0.Chr1.minus.17691834.17693867	10.2177	10.3153	10.3617	9.94505	9.72463	9.63373	-0.52873	10.033	-6.96271	0.0083597	2.59574	AT1G47980.1	unknown protein; FUNCTIONS IN: molecular_function unknown; INVOLVED IN: biological_process unknown; LOCATED IN: endomembrane system; EXPRESSED IN: 6 plant structures; EXPRESSED DURING: 4 anthesis, F mature embryo stage, petal differentiation and expansion stage, E expanded cotyledon stage; BEST Arabidopsis thaliana protein match is: unknown protein (TAIR:AT3G62730.1); Has 169 Blast hits to 169 pr…
AT1G48940	AT1G48940.0.Chr1.minus.18105808.18106422	7.6785	7.62881	7.78595	7.18568	7.22077	6.73585	-0.65564	7.37259	-4.95652	0.0308739	0.155687	AT1G48940.1	early nodulin-like protein 6 (ENODL6); FUNCTIONS IN: electron carrier activity, copper ion binding; LOCATED IN: anchored to membrane; EXPRESSED IN: leaf whorl, sepal, flower; EXPRESSED DURING: petal differentiation and expansion stage; CONTAINS InterPro DOMAIN/s: Plastocyanin-like (InterPro:IPR003245), Cupredoxin (InterPro:IPR008972); BEST Arabidopsis thaliana protein match is: early nodulin-like…	(AtENODL6);EARLY NODULIN-LIKE PROTEIN 6 (ENODL6)
AT1G49050	AT1G49050.X.Chr1.plus.18150538.18153361	6.04347	6.03775	6.33687	5.63209	5.73159	5.80263	-0.411884	5.93073	-4.61793	0.0405299	-0.58126	AT1G49050.1	Eukaryotic aspartyl protease family protein; FUNCTIONS IN: aspartic-type endopeptidase activity; INVOLVED IN: proteolysis; EXPRESSED IN: 24 plant structures; EXPRESSED DURING: 13 growth stages; CONTAINS InterPro DOMAIN/s: Peptidase aspartic (InterPro:IPR021109), Peptidase aspartic, catalytic (InterPro:IPR009007), Peptidase A1 (InterPro:IPR001461), Peptidase aspartic, active site (InterPro:IPR0019…
AT1G49290	AT1G49290.0.Chr1.minus.18232608.18233624	8.71481	8.88638	8.93598	7.90692	8.21661	8.37109	-0.681464	8.5053	-6.24532	0.0120401	1.80681	AT1G49290.1	unknown protein; BEST Arabidopsis thaliana protein match is: unknown protein (TAIR:AT5G13620.1); Has 99 Blast hits to 93 proteins in 11 species: Archae - 0; Bacteria - 0; Metazoa - 2; Fungi - 0; Plants - 97; Viruses - 0; Other Eukaryotes - 0 (source: NCBI BLink).
AT1G49975	AT1G49975.0.Chr1.plus.18504802.18505597	7.00304	7.1615	7.11253	7.53985	7.64246	7.54919	0.483643	7.33476	6.0594	0.0137032	1.66452	AT1G49975.1	INVOLVED IN: photosynthesis; LOCATED IN: photosystem I, chloroplast, thylakoid membrane; EXPRESSED IN: 20 plant structures; EXPRESSED DURING: 13 growth stages; CONTAINS InterPro DOMAIN/s: Photosystem I reaction centre subunit N (InterPro:IPR008796); Has 34 Blast hits to 34 proteins in 14 species: Archae - 0; Bacteria - 0; Metazoa - 0; Fungi - 0; Plants - 34; Viruses - 0; Other Eukaryotes - 0 (sou…
AT1G50040	AT1G50040.0.Chr1.plus.18542130.18543948	6.02558	5.89285	5.49831	6.54734	6.2945	6.33925	0.585071	6.09964	4.54101	0.0424736	-0.585102	AT1G50040.1	Protein of unknown function (DUF1005); FUNCTIONS IN: molecular_function unknown; INVOLVED IN: biological_process unknown; LOCATED IN: chloroplast; EXPRESSED IN: leaf apex, leaf whorl, root, petiole, leaf; EXPRESSED DURING: LP.06 six leaves visible, LP.04 four leaves visible, LP.10 ten leaves visible, LP.08 eight leaves visible, LP.12 twelve leaves visible; CONTAINS InterPro DOMAIN/s: Protein of u…
AT1G50900	AT1G50900.0.Chr1.plus.18866197.18867204	9.29674	9.3637	9.38708	9.65394	9.55699	9.65192	0.272563	9.48506	5.50768	0.0197295	0.565347	AT1G50900.1	Encodes GDC1 (Grana Deficient Chloroplast 1), an ankyrin domain containing protein required fro chloroplast thylakoid grana formation.	GRANA DEFICIENT CHLOROPLAST 1 (GDC1);LHCP TRANSLOCATION DEFECT (LTD)
AT1G51410	AT1G51410.0.Chr1.plus.19059885.19061424	6.49064	6.40493	6.44669	6.03574	6.0937	6.03675	-0.392103	6.25141	-6.09492	0.013398	1.65338	AT1G51410.1	similar to Eucalyptus gunnii alcohol dehydrogenase of unknown physiological function (GI:1143445), apple tree, PIR:T16995; NOT a cinnamyl-alcohol dehydrogenase
AT1G52140	AT1G52140.0.Chr1.minus.19407364.19408254	6.28367	6.41464	6.46448	6.91879	6.71338	6.75686	0.405862	6.59197	5.31837	0.0238313	0.497507	AT1G52140.1	unknown protein; BEST Arabidopsis thaliana protein match is: unknown protein (TAIR:AT3G16330.1); Has 114 Blast hits to 114 proteins in 15 species: Archae - 0; Bacteria - 0; Metazoa - 0; Fungi - 0; Plants - 114; Viruses - 0; Other Eukaryotes - 0 (source: NCBI BLink).
AT1G52290	AT1G52290.0.Chr1.minus.19470033.19472449	6.56341	6.54076	6.64506	6.04881	6.03514	6.18179	-0.493227	6.33583	-7.40455	0.00706515	3.30986	AT1G52290.1	Encodes a member of the proline-rich extensin-like receptor kinase (PERK) family. This family consists of 15 predicted receptor kinases (PMID: 15653807).	PROLINE-RICH EXTENSIN-LIKE RECEPTOR KINASE 15 (AtPERK15);PROLINE-RICH EXTENSIN-LIKE RECEPTOR KINASE 15 (PERK15)
AT1G52580	AT1G52580.0.Chr1.plus.19587637.19589052	7.7042	7.96016	7.88415	7.21015	7.5983	7.33023	-0.472148	7.61453	-4.81774	0.0342391	-0.381247	AT1G52580.1	RHOMBOID-like protein 5 (RBL5); FUNCTIONS IN: serine-type endopeptidase activity; INVOLVED IN: biological_process unknown; LOCATED IN: integral to membrane; EXPRESSED IN: 9 plant structures; EXPRESSED DURING: L mature pollen stage, M germinated pollen stage, 4 anthesis, C globular stage, petal differentiation and expansion stage; CONTAINS InterPro DOMAIN/s: Peptidase S54, rhomboid (InterPro:IPR00…	RHOMBOID-LIKE PROTEIN 5 (RBL5);RHOMBOID-LIKE PROTEIN 5 (ATRBL5)
AT1G52870	AT1G52870.X.Chr1.plus.19685745.19687907	8.30407	8.194	8.31019	7.75031	7.63835	7.8854	-0.50415	8.01372	-7.19725	0.00750834	2.99225	AT1G52870.2	Peroxisomal membrane 22 kDa (Mpv17/PMP22) family protein; FUNCTIONS IN: molecular_function unknown; INVOLVED IN: biological_process unknown; LOCATED IN: integral to membrane, chloroplast; EXPRESSED IN: 21 plant structures; EXPRESSED DURING: 13 growth stages; CONTAINS InterPro DOMAIN/s: Mpv17/PMP22 (InterPro:IPR007248); BEST Arabidopsis thaliana protein match is: Peroxisomal membrane 22 kDa (Mpv17…
AT1G53035	AT1G53035.0.Chr1.minus.19761700.19762551	6.83029	6.81785	6.81885	7.42492	7.25089	7.06287	0.422247	7.03428	4.76764	0.0358209	-0.304924	AT1G53035.1	unknown protein; FUNCTIONS IN: molecular_function unknown; INVOLVED IN: biological_process unknown; LOCATED IN: endomembrane system; EXPRESSED IN: 23 plant structures; EXPRESSED DURING: 13 growth stages; BEST Arabidopsis thaliana protein match is: unknown protein (TAIR:AT3G15358.1); Has 49 Blast hits to 49 proteins in 9 species: Archae - 0; Bacteria - 0; Metazoa - 0; Fungi - 0; Plants - 49; Virus…
AT1G54000	AT1G54000.0.Chr1.minus.20154169.20156419	6.49377	6.70204	6.87945	5.64349	6.11311	5.80811	-0.834131	6.27333	-5.09825	0.0274987	0.372997	AT1G54000.1	GDSL-like Lipase/Acylhydrolase superfamily protein; FUNCTIONS IN: lipase activity, hydrolase activity, acting on ester bonds, carboxylesterase activity; INVOLVED IN: lipid metabolic process; LOCATED IN: vacuolar membrane, plasma membrane, vacuole, plant-type cell wall, plant-type vacuole; EXPRESSED IN: stem, cultured cell, callus; EXPRESSED DURING: seedling growth; CONTAINS InterPro DOMAIN/s: Lip…	GDSL LIPASE-LIKE PROTEIN 22 (GLL22)
AT1G54050	AT1G54050.0.Chr1.minus.20179422.20180281	9.99287	8.19722	9.24893	6.09559	5.89773	6.25039	-3.02556	7.61379	-8.4274	0.00437237	3.58666	AT1G54050.1	HSP20-like chaperones superfamily protein; CONTAINS InterPro DOMAIN/s: Heat shock protein Hsp20 (InterPro:IPR002068), HSP20-like chaperone (InterPro:IPR008978); BEST Arabidopsis thaliana protein match is: heat shock protein 17.6A (TAIR:AT5G12030.1); Has 4491 Blast hits to 4491 proteins in 1181 species: Archae - 166; Bacteria - 2520; Metazoa - 2; Fungi - 140; Plants - 1242; Viruses - 0; Other Euka…
AT1G54870	AT1G54870.0.Chr1.plus.20459006.20460647	6.97644	6.77083	6.94847	6.58661	6.45669	6.37142	-0.423147	6.68508	-5.20806	0.0253629	0.353559	AT1G54870.1	ChlADR is an aldehyde reductase that catalyzes the reduction of the aldehyde carbonyl groups on saturated and alpha,beta-unsaturated aldehydes with more than 5 carbons in vitro. The N-terminal region of this protein directs GFP to the chloroplast where where ChlADR likely helps to maintain the photosynthetic process by detoxifying reactive carbonyls formed during lipid peroxidation. In addition, …
AT1G55560	AT1G55560.0.Chr1.minus.20754321.20756656	9.42959	9.61314	9.65872	8.92036	9.08289	9.21584	-0.496407	9.32009	-6.28655	0.0116717	1.65342	AT1G55560.1	SKU5 similar 14 (sks14); FUNCTIONS IN: oxidoreductase activity, copper ion binding; INVOLVED IN: oxidation reduction; LOCATED IN: endomembrane system; EXPRESSED IN: 9 plant structures; EXPRESSED DURING: L mature pollen stage, M germinated pollen stage, 4 anthesis, C globular stage, petal differentiation and expansion stage; CONTAINS InterPro DOMAIN/s: Multicopper oxidase, type 3 (InterPro:IPR0117…	SKU5 SIMILAR 14 (sks14)
AT1G55570	AT1G55570.0.Chr1.plus.20757767.20760076	10.3918	10.3528	10.4824	10.0988	10.0886	9.96772	-0.360947	10.2303	-7.32719	0.00733408	2.91893	AT1G55570.1	SKU5 similar 12 (sks12); FUNCTIONS IN: oxidoreductase activity, copper ion binding; INVOLVED IN: oxidation reduction; LOCATED IN: endomembrane system; EXPRESSED IN: 9 plant structures; EXPRESSED DURING: L mature pollen stage, M germinated pollen stage, 4 anthesis, C globular stage, petal differentiation and expansion stage; CONTAINS InterPro DOMAIN/s: Multicopper oxidase, type 3 (InterPro:IPR0117…	SKU5 SIMILAR 12 (sks12)
AT1G59730	AT1G59730.0.Chr1.minus.21952634.21953456	5.53182	5.2823	5.60878	6.36807	6.08292	6.41851	0.819163	5.88207	5.70109	0.0173148	1.18515	AT1G59730.1	thioredoxin H-type 7 (TH7); INVOLVED IN: N-terminal protein myristoylation, cell redox homeostasis; LOCATED IN: cellular_component unknown; EXPRESSED IN: 8 plant structures; EXPRESSED DURING: 4 anthesis, petal differentiation and expansion stage; CONTAINS InterPro DOMAIN/s: Thioredoxin fold (InterPro:IPR012335), Thioredoxin, core (InterPro:IPR015467), Thioredoxin-like (InterPro:IPR017936), Thiore…	THIOREDOXIN H-TYPE 7 (TH7);THIOREDOXIN H-TYPE 7 (ATH7)
AT1G59860	AT1G59860.0.Chr1.plus.22031413.22032132	8.7558	6.93868	8.0844	4.85929	5.11983	4.98005	-2.92796	6.45634	-6.60472	0.0100332	0.108843	AT1G59860.1	HSP20-like chaperones superfamily protein; CONTAINS InterPro DOMAIN/s: Heat shock protein Hsp20 (InterPro:IPR002068), HSP20-like chaperone (InterPro:IPR008978); BEST Arabidopsis thaliana protein match is: HSP20-like chaperones superfamily protein (TAIR:AT1G07400.1); Has 7002 Blast hits to 7001 proteins in 1594 species: Archae - 206; Bacteria - 4112; Metazoa - 148; Fungi - 313; Plants - 1631; Viru…
AT1G60000	AT1G60000.X.Chr1.minus.22093569.22094626	8.75023	8.64743	8.73144	9.0172	9.09977	9.06709	0.350822	8.88553	5.2142	0.0253629	0.39825	AT1G60000.1	RNA-binding (RRM/RBD/RNP motifs) family protein; FUNCTIONS IN: RNA binding, nucleotide binding, nucleic acid binding; INVOLVED IN: biological_process unknown; LOCATED IN: chloroplast; EXPRESSED IN: 22 plant structures; EXPRESSED DURING: 13 growth stages; CONTAINS InterPro DOMAIN/s: RNA recognition motif, RNP-1 (InterPro:IPR000504), Nucleotide-binding, alpha-beta plait (InterPro:IPR012677); BEST A…
AT1G60410	AT1G60410.0.Chr1.plus.22258982.22260715	5.47055	5.53274	5.64872	5.00873	5.08773	5.17326	-0.458804	5.32029	-4.83845	0.0338144	-0.0264993	AT1G60410.1	A paternally expressed imprinted gene.
AT1G60600	AT1G60600.X.Chr1.minus.22324645.22327359	5.78329	5.82379	5.82395	6.1216	6.10761	6.16287	0.320231	5.97052	5.27868	0.0245213	0.460473	AT1G60600.2	Encodes a protein similar to 1,4-dihydroxy-2-naphthoic acid phytyltransferase involved in phylloquinone and plastoquinone biosynthesis. Mutants are pale green and heterotrophic with defects in photosynthetic electron transport.	ABERRANT CHLOROPLAST DEVELOPMENT 4 (ABC4)
AT1G61110	AT1G61110.0.Chr1.plus.22516602.22518287	9.19586	9.04139	9.15777	8.78193	8.64345	8.69369	-0.418372	8.91901	-6.7399	0.00930571	2.40087	AT1G61110.1	NAC domain containing protein 25 (NAC025); FUNCTIONS IN: sequence-specific DNA binding transcription factor activity; INVOLVED IN: multicellular organismal development, regulation of transcription; LOCATED IN: cellular_component unknown; EXPRESSED IN: 6 plant structures; EXPRESSED DURING: 4 anthesis, petal differentiation and expansion stage; CONTAINS InterPro DOMAIN/s: No apical meristem (NAM) p…	NAC DOMAIN CONTAINING PROTEIN 25 (anac025);NAC DOMAIN CONTAINING PROTEIN 25 (NAC025)
AT1G61290	AT1G61290.0.Chr1.plus.22605009.22606216	6.19264	6.24037	6.22072	5.68289	5.73292	5.77637	-0.486674	5.97432	-6.81123	0.00892	2.63201	AT1G61290.1	member of SYP12 Gene Family	(ATSYP124);SYNTAXIN OF PLANTS 124 (SYP124)
AT1G61590	AT1G61590.0.Chr1.minus.22723501.22726074	6.89021	6.62511	6.86621	6.51897	6.36974	6.19888	-0.433347	6.57819	-4.32082	0.0495805	-0.99703	AT1G61590.1	Protein kinase superfamily protein; FUNCTIONS IN: protein serine/threonine kinase activity, protein kinase activity, kinase activity, ATP binding; INVOLVED IN: protein amino acid phosphorylation; LOCATED IN: chloroplast; EXPRESSED IN: 6 plant structures; EXPRESSED DURING: 4 anthesis, petal differentiation and expansion stage; CONTAINS InterPro DOMAIN/s: Protein kinase, ATP binding site (InterPro:…
AT1G62180	AT1G62180.X.Chr1.minus.22975530.22977625	8.33978	8.36321	8.23212	8.03457	8.00694	8.10038	-0.262802	8.1795	-4.58026	0.0414279	-0.774187	AT1G62180.1	encodes a adenosine 5\\\'-phosphosulfate reductase, involved in sulfate assimilation. Is a major effect locus for natural variation of shoot sulfate content in Arabidopsis.'	"5\\'ADENYLYLPHOSPHOSULFATE REDUCTASE 2 (APR2);ADENOSINE-5\\'-PHOSPHOSULFATE REDUCTASE (APSR); (ATAPR2); (PRH);3\\'-PHOSPHOADENOSINE-5\\'-PHOSPHOSULFATE (PAPS) REDUCTASE HOMOLOG 43 (PRH43)
AT1G62750	AT1G62750.0.Chr1.minus.23233434.23236447	8.1365	8.20096	8.20074	8.40052	8.304	8.46226	0.211303	8.28416	4.3867	0.0471679	-1.32698	AT1G62750.1	Nuclear encoded protein consists of the five domains conserved in EF-G proteins, with two GTP-binding sites in the first domain, and an additional transit peptide at the N-terminus. Localized in chloroplasts. Point mutation results in a delay in the onset of germination. At early developmental stage embryos still contain undifferentiated proplastids. The greening of cotyledons is severely impaire…	SNOWY COTYLEDON 1 (ATSCO1); (ATSCO1/CPEF-G);SNOWY COTYLEDON 1 (SCO1)
AT1G62940	AT1G62940.0.Chr1.plus.23310535.23312747	9.12486	9.01496	9.19815	8.72983	8.39314	8.54619	-0.543439	8.83452	-6.88386	0.0085833	2.46626	AT1G62940.1	encodes an acyl-CoA synthetase, has in vitro activity towards medium- to long-chain fatty acids and their hydroxylated derivatives. Expressed in the tapetum. Involved in pollen wall exine formation. Null mutants were devoid of pollen grains at anther maturity and were completely male sterile.	ACYL-COA SYNTHETASE 5 (ACOS5)
AT1G63060	AT1G63060.0.Chr1.plus.23384043.23385042	8.61806	8.5977	8.62585	8.20403	8.36974	8.04125	-0.410891	8.40944	-5.59516	0.0185535	0.725736	AT1G63060.1	unknown protein; FUNCTIONS IN: molecular_function unknown; INVOLVED IN: biological_process unknown; LOCATED IN: mitochondrion; EXPRESSED IN: petal, leaf whorl, male gametophyte, flower; EXPRESSED DURING: L mature pollen stage, M germinated pollen stage, 4 anthesis, petal differentiation and expansion stage; BEST Arabidopsis thaliana protein match is: unknown protein (TAIR:AT5G07330.1); Has 42 Bla…
AT1G63310	AT1G63310.0.Chr1.minus.23486307.23487085	6.81247	6.56495	6.7596	7.04834	7.08969	7.13831	0.382072	6.90223	4.52944	0.0427316	-0.607557	AT1G63310.1	unknown protein; BEST Arabidopsis thaliana protein match is: unknown protein (TAIR:AT2G20362.1); Has 78 Blast hits to 77 proteins in 11 species: Archae - 0; Bacteria - 0; Metazoa - 0; Fungi - 0; Plants - 78; Viruses - 0; Other Eukaryotes - 0 (source: NCBI BLink).
AT1G63970	AT1G63970.X.Chr1.minus.23738691.23740364	8.45674	8.50656	8.57392	8.7829	8.73801	8.79926	0.259994	8.6429	4.72332	0.0370855	-0.527142	AT1G63970.1	Encodes a protein with 2C-methyl-D-erythritol 2,4-cyclodiphosphate synthase activity. The protein\\\'s activity was confirmed by heterologous expression of phenotypic complementation of the E. coli ispF mutant. Plants defective in this gene display an albino lethal phenotype.Homolog of E. coli IspF	2C-METHYL-D-ERYTHRITOL 2,4-CYCLODIPHOSPHATE SYNTHASE (MECPS);ISOPRENOID F (ISPF)
AT1G64320	AT1G64320.0.Chr1.plus.23869036.23870548	4.74293	4.85978	4.94753	4.48519	4.43623	4.40892	-0.408401	4.64676	-4.51885	0.0428991	-0.529734	AT1G64320.1	myosin heavy chain-related; FUNCTIONS IN: molecular_function unknown; INVOLVED IN: response to cadmium ion; LOCATED IN: cellular_component unknown; EXPRESSED IN: male gametophyte, flower, cultured cell, pollen tube; EXPRESSED DURING: L mature pollen stage, M germinated pollen stage, 4 anthesis; BEST Arabidopsis thaliana protein match is: myosin heavy chain-related (TAIR:AT5G41780.1); Has 120676 B…
AT1G64610	AT1G64610.X.Chr1.minus.23998725.24001950	6.39226	6.29874	6.38226	6.04155	6.02651	6.00236	-0.33452	6.19061	-5.96775	0.0145019	1.39139	AT1G64610.1	Transducin/WD40 repeat-like superfamily protein; CONTAINS InterPro DOMAIN/s: WD40 repeat 2 (InterPro:IPR019782), WD40 repeat-like-containing domain (InterPro:IPR011046), WD40-repeat-containing domain (InterPro:IPR017986), WD40/YVTN repeat-like-containing domain (InterPro:IPR015943), WD40 repeat (InterPro:IPR001680), WD40 repeat, subgroup (InterPro:IPR019781), G-protein beta WD-40 repeat, region (…
AT1G65480	AT1G65480.0.Chr1.plus.24331428.24333934	7.52017	7.70393	7.63057	6.8047	6.40896	7.08946	-0.819561	7.19296	-5.86092	0.0153945	1.38005	AT1G65480.1	FT, together with LFY, promotes flowering and is antagonistic with its homologous gene, TERMINAL FLOWER1 (TFL1). FT is expressed in leaves and is induced by long day treatment. Either the FT mRNA or protein is translocated to the shoot apex where it induces its own expression. Recent data suggests that FT protein acts as a long-range signal. FT is a target of CO and acts upstream of SOC1.	FLOWERING LOCUS T (FT)
AT1G65840	AT1G65840.0.Chr1.plus.24489780.24493024	7.07884	7.18405	7.16671	6.92321	6.74831	6.87595	-0.293229	6.99618	-4.86329	0.0333236	-0.346741	AT1G65840.1	encodes a peroxisomal polyamine oxidase, involved in the back-conversion polyamine degradation pathway. Among the five polyamine oxidases in the Arabidopsis genome, PAO4 is the major isoform in root peroxisomes.	POLYAMINE OXIDASE 4 (ATPAO4);POLYAMINE OXIDASE 4 (PAO4)
AT1G66080	AT1G66080.0.Chr1.minus.24600217.24601157	9.25712	7.40793	8.2094	6.31182	6.34096	6.24179	-1.96853	7.29484	-5.68593	0.0175187	1.1852	AT1G66080.1	unknown protein; CONTAINS InterPro DOMAIN/s: Protein of unknown function DUF775 (InterPro:IPR008493); Has 285 Blast hits to 283 proteins in 133 species: Archae - 0; Bacteria - 0; Metazoa - 120; Fungi - 88; Plants - 50; Viruses - 0; Other Eukaryotes - 27 (source: NCBI BLink).
AT1G66460	AT1G66460.0.Chr1.minus.24789735.24791988	5.62325	5.56417	5.83055	5.31353	5.16617	5.28616	-0.419336	5.46397	-4.32281	0.0495637	-0.862658	AT1G66460.1	Protein kinase superfamily protein; FUNCTIONS IN: protein serine/threonine kinase activity, protein kinase activity, kinase activity, ATP binding; INVOLVED IN: protein amino acid phosphorylation; LOCATED IN: cellular_component unknown; EXPRESSED IN: 6 plant structures; EXPRESSED DURING: 4 anthesis, petal differentiation and expansion stage; CONTAINS InterPro DOMAIN/s: Protein kinase, catalytic do…
AT1G66820	AT1G66820.0.Chr1.plus.24930040.24930551	7.82745	7.68196	7.64493	8.11582	8.03818	8.06996	0.359228	7.89638	4.85519	0.0335567	-0.138875	AT1G66820.1	glycine-rich protein; Has 4612 Blast hits to 1114 proteins in 179 species: Archae - 18; Bacteria - 331; Metazoa - 2059; Fungi - 93; Plants - 1513; Viruses - 136; Other Eukaryotes - 462 (source: NCBI BLink).
AT1G67290	AT1G67290.0.Chr1.minus.25191021.25193237	6.89515	6.85898	6.91806	6.57732	6.56426	6.40196	-0.376048	6.70262	-5.95273	0.0145019	1.35873	AT1G67290.1	glyoxal oxidase-related protein; FUNCTIONS IN: molecular_function unknown; INVOLVED IN: biological_process unknown; LOCATED IN: endomembrane system; EXPRESSED IN: 10 plant structures; EXPRESSED DURING: L mature pollen stage, M germinated pollen stage, 4 anthesis, C globular stage, petal differentiation and expansion stage; CONTAINS InterPro DOMAIN/s: Galactose oxidase/kelch, beta-propeller (Inter…	GLYOXAL OXIDASE 1 (GLOX1)
AT1G68170	AT1G68170.0.Chr1.plus.25551922.25554258	5.54973	5.63327	5.51206	5.05915	5.14461	5.07285	-0.47341	5.32861	-4.98033	0.0303093	0.208388	AT1G68170.1	nodulin MtN21-like transporter family protein
AT1G68540	AT1G68540.X.Chr1.plus.25720024.25721410	8.83347	8.85601	8.89823	8.69799	8.43275	8.4693	-0.323025	8.69796	-4.57864	0.0414279	-0.815993	AT1G68540.1	NAD(P)-binding Rossmann-fold superfamily protein; FUNCTIONS IN: coenzyme binding, oxidoreductase activity, binding, catalytic activity; INVOLVED IN: cellular metabolic process, metabolic process; LOCATED IN: cellular_component unknown; EXPRESSED IN: 21 plant structures; EXPRESSED DURING: 13 growth stages; CONTAINS InterPro DOMAIN/s: NAD-dependent epimerase/dehydratase (InterPro:IPR001509), NAD(P)…	CINNAMOYL COA REDUCTASE-LIKE 6 (CCRL6);TETRAKETIDE ALPHA-PYRONE REDUCTASE 2 (TKPR2)
AT1G68600	AT1G68600.0.Chr1.plus.25759842.25762934	5.43013	5.37816	5.44865	5.01896	4.86478	5.15483	-0.401022	5.21592	-4.49721	0.0432076	-0.634234	AT1G68600.1	Aluminium activated malate transporter family protein; INVOLVED IN: response to aluminum ion; LOCATED IN: cellular_component unknown; EXPRESSED IN: 21 plant structures; EXPRESSED DURING: 12 growth stages; CONTAINS InterPro DOMAIN/s: Malate transporter, aliminium toerance (InterPro:IPR020966); BEST Arabidopsis thaliana protein match is: Aluminium activated malate transporter family protein (TAIR:A…
AT1G68875	AT1G68875.0.Chr1.plus.25892086.25892798	11.6351	11.5403	11.6511	11.358	11.1045	11.3676	-0.328415	11.4427	-4.81411	0.0343713	-0.61096	AT1G68875.1	unknown protein; FUNCTIONS IN: molecular_function unknown; INVOLVED IN: biological_process unknown; LOCATED IN: endomembrane system; EXPRESSED IN: petal, leaf whorl, sepal, flower, stamen; EXPRESSED DURING: 4 anthesis, petal differentiation and expansion stage; Has 4 Blast hits to 4 proteins in 2 species: Archae - 0; Bacteria - 0; Metazoa - 0; Fungi - 0; Plants - 4; Viruses - 0; Other Eukaryotes …
AT1G69500	AT1G69500.0.Chr1.plus.26123940.26126057	8.27817	8.34864	8.31208	8.1024	7.76799	7.67756	-0.463011	8.08114	-4.85105	0.0335871	-0.305874	AT1G69500.1	Encodes a cytochrome P450, designated CYP704B1. Expressed in the developing anthers. Essential for pollen exine development. Mutations in CYP704B1 result in impaired pollen walls that lack a normal exine layer and exhibit a characteristic striped surface, termed zebra phenotype. Heterologous expression of CYP704B1 in yeast cells demonstrated that it catalyzes omega-hydroxylation of long-chain fat…	CYTOCHROME P450, FAMILY 704, SUBFAMILY B, POLYPEPTIDE 1 (CYP704B1)
AT1G69830	AT1G69830.0.Chr1.minus.26288278.26293053	6.30645	6.27345	6.21886	6.5735	6.49212	6.55	0.272275	6.40239	5.75959	0.0164812	0.935193	AT1G69830.1	Encodes a plastid-localized &#945;-amylase. Expression is reduced in the SEX4 mutant. Loss of function mutations show normal diurnal pattern of starch accumulation/degradation. Expression follows circadian rhythms.	ALPHA-AMYLASE-LIKE 3 (AMY3);ALPHA-AMYLASE-LIKE 3 (ATAMY3)
AT1G70170	AT1G70170.0.Chr1.plus.26423874.26425356	5.84754	5.97556	6.02614	5.47146	5.54327	5.58985	-0.414249	5.7423	-4.79287	0.0350269	-0.132903	AT1G70170.1	mutant has Late flowering; Early senescence; Matrix Metalloproteinase	MATRIX METALLOPROTEINASE (MMP)
AT1G70820	AT1G70820.0.Chr1.plus.26705518.26708264	6.17344	6.15844	6.10894	6.45692	6.35956	6.45025	0.275019	6.28459	4.84667	0.0336029	-0.295321	AT1G70820.1	phosphoglucomutase, putative / glucose phosphomutase, putative; FUNCTIONS IN: intramolecular transferase activity, phosphotransferases; INVOLVED IN: carbohydrate metabolic process; LOCATED IN: chloroplast; EXPRESSED IN: 20 plant structures; EXPRESSED DURING: 13 growth stages; CONTAINS InterPro DOMAIN/s: Alpha-D-phosphohexomutase, alpha/beta/alpha domain III (InterPro:IPR005846), Alpha-D-phosphohe…
AT1G71680	AT1G71680.0.Chr1.plus.26944587.26947188	7.90802	7.87864	7.95156	7.49798	7.54893	7.21431	-0.491216	7.66657	-6.32232	0.0112696	1.75497	AT1G71680.1	Transmembrane amino acid transporter family protein; CONTAINS InterPro DOMAIN/s: Amino acid transporter, transmembrane (InterPro:IPR013057); BEST Arabidopsis thaliana protein match is: lysine histidine transporter 1 (TAIR:AT5G40780.2); Has 4295 Blast hits to 4286 proteins in 279 species: Archae - 3; Bacteria - 60; Metazoa - 1288; Fungi - 708; Plants - 1649; Viruses - 2; Other Eukaryotes - 585 (so…
AT1G71770	AT1G71770.X.Chr1.minus.26990525.26994259	7.43803	7.54492	7.5131	7.11476	7.23708	6.69484	-0.485688	7.25712	-4.30921	0.0499222	-1.23189	AT1G71770.1	Encodes a Class I polyA-binding protein. Expressed in floral organs. Binds polyA sepharose in vitro.	POLY(A)-BINDING PROTEIN 5 (PAB5)
AT1G72030	AT1G72030.0.Chr1.plus.27110865.27111932	7.43437	7.48165	7.59126	8.00501	7.8195	8.02806	0.449923	7.72664	5.82506	0.0156708	1.25563	AT1G72030.1	Acyl-CoA N-acyltransferases (NAT) superfamily protein; FUNCTIONS IN: N-acetyltransferase activity; INVOLVED IN: metabolic process; EXPRESSED IN: 22 plant structures; EXPRESSED DURING: 13 growth stages; CONTAINS InterPro DOMAIN/s: GCN5-related N-acetyltransferase, C-terminal (InterPro:IPR022610), GCN5-related N-acetyltransferase (InterPro:IPR000182), Acyl-CoA N-acyltransferase (InterPro:IPR016181)…
AT1G72230	AT1G72230.0.Chr1.plus.27188066.27189244	9.12933	9.29894	9.24447	8.87852	8.66395	8.62378	-0.498815	8.97317	-6.50696	0.0105751	2.09891	AT1G72230.1	Cupredoxin superfamily protein; FUNCTIONS IN: electron carrier activity, copper ion binding; LOCATED IN: anchored to membrane; EXPRESSED IN: 17 plant structures; EXPRESSED DURING: 9 growth stages; CONTAINS InterPro DOMAIN/s: Plastocyanin-like (InterPro:IPR003245), Cupredoxin (InterPro:IPR008972), Blue (type 1) copper domain (InterPro:IPR000923); BEST Arabidopsis thaliana protein match is: Cupredo…
AT1G72250	AT1G72250.X.Chr1.plus.27192845.27198314	5.07446	5.10476	5.09855	5.40317	5.36344	5.32184	0.270167	5.2277	5.55446	0.0192619	0.702584	AT1G72250.2	Di-glucose binding protein with Kinesin motor domain; FUNCTIONS IN: microtubule motor activity, ATP binding; INVOLVED IN: microtubule-based movement; EXPRESSED IN: 18 plant structures; EXPRESSED DURING: 7 growth stages; CONTAINS InterPro DOMAIN/s: Kinesin, motor region, conserved site (InterPro:IPR019821), Malectin/receptor-like protein kinase (InterPro:IPR021720), Kinesin, motor domain (InterPro…
AT1G72790	AT1G72790.0.Chr1.plus.27394747.27396799	6.20098	6.11966	6.14772	6.50714	6.35002	6.47846	0.290014	6.30066	4.3795	0.0472262	-0.97198	AT1G72790.1	hydroxyproline-rich glycoprotein family protein; FUNCTIONS IN: molecular_function unknown; INVOLVED IN: biological_process unknown; LOCATED IN: cytosol, nucleus, plasma membrane; EXPRESSED IN: 14 plant structures; EXPRESSED DURING: 9 growth stages; BEST Arabidopsis thaliana protein match is: hydroxyproline-rich glycoprotein family protein (TAIR:AT5G57070.1); Has 16953 Blast hits to 10626 proteins…
AT1G73325	AT1G73325.0.Chr1.minus.27567518.27568186	5.10172	5.00293	4.86564	6.23928	5.9435	5.97137	1.05406	5.52074	7.30261	0.00733408	2.87583	AT1G73325.1	Kunitz family trypsin and protease inhibitor protein; FUNCTIONS IN: endopeptidase inhibitor activity; INVOLVED IN: biological_process unknown; LOCATED IN: endomembrane system; CONTAINS InterPro DOMAIN/s: Proteinase inhibitor I3, Kunitz legume (InterPro:IPR002160), Kunitz inhibitor ST1-like (InterPro:IPR011065); BEST Arabidopsis thaliana protein match is: drought-repressed 4 (TAIR:AT1G73330.1); Ha…
AT1G73540	AT1G73540.0.Chr1.minus.27645658.27646698	8.42965	8.17181	8.27012	7.36395	7.40452	7.45373	-0.877657	7.84896	-11.4034	0.00132125	7.22438	AT1G73540.1	nudix hydrolase homolog 21 (NUDT21); FUNCTIONS IN: hydrolase activity; INVOLVED IN: biological_process unknown; LOCATED IN: chloroplast; EXPRESSED IN: 24 plant structures; EXPRESSED DURING: 15 growth stages; CONTAINS InterPro DOMAIN/s: NUDIX hydrolase domain-like (InterPro:IPR015797), NUDIX hydrolase, conserved site (InterPro:IPR020084), NUDIX hydrolase domain (InterPro:IPR000086); BEST Arabidops…	NUDIX HYDROLASE HOMOLOG 21 (NUDT21);NUDIX HYDROLASE HOMOLOG 21 (atnudt21)
AT1G73620	AT1G73620.0.Chr1.plus.27681408.27683130	6.68619	6.88914	6.72369	7.32685	7.10385	7.10015	0.409438	6.97164	4.56746	0.0418083	-0.567783	AT1G73620.1	Pathogenesis-related thaumatin superfamily protein; INVOLVED IN: response to other organism; LOCATED IN: membrane; EXPRESSED IN: 17 plant structures; EXPRESSED DURING: 9 growth stages; CONTAINS InterPro DOMAIN/s: Thaumatin, conserved site (InterPro:IPR017949), Thaumatin, pathogenesis-related (InterPro:IPR001938); BEST Arabidopsis thaliana protein match is: Pathogenesis-related thaumatin superfami…
AT1G73630	AT1G73630.0.Chr1.plus.27684736.27685453	9.18611	9.14495	9.23024	8.72157	8.82285	8.69329	-0.440468	8.9665	-6.70965	0.00947495	2.45752	AT1G73630.1	EF hand calcium-binding protein family; FUNCTIONS IN: calcium ion binding; INVOLVED IN: biological_process unknown; LOCATED IN: cytoplasm; EXPRESSED IN: 24 plant structures; EXPRESSED DURING: 14 growth stages; CONTAINS InterPro DOMAIN/s: EF-Hand 1, calcium-binding site (InterPro:IPR018247), EF-HAND 2 (InterPro:IPR018249), EF-hand-like domain (InterPro:IPR011992), Calcium-binding EF-hand (InterPro…
AT1G74070	AT1G74070.0.Chr1.minus.27851488.27852976	6.95232	6.85908	7.02022	7.42151	7.29111	7.49561	0.460478	7.17331	6.14595	0.0130733	1.70005	AT1G74070.1	Cyclophilin-like peptidyl-prolyl cis-trans isomerase family protein; FUNCTIONS IN: peptidyl-prolyl cis-trans isomerase activity; INVOLVED IN: protein folding; LOCATED IN: chloroplast thylakoid lumen, chloroplast; EXPRESSED IN: 20 plant structures; EXPRESSED DURING: 13 growth stages; CONTAINS InterPro DOMAIN/s: Cyclophilin-like (InterPro:IPR015891), Peptidyl-prolyl cis-trans isomerase, cyclophilin…
AT1G74540	AT1G74540.0.Chr1.plus.28013309.28015049	9.41348	9.19236	9.37436	8.94013	8.65563	8.70651	-0.555099	9.04708	-6.85116	0.00883911	2.46242	AT1G74540.1	Encodes a tricoumaroylspermidine / triferuloylspermidine meta-hydroxylase that participates in the formation of N<sup>1</sup>,N<sup>5</sup>-di(hydroxyferuloyol)- N<sup>10</sup>-sinapoyl spermidine, an important constituent of pollen. This gene appears to be expressed in young flower buds and inflorescence tips with notably high levels of expression in the tapetum and pollen.	CYTOCHROME P450, FAMILY 98, SUBFAMILY A, POLYPEPTIDE 8 (CYP98A8)
AT1G74550	AT1G74550.0.Chr1.plus.28016045.28017711	8.95532	8.5714	8.79905	8.51701	8.12738	8.18561	-0.485255	8.52596	-4.41287	0.0461445	-1.22325	AT1G74550.1	Encodes a tricoumaroylspermidine meta-hydroxylase that participates in the formation of N<sup>1</sup>,N<sup>5</sup>-di(hydroxyferuloyol)- N<sup>10</sup>-sinapoylspermidine, an important constituent of pollen. This gene appears to be expressed in young flower buds and inflorescence tips with notably high levels of expression in the tapetum and pollen. It is also expressed in root tips.	CYTOCHROME P450, FAMILY 98, SUBFAMILY A, POLYPEPTIDE 9 (CYP98A9)
AT1G74930	AT1G74930.0.Chr1.plus.28144132.28145049	6.75639	6.32219	6.53328	4.47213	4.97239	4.56901	-1.86323	5.60423	-9.82386	0.00212999	4.45151	AT1G74930.1	encodes a member of the DREB subfamily A-5 of ERF/AP2 transcription factor family. The protein contains one AP2 domain. There are 15 members in this subfamily including RAP2.1, RAP2.9 and RAP2.10.	(ORA47)
AT1G75030	AT1G75030.0.Chr1.plus.28174378.28175383	9.99035	9.98349	9.99122	9.71925	9.47505	9.56684	-0.398041	9.7877	-6.33664	0.0112696	1.81802	AT1G75030.1	encodes a PR5-like protein	THAUMATIN-LIKE PROTEIN 3 (TLP-3);THAUMATIN-LIKE PROTEIN 3 (ATLP-3)
AT1G75160	AT1G75160.0.Chr1.plus.28209437.28211804	6.30502	6.35203	6.42061	5.72886	6.00955	5.93978	-0.46448	6.12597	-5.06028	0.0285612	0.249583	AT1G75160.1	Protein of unknown function (DUF620); CONTAINS InterPro DOMAIN/s: Protein of unknown function DUF620 (InterPro:IPR006873); BEST Arabidopsis thaliana protein match is: Protein of unknown function (DUF620) (TAIR:AT5G66740.1); Has 216 Blast hits to 215 proteins in 18 species: Archae - 0; Bacteria - 0; Metazoa - 0; Fungi - 0; Plants - 216; Viruses - 0; Other Eukaryotes - 0 (source: NCBI BLink).
AT1G75690	AT1G75690.0.Chr1.minus.28422110.28423285	8.60638	8.49444	8.53864	8.79812	8.71764	8.85793	0.247094	8.66886	4.52593	0.0427316	-0.937728	AT1G75690.1	DnaJ/Hsp40 cysteine-rich domain superfamily protein; FUNCTIONS IN: unfolded protein binding, heat shock protein binding; INVOLVED IN: protein folding; LOCATED IN: chloroplast thylakoid membrane, chloroplast stroma, chloroplast; EXPRESSED IN: 23 plant structures; EXPRESSED DURING: 13 growth stages; CONTAINS InterPro DOMAIN/s: Heat shock protein DnaJ, cysteine-rich domain (InterPro:IPR001305); Has …	LOW QUANTUM YIELD OF PHOTOSYSTEM II 1 (LQY1)
AT1G75870	AT1G75870.0.Chr1.plus.28486229.28487393	7.65694	7.65556	7.89316	7.18741	7.40442	7.36221	-0.41572	7.52662	-4.96252	0.0307735	-0.0796585	AT1G75870.1	unknown protein; Has 10 Blast hits to 10 proteins in 5 species: Archae - 0; Bacteria - 0; Metazoa - 0; Fungi - 0; Plants - 10; Viruses - 0; Other Eukaryotes - 0 (source: NCBI BLink).
AT1G76240	AT1G76240.0.Chr1.minus.28602811.28603929	7.24856	7.50478	7.46578	7.84419	7.67931	8.08747	0.465205	7.63835	4.47749	0.0438084	-0.846283	AT1G76240.1	Arabidopsis protein of unknown function (DUF241); FUNCTIONS IN: molecular_function unknown; LOCATED IN: chloroplast; EXPRESSED IN: 19 plant structures; EXPRESSED DURING: 9 growth stages; CONTAINS InterPro DOMAIN/s: Protein of unknown function DUF241, plant (InterPro:IPR004320); BEST Arabidopsis thaliana protein match is: Arabidopsis protein of unknown function (DUF241) (TAIR:AT2G17080.1); Has 409…
AT1G76410	AT1G76410.0.Chr1.plus.28668848.28669646	8.43134	8.60772	8.58754	8.17603	8.29308	8.25987	-0.300457	8.3926	-4.59321	0.0410277	-0.710831	AT1G76410.1	ATL8; FUNCTIONS IN: zinc ion binding; EXPRESSED IN: 22 plant structures; EXPRESSED DURING: 13 growth stages; CONTAINS InterPro DOMAIN/s: Zinc finger, RING-type (InterPro:IPR001841), Zinc finger, C3HC4 RING-type (InterPro:IPR018957); BEST Arabidopsis thaliana protein match is: RING/U-box superfamily protein (TAIR:AT1G20823.1); Has 9001 Blast hits to 8977 proteins in 267 species: Archae - 0; Bacter…	(ATL8)
AT1G76470	AT1G76470.0.Chr1.minus.28689770.28691449	9.00309	8.95298	8.9104	8.63432	8.48229	8.34133	-0.4685	8.72074	-6.14602	0.0130733	1.6428	AT1G76470.1	NAD(P)-binding Rossmann-fold superfamily protein; FUNCTIONS IN: coenzyme binding, binding, cinnamoyl-CoA reductase activity, catalytic activity; INVOLVED IN: lignin biosynthetic process, cellular metabolic process, metabolic process; LOCATED IN: endomembrane system; EXPRESSED IN: leaf whorl, sepal, male gametophyte, flower, stamen; EXPRESSED DURING: 4 anthesis, petal differentiation and expansion…
AT1G76490	AT1G76490.0.Chr1.plus.28695760.28698793	9.79451	9.84624	9.85613	9.60252	9.59934	9.73792	-0.185495	9.73944	-4.41106	0.0462208	-1.50855	AT1G76490.1	Encodes a 3-hydroxy-3-methylglutaryl coenzyme A reductase, which is involved in melavonate biosynthesis and performs the first committed step in isoprenoid biosynthesis. Expression is activated in dark in leaf tissue but not controlled by light in the root (confine	HYDROXY METHYLGLUTARYL COA REDUCTASE 1 (HMG1);MIRNA ACTION DEFICIENT 3 (MAD3); (AtHMGR1);3-HYDROXY-3-METHYLGLUTARYL COA REDUCTASE 1 (HMGR1)
AT1G76600	AT1G76600.0.Chr1.plus.28746888.28747845	7.33693	6.65666	6.79505	6.42484	5.88381	5.93814	-0.83104	6.50591	-4.52882	0.0427316	-0.544632	AT1G76600.1	unknown protein; FUNCTIONS IN: molecular_function unknown; INVOLVED IN: N-terminal protein myristoylation; LOCATED IN: nucleolus, nucleus; EXPRESSED IN: 24 plant structures; EXPRESSED DURING: 15 growth stages; BEST Arabidopsis thaliana protein match is: unknown protein (TAIR:AT1G21010.1); Has 220 Blast hits to 220 proteins in 14 species: Archae - 0; Bacteria - 0; Metazoa - 0; Fungi - 0; Plants - …
AT1G77090	AT1G77090.0.Chr1.minus.28960387.28961922	7.78256	7.86024	7.91535	8.20049	8.07035	8.23033	0.31859	8.00989	4.8119	0.0343827	-0.31923	AT1G77090.1	Mog1/PsbP/DUF1795-like photosystem II reaction center PsbP family protein; FUNCTIONS IN: calcium ion binding; INVOLVED IN: photosynthesis; LOCATED IN: thylakoid, thylakoid lumen, chloroplast thylakoid lumen, chloroplast stroma, chloroplast; EXPRESSED IN: 21 plant structures; EXPRESSED DURING: 13 growth stages; CONTAINS InterPro DOMAIN/s: Photosystem II oxygen evolving complex protein PsbP (InterP…
AT1G77760	AT1G77760.0.Chr1.minus.29235803.29239445	6.78968	6.88195	6.75705	7.30083	7.19242	7.50816	0.526229	7.07168	7.1041	0.00769631	2.77382	AT1G77760.1	Encodes the cytosolic minor isoform of nitrate reductase (NR). Involved in the first step of nitrate assimilation, it contributes about 15% of the nitrate reductase activity in shoots. Similar to molybdopterin oxidoreductases at the N-terminus, and to FAD/NAD-binding cytochrome reductases at the C-terminus. Cofactors: FAD, heme iron (cytochrome B-557), and molybdenum-pterin.	NITRATE REDUCTASE 1 (NIA1);NITRATE REDUCTASE 1 (NR1); (GNR1)
AT1G78080	AT1G78080.0.Chr1.plus.29364249.29366073	8.96437	8.66196	9.02805	8.35748	8.15387	8.30088	-0.605159	8.57777	-6.59532	0.0100656	2.15049	AT1G78080.1	Encodes a member of the DREB subfamily A-6 of ERF/AP2 transcription factor family (RAP2.4). The protein contains one AP2 domain. Role in mediating light and ethylene signaling.	WOUND INDUCED DEDIFFERENTIATION 1 (WIND1);RELATED TO AP2 4 (RAP2.4)
AT1G78180	AT1G78180.0.Chr1.plus.29416913.29418640	6.54228	6.52915	6.48196	6.93127	6.82059	6.85896	0.354183	6.69403	5.05007	0.0287611	0.180775	AT1G78180.1	Mitochondrial substrate carrier family protein; FUNCTIONS IN: binding; INVOLVED IN: transport, mitochondrial transport, transmembrane transport; LOCATED IN: mitochondrial inner membrane, membrane; EXPRESSED IN: 22 plant structures; EXPRESSED DURING: 13 growth stages; CONTAINS InterPro DOMAIN/s: Mitochondrial carrier protein (InterPro:IPR002067), Mitochondrial substrate carrier (InterPro:IPR001993…
AT1G78820	AT1G78820.0.Chr1.minus.29634124.29635813	5.99544	5.99926	6.23739	6.66831	6.47523	6.89437	0.60215	6.37833	5.14202	0.0265028	0.382974	AT1G78820.1	D-mannose binding lectin protein with Apple-like carbohydrate-binding domain; FUNCTIONS IN: sugar binding; LOCATED IN: apoplast; CONTAINS InterPro DOMAIN/s: Curculin-like (mannose-binding) lectin (InterPro:IPR001480), PAN-2 domain (InterPro:IPR013227), Apple-like (InterPro:IPR003609); BEST Arabidopsis thaliana protein match is: Curculin-like (mannose-binding) lectin family protein (TAIR:AT1G78830…
AT1G78940	AT1G78940.X.Chr1.minus.29680822.29684161	5.76337	5.7439	5.81011	5.47106	5.51561	5.39938	-0.31005	5.61724	-4.60143	0.0408023	-0.548898	AT1G78940.2	Protein kinase protein with adenine nucleotide alpha hydrolases-like domain; FUNCTIONS IN: kinase activity; INVOLVED IN: protein amino acid phosphorylation, response to stress; EXPRESSED IN: 12 plant structures; EXPRESSED DURING: 8 growth stages; CONTAINS InterPro DOMAIN/s: UspA (InterPro:IPR006016), Serine/threonine-protein kinase domain (InterPro:IPR002290), Serine-threonine/tyrosine-protein ki…
AT1G78960	AT1G78960.0.Chr1.plus.29696470.29701263	7.16313	7.13775	7.33318	7.66991	7.43485	7.67901	0.387332	7.40297	4.94485	0.0310642	-0.199812	AT1G78960.1	Encodes a multifunctional 2-3-oxidosqualene (OS)-triterpene cyclase that can cyclize OS into lupeol, alpha- and beta-amyrin.	LUPEOL SYNTHASE 2 (LUP2);LUPEOL SYNTHASE 2 (ATLUP2)
AT1G78995	AT1G78995.0.Chr1.minus.29715079.29716111	7.1376	7.07006	7.07851	7.51258	7.36997	7.55751	0.386142	7.2877	4.67524	0.0382256	-0.336365	AT1G78995.1	unknown protein; Has 30201 Blast hits to 17322 proteins in 780 species: Archae - 12; Bacteria - 1396; Metazoa - 17338; Fungi - 3422; Plants - 5037; Viruses - 0; Other Eukaryotes - 2996 (source: NCBI BLink).
AT1G79230	AT1G79230.X.Chr1.plus.29800693.29803939	7.96043	8.03153	7.99458	8.30022	8.17851	8.28759	0.260736	8.12548	5.14001	0.0265028	0.0210758	AT1G79230.1	encodes a sulfurtransferase/rhodaneses, which belongs to a group of enzymes widely distributed in all three phyla that catalyze the transfer of sulfur from a donor to a thiophilic acceptor substrate. The protein and transcript levels are NOT affected by senescence or exogenous cyanide, suggesting that sulfurtransferases are involved in cyanide detoxification.	SULFURTRANSFERASE 1 (ST1); (ATMST1); (STR1);MERCAPTOPYRUVATE SULFURTRANSFERASE 1 (MST1);ARABIDOPSIS THALIANA RHODANESE HOMOLOGUE 1 (ATRDH1)
AT1G79410	AT1G79410.0.Chr1.minus.29867880.29869633	5.2997	5.32502	5.23513	5.72427	5.79474	5.87516	0.512529	5.54234	6.41575	0.0110002	2.1407	AT1G79410.1	organic cation/carnitine transporter5 (5-Oct); FUNCTIONS IN: carbohydrate transmembrane transporter activity, sugar:hydrogen symporter activity; INVOLVED IN: transport, transmembrane transport; LOCATED IN: integral to membrane, membrane; EXPRESSED IN: 19 plant structures; EXPRESSED DURING: 13 growth stages; CONTAINS InterPro DOMAIN/s: Major facilitator superfamily (InterPro:IPR020846), General su…	ORGANIC CATION/CARNITINE TRANSPORTER5 (AtOCT5);ORGANIC CATION/CARNITINE TRANSPORTER5 (OCT5)
AT1G79720	AT1G79720.0.Chr1.minus.29997127.29999045	7.65637	7.78243	7.78514	8.18164	7.9874	8.08942	0.344172	7.91373	5.25828	0.0249473	0.299826	AT1G79720.1	Eukaryotic aspartyl protease family protein; FUNCTIONS IN: aspartic-type endopeptidase activity; INVOLVED IN: proteolysis; LOCATED IN: apoplast; EXPRESSED IN: 22 plant structures; EXPRESSED DURING: 13 growth stages; CONTAINS InterPro DOMAIN/s: Peptidase aspartic (InterPro:IPR021109), Peptidase aspartic, catalytic (InterPro:IPR009007), Peptidase A1 (InterPro:IPR001461), Peptidase aspartic, active …
AT1G79780	AT1G79780.0.Chr1.plus.30015873.30016856	9.31386	8.98991	9.03938	8.72084	8.64997	8.35663	-0.537018	8.8451	-4.94482	0.0310642	-0.102454	AT1G79780.1	Uncharacterised protein family (UPF0497); CONTAINS InterPro DOMAIN/s: Uncharacterised protein family UPF0497, trans-membrane plant (InterPro:IPR006702), Uncharacterised protein family UPF0497, trans-membrane plant subgroup (InterPro:IPR006459); BEST Arabidopsis thaliana protein match is: Uncharacterised protein family (UPF0497) (TAIR:AT3G16300.1); Has 353 Blast hits to 353 proteins in 18 species:…
AT1G79850	AT1G79850.0.Chr1.minus.30041243.30041952	11.0586	11.0606	11.0295	11.2397	11.2392	11.2911	0.207321	11.1531	6.11358	0.013295	1.21839	AT1G79850.1	nuclear-encoded 30S chloroplast ribosomal protein S17	PLASTID RIBOSOMAL SMALL SUBUNIT PROTEIN 17 (PRPS17); (CS17);RIBOSOMAL PROTEIN S17 (RPS17);PIGMENT DEFECTIVE 347 (PDE347)
AT1G79910	AT1G79910.X.Chr1.plus.30054884.30057170	7.25653	7.17265	7.14057	6.74194	6.79269	6.67023	-0.45562	6.96244	-7.31923	0.00733408	3.1891	AT1G79910.1	Regulator of Vps4 activity in the MVB pathway protein; CONTAINS InterPro DOMAIN/s: Protein of unknown function DUF292, eukaryotic (InterPro:IPR005061); BEST Arabidopsis thaliana protein match is: Regulator of Vps4 activity in the MVB pathway protein (TAIR:AT4G32350.1); Has 592 Blast hits to 592 proteins in 162 species: Archae - 0; Bacteria - 3; Metazoa - 147; Fungi - 112; Plants - 281; Viruses - …
AT1G80310	AT1G80310.0.Chr1.plus.30194618.30196554	7.039	7.15434	6.97047	7.52578	7.38821	7.47219	0.406908	7.25833	6.69523	0.0095849	2.28318	AT1G80310.1	MOT2 encodes a molybdate transporter which locates to the vacuolar membrane. Loss-of-function (knock out) mutants show elevated molydate levels in rosette leaves and in fully senescent leaves, but decreased MoO4 levels in seeds. Under conditions of molybdate deficiency leaves from mot2::tDNA mutants show strongly reduced nitrate reductase activity. The mot2 gene is slightly expressed in young and…	MOLYBDATE TRANSPORTER 2 (MOT2)
AT1G80480	AT1G80480.0.Chr1.minus.30258076.30260679	8.19557	8.09604	8.06575	8.30663	8.32415	8.45403	0.244684	8.24036	4.51476	0.0428991	-1.06651	AT1G80480.1	plastid transcriptionally active 17 (PTAC17); LOCATED IN: plastid chromosome, chloroplast stroma, chloroplast, nucleoid; EXPRESSED IN: 23 plant structures; EXPRESSED DURING: 13 growth stages; CONTAINS InterPro DOMAIN/s: Cobalamin (vitamin B12) biosynthesis CobW-like (InterPro:IPR003495), Cobalamin (vitamin B12) biosynthesis CobW-like, C-terminal (InterPro:IPR011629); BEST Arabidopsis thaliana pro…	PLASTID TRANSCRIPTIONALLY ACTIVE 17 (PTAC17)
AT1G80660	AT1G80660.X.Chr1.minus.30316026.30320197	7.75064	7.74821	7.73371	7.32992	7.46686	7.06062	-0.453412	7.51499	-5.3209	0.0238299	0.323531	AT1G80660.1	H(+)-ATPase 9 (HA9); FUNCTIONS IN: hydrogen-exporting ATPase activity, phosphorylative mechanism; INVOLVED IN: proton transport; LOCATED IN: plasma membrane; EXPRESSED IN: 12 plant structures; EXPRESSED DURING: L mature pollen stage, M germinated pollen stage, 4 anthesis, petal differentiation and expansion stage; CONTAINS InterPro DOMAIN/s: ATPase, P-type, ATPase-associated domain (InterPro:IPR0…	H(+)-ATPASE 9 (HA9);H(+)-ATPASE 9 (AHA9)
AT1G80760	AT1G80760.0.Chr1.minus.30350539.30352208	5.23158	5.17072	5.0956	5.77218	5.80548	5.618	0.564475	5.44893	6.55915	0.010351	2.32642	AT1G80760.1	Encodes a protein with boron transporter activity. It helps to preferentially direct boron to young developing tissues in the shoot, such as immature leaves, under low boron conditions. This boron channel appears to be impermeable to water, unlike the closely related NIP5;1 boron transporter. This protein also allows the transport of glycerol, urea, and formimide but not larger uncharged solutes …	NOD26-LIKE INTRINSIC PROTEIN 6;1 (NIP6;1); (NLM7); (NIP6)
AT2G01290	AT2G01290.0.Chr2.minus.148919.150382	7.51906	7.52355	7.48401	7.95598	7.91181	7.74032	0.360286	7.68912	5.84569	0.0155351	1.12398	AT2G01290.1	Cytosolic ribose-5-phosphate isomerase. Knockout mutation causes chloroplast dysfunction, late flowering and premature cell death.	RIBOSE-5-PHOSPHATE ISOMERASE 2 (RPI2)
AT2G01870	AT2G01870.0.Chr2.minus.389470.390405	5.98369	5.99731	6.09043	6.56333	6.4335	6.70244	0.545404	6.29512	6.09661	0.013398	1.71965	AT2G01870.1	unknown protein; FUNCTIONS IN: molecular_function unknown; INVOLVED IN: biological_process unknown; LOCATED IN: chloroplast thylakoid membrane, chloroplast; EXPRESSED IN: 22 plant structures; EXPRESSED DURING: 13 growth stages; Has 11 Blast hits to 11 proteins in 5 species: Archae - 0; Bacteria - 0; Metazoa - 0; Fungi - 0; Plants - 11; Viruses - 0; Other Eukaryotes - 0 (source: NCBI BLink).
AT2G02795	AT2G02795.0.Chr2.plus.795896.796492	6.26652	5.97947	6.06631	5.44102	5.3039	4.70318	-0.952466	5.62673	-4.33147	0.0492379	-0.772096	AT2G02795.1	unknown protein; Has 30201 Blast hits to 17322 proteins in 780 species: Archae - 12; Bacteria - 1396; Metazoa - 17338; Fungi - 3422; Plants - 5037; Viruses - 0; Other Eukaryotes - 2996 (source: NCBI BLink).
AT2G03310	AT2G03310.0.Chr2.minus.1006256.1007183	5.86935	5.80974	5.93747	6.22544	6.2019	6.38959	0.399538	6.07225	4.31944	0.0495805	-0.842399	AT2G03310.1	unknown protein; Has 17 Blast hits to 17 proteins in 6 species: Archae - 0; Bacteria - 0; Metazoa - 0; Fungi - 0; Plants - 17; Viruses - 0; Other Eukaryotes - 0 (source: NCBI BLink).
AT2G04020	AT2G04020.0.Chr2.plus.1274427.1275524	8.0092	7.92642	8.08672	7.63699	7.50976	7.27723	-0.530407	7.74105	-5.66404	0.0179555	1.04325	AT2G04020.1	GDSL-like Lipase/Acylhydrolase superfamily protein; FUNCTIONS IN: lipase activity, hydrolase activity, acting on ester bonds, carboxylesterase activity; INVOLVED IN: N-terminal protein myristoylation, lipid metabolic process; LOCATED IN: endomembrane system; EXPRESSED IN: petal, leaf whorl, flower; EXPRESSED DURING: 4 anthesis, petal differentiation and expansion stage; CONTAINS InterPro DOMAIN/s…
AT2G04160	AT2G04160.0.Chr2.minus.1401268.1407745	5.97885	5.94731	5.84733	5.69961	5.55038	5.56984	-0.315681	5.76555	-4.97318	0.0305192	-0.114443	AT2G04160.1	isolated from differential screening of a cDNA library from auxin-treated root culture. encodes a protein similar to subtilisin-like serine protease which is believed to be active outside the plant cell.	AUXIN-INDUCED IN ROOT CULTURES 3 (AIR3)
AT2G05540	AT2G05540.0.Chr2.plus.2033156.2034217	8.44721	8.0522	8.51084	7.31723	7.21853	7.53731	-0.97252	7.84722	-7.34282	0.00733408	3.26538	AT2G05540.1	Glycine-rich protein family; LOCATED IN: endomembrane system; EXPRESSED IN: 20 plant structures; EXPRESSED DURING: 9 growth stages; CONTAINS InterPro DOMAIN/s: Glycine rich protein (InterPro:IPR010800); BEST Arabidopsis thaliana protein match is: glycine-rich protein 3 (TAIR:AT2G05520.4); Has 20980 Blast hits to 7546 proteins in 779 species: Archae - 6; Bacteria - 3254; Metazoa - 9284; Fungi - 16…
AT2G06002	AT2G06002.0.Chr2.plus.2330776.2331479	4.05695	3.80408	3.71278	5.84085	5.99422	5.97478	2.079	4.89728	8.87925	0.00391886	2.29033	AT2G06002.1	other RNA
AT2G07040	AT2G07040.0.Chr2.plus.2916538.2918942	6.89814	7.22479	7.30276	6.43391	6.49333	6.77614	-0.572101	6.85485	-4.96329	0.0307735	-0.069044	AT2G07040.1	Pollen receptor kinase. Coexpression of AtPRK2a with AtRopGEF12 resulted in isotropic pollen tube growth.	(PRK2A); (ATPRK2A)
AT2G13350	AT2G13350.0.Chr2.minus.5536392.5537881	8.35731	8.62853	8.62391	7.73836	7.972	8.1552	-0.574467	8.24589	-5.66662	0.0179478	0.793873	AT2G13350.1	Calcium-dependent lipid-binding (CaLB domain) family protein; FUNCTIONS IN: molecular_function unknown; INVOLVED IN: biological_process unknown; LOCATED IN: endomembrane system; EXPRESSED IN: 9 plant structures; EXPRESSED DURING: L mature pollen stage, M germinated pollen stage, 4 anthesis, C globular stage, petal differentiation and expansion stage; CONTAINS InterPro DOMAIN/s: C2 calcium/lipid-b…
AT2G13570	AT2G13570.0.Chr2.minus.5655842.5656489	8.99164	8.99144	9.06784	8.72187	8.77279	8.58211	-0.330879	8.85462	-5.15566	0.0263709	0.174017	AT2G13570.1	nuclear factor Y, subunit B7 (NF-YB7); FUNCTIONS IN: sequence-specific DNA binding transcription factor activity; INVOLVED IN: regulation of transcription, DNA-dependent; LOCATED IN: nucleus, intracellular; EXPRESSED IN: 8 plant structures; EXPRESSED DURING: L mature pollen stage, M germinated pollen stage, 4 anthesis, petal differentiation and expansion stage; CONTAINS InterPro DOMAIN/s: Transcr…	NUCLEAR FACTOR Y, SUBUNIT B7 (NF-YB7)
AT2G13620	AT2G13620.0.Chr2.plus.5678006.5680621	5.61143	5.64839	5.5585	5.2122	5.39854	5.21159	-0.335239	5.44011	-4.77842	0.0353911	-0.336776	AT2G13620.1	member of Putative Na+/H+ antiporter family	CATION/HYDROGEN EXCHANGER 15 (ATCHX15);CATION/H+ EXCHANGER 15 (CHX15);CATION/HYDROGEN EXCHANGER 15 (CHX15)
AT2G14247	AT2G14247.0.Chr2.plus.6034348.6034835	5.24104	5.39359	5.47206	7.8115	7.1106	7.63245	2.1477	6.44354	8.17353	0.00470363	1.95354	AT2G14247.1	Expressed protein; FUNCTIONS IN: molecular_function unknown; INVOLVED IN: biological_process unknown; LOCATED IN: chloroplast; Has 35333 Blast hits to 34131 proteins in 2444 species: Archae - 798; Bacteria - 22429; Metazoa - 974; Fungi - 991; Plants - 531; Viruses - 0; Other Eukaryotes - 9610 (source: NCBI BLink).
AT2G15310	AT2G15310.0.Chr2.plus.6653791.6655501	4.54166	4.71143	4.58098	4.96909	4.94015	5.24892	0.443868	4.83204	4.32897	0.0492807	-0.865682	AT2G15310.1	A member of ARF GTPase family. A thaliana has 21 members of this family, known to be essential for vesicle coating and uncoating and functions in GTP-binding. Gene encoding ADP-ribosylation factor and similar to ADP-ribosylation factor (GI:861205) (Chlamydomonas reinhardtii), other ARFs and ARF-like proteins.	ADP-RIBOSYLATION FACTOR B1A (ARFB1A);ADP-RIBOSYLATION FACTOR B1A (ATARFB1A)
AT2G15555	AT2G15555.0.Chr2.minus.6785904.6786976	7.5631	7.37311	7.54003	6.70824	6.89081	6.5948	-0.763995	7.11168	-6.07229	0.0136386	1.66528	AT2G15555.1	other RNA
AT2G16060	AT2G16060.0.Chr2.minus.6982531.6983631	5.71939	5.92822	5.87317	6.20853	6.53059	6.57737	0.592973	6.13955	5.32039	0.0238299	0.646722	AT2G16060.1	Encodes a class 1 nonsymbiotic hemoglobin induced by low oxygen levels with very high oxygen affinity. It is not likely to be a hemoglobin transporter because of its extremely high affinity for oxygen. Overexpression impairs cold stress-induced nitric oxide (NO) production.	CLASS I HEMOGLOBIN (GLB1);HEMOGLOBIN 1 (AHB1);HEMOGLOBIN 1 (HB1); (NSHB1); (ATGLB1); (ARATH GLB1)
AT2G16210	AT2G16210.X.Chr2.minus.7026763.7029054	6.83654	6.7331	6.87326	6.30829	5.80496	5.70781	-0.864367	6.37733	-5.93359	0.0147783	1.52766	AT2G16210.1	Transcriptional factor B3 family protein; FUNCTIONS IN: DNA binding, sequence-specific DNA binding transcription factor activity; INVOLVED IN: regulation of transcription, DNA-dependent; LOCATED IN: cellular_component unknown; EXPRESSED IN: 9 plant structures; EXPRESSED DURING: 6 growth stages; CONTAINS InterPro DOMAIN/s: Transcriptional factor B3 (InterPro:IPR003340); BEST Arabidopsis thaliana p…
AT2G16595	AT2G16595.0.Chr2.plus.7198127.7200297	5.35022	5.20666	5.48497	4.88366	4.83137	5.00767	-0.436017	5.12743	-4.36238	0.0479917	-0.784931	AT2G16595.1	Translocon-associated protein (TRAP), alpha subunit; FUNCTIONS IN: molecular_function unknown; INVOLVED IN: biological_process unknown; LOCATED IN: endomembrane system, endoplasmic reticulum; EXPRESSED IN: 20 plant structures; EXPRESSED DURING: 13 growth stages; CONTAINS InterPro DOMAIN/s: Translocon-associated protein (TRAP), alpha subunit (InterPro:IPR005595); BEST Arabidopsis thaliana protein …
AT2G16700	AT2G16700.X.Chr2.plus.7244608.7245741	9.13729	9.13021	9.1266	9.44796	9.34937	9.52527	0.310237	9.28612	5.54554	0.019327	0.686558	AT2G16700.1	Encodes actin depolymerizing factor 5 (ADF5).	ACTIN DEPOLYMERIZING FACTOR 5 (ADF5); (ATADF5)
AT2G16750	AT2G16750.0.Chr2.plus.7271012.7274693	7.63569	7.60662	7.70875	7.26679	7.26629	6.88465	-0.508662	7.3948	-5.58427	0.0187469	0.695474	AT2G16750.1	Protein kinase protein with adenine nucleotide alpha hydrolases-like domain; FUNCTIONS IN: protein serine/threonine kinase activity, protein kinase activity, kinase activity, ATP binding; INVOLVED IN: protein amino acid phosphorylation; LOCATED IN: endomembrane system; EXPRESSED IN: 18 plant structures; EXPRESSED DURING: 11 growth stages; CONTAINS InterPro DOMAIN/s: Protein kinase, catalytic doma…
AT2G17500	AT2G17500.X.Chr2.plus.7606757.7609278	7.59382	7.73258	7.72471	7.15357	7.38121	7.44597	-0.357246	7.50531	-4.68882	0.0378772	-0.67283	AT2G17500.1	Auxin efflux carrier family protein; FUNCTIONS IN: auxin:hydrogen symporter activity; INVOLVED IN: auxin polar transport, transmembrane transport; LOCATED IN: endomembrane system, integral to membrane; EXPRESSED IN: 19 plant structures; EXPRESSED DURING: 13 growth stages; CONTAINS InterPro DOMAIN/s: Auxin efflux carrier (InterPro:IPR004776); BEST Arabidopsis thaliana protein match is: Auxin efflu…
AT2G17630	AT2G17630.0.Chr2.plus.7666585.7668065	6.99555	6.97778	6.95193	7.30055	7.31586	7.31098	0.334632	7.14211	5.38483	0.0223809	0.642115	AT2G17630.1	Pyridoxal phosphate (PLP)-dependent transferases superfamily protein; FUNCTIONS IN: pyridoxal phosphate binding, transaminase activity, catalytic activity, O-phospho-L-serine:2-oxoglutarate aminotransferase activity; INVOLVED IN: response to cadmium ion; LOCATED IN: chloroplast; EXPRESSED IN: 23 plant structures; EXPRESSED DURING: 13 growth stages; CONTAINS InterPro DOMAIN/s: Pyridoxal phosphate-…
AT2G17972	AT2G17972.0.Chr2.plus.7821585.7822330	7.41965	7.48932	7.40382	7.8805	7.65282	7.89708	0.377719	7.62386	4.39093	0.0469714	-0.818146	AT2G17972.1	unknown protein; FUNCTIONS IN: molecular_function unknown; INVOLVED IN: biological_process unknown; LOCATED IN: chloroplast thylakoid membrane, chloroplast; EXPRESSED IN: 22 plant structures; EXPRESSED DURING: 14 growth stages; Has 34 Blast hits to 34 proteins in 17 species: Archae - 0; Bacteria - 0; Metazoa - 0; Fungi - 0; Plants - 34; Viruses - 0; Other Eukaryotes - 0 (source: NCBI BLink).
AT2G18470	AT2G18470.0.Chr2.minus.8005285.8008052	7.1929	7.2769	7.31506	6.79673	6.86423	6.8407	-0.427077	7.04775	-7.59858	0.00627354	3.49375	AT2G18470.1	Proline-rich extensin-like receptor kinase 4. Functions at an early stage of ABA signalling inhibiting primary root cell elongation by perturbing Ca2+ homeostasis.	PROLINE-RICH EXTENSIN-LIKE RECEPTOR KINASE 4 (AtPERK4);PROLINE-RICH EXTENSIN-LIKE RECEPTOR KINASE 4 (PERK4)
AT2G18660	AT2G18660.0.Chr2.minus.8090658.8091656	7.87462	7.68237	8.19639	7.1892	6.69845	7.33731	-0.842298	7.49639	-5.02627	0.0289741	0.200642	AT2G18660.1	Encodes PNP-A (Plant Natriuretic Peptide A). PNPs are a class of systemically mobile molecules distantly related to expansins; their biological role has remained elusive. PNP-A contains a signal peptide domain and is secreted into the extracellular space. Co-expression analyses using microarray data suggest that PNP-A may function as a component of plant defence response and SAR in particular, an…	EXPANSIN-LIKE B3 PRECURSOR (EXLB3);PLANT NATRIURETIC PEPTIDE A (PNP-A); (AtPNP-A)
AT2G18700	AT2G18700.0.Chr2.plus.8109043.8112010	6.88692	6.79278	6.93257	6.51199	6.5758	6.67965	-0.279224	6.72995	-4.76623	0.0358209	-0.574815	AT2G18700.1	Encodes an enzyme putatively involved in trehalose biosynthesis. The protein has a trehalose synthase (TPS)-like domain that may or may not be active as well as a trehalose phosphatase (TPP)-like domain.	TREHALOSE PHOSPHATASE/SYNTHASE 11 (ATTPS11);TREHALOSE PHOSPHATASE/SYNTHASE 11 (TPS11); (ATTPSB);TREHALOSE-6-PHOSPHATE SYNTHASE 11 (TPS11)
AT2G18940	AT2G18940.0.Chr2.minus.8203730.8206395	6.21302	6.10533	6.24209	6.47559	6.37891	6.48098	0.258647	6.31599	4.39556	0.0469406	-1.06961	AT2G18940.1	Tetratricopeptide repeat (TPR)-like superfamily protein; INVOLVED IN: biological_process unknown; LOCATED IN: chloroplast; EXPRESSED IN: 20 plant structures; EXPRESSED DURING: 11 growth stages; CONTAINS InterPro DOMAIN/s: Pentatricopeptide repeat (InterPro:IPR002885); BEST Arabidopsis thaliana protein match is: Pentatricopeptide repeat (PPR) superfamily protein (TAIR:AT5G02860.1); Has 70772 Blast…
AT2G19070	AT2G19070.0.Chr2.minus.8260038.8261985	10.1112	9.87917	10.1128	9.75619	9.43105	9.44255	-0.48756	9.78883	-5.53139	0.0193427	0.385953	AT2G19070.1	encodes a protein whose sequence is similar to anthranilate N-hydroxycinnamoyl/benzoyltransferase from Dianthus caryophyllus (gi:2239091)	SPERMIDINE HYDROXYCINNAMOYL TRANSFERASE (SHT)
AT2G19310	AT2G19310.0.Chr2.minus.8369794.8370406	10.3968	9.17678	9.66001	8.35989	8.2167	8.35504	-1.39148	9.02753	-6.12954	0.0132374	1.66208	AT2G19310.1	HSP20-like chaperones superfamily protein; CONTAINS InterPro DOMAIN/s: HSP20-like chaperone (InterPro:IPR008978); BEST Arabidopsis thaliana protein match is: HSP20-like chaperones superfamily protein (TAIR:AT1G07400.1); Has 749 Blast hits to 749 proteins in 86 species: Archae - 0; Bacteria - 0; Metazoa - 0; Fungi - 34; Plants - 701; Viruses - 0; Other Eukaryotes - 14 (source: NCBI BLink).
AT2G19330	AT2G19330.0.Chr2.plus.8372947.8374453	7.98612	8.02118	7.89826	7.43051	7.4948	7.10316	-0.628164	7.65567	-6.36725	0.0112696	1.99669	AT2G19330.1	Encodes PIRL6, a member of the Plant Intracellular Ras-group-related LRRs (Leucine rich repeat proteins). PIRLs are a distinct, plant-specific class of intracellular LRRs that likely mediate protein interactions, possibly in the context of signal transduction.	PLANT INTRACELLULAR RAS GROUP-RELATED LRR 6 (PIRL6)
AT2G19770	AT2G19770.0.Chr2.minus.8519638.8521192	9.89722	9.94585	10.0432	9.61038	9.7087	9.39264	-0.398901	9.76632	-4.89912	0.0325555	-0.219681	AT2G19770.1	Encodes profilin 5, originally named profilin 4 (PRO4/PFN4). Low-molecular weight, actin monomer-binding protein that regulates the organization of actin cytoskeleton. Pollen-specific plant profilin present predominantly in mature pollen and growing pollen tubes.	PROFILIN 5 (PRF5)
AT2G19810	AT2G19810.0.Chr2.plus.8550313.8551858	7.57833	7.59585	7.85122	7.00461	6.95862	7.07814	-0.658636	7.34446	-7.78541	0.0057102	3.77376	AT2G19810.1	Encodes Oxidation-related Zinc Finger 1 (OZF1), a plasma membrane protein involved in oxidative stress.	(AtOZF1);OXIDATION-RELATED ZINC FINGER 1 (OZF1);TANDEM ZINC FINGER 2 (TZF2); (ATTZF2)
AT2G20320	AT2G20320.0.Chr2.plus.8766739.8772591	5.56906	5.62228	5.72645	5.23421	5.42048	5.32793	-0.312346	5.4834	-4.82313	0.0340835	-0.399936	AT2G20320.1	DENN (AEX-3) domain-containing protein; CONTAINS InterPro DOMAIN/s: uDENN (InterPro:IPR005113), dDENN (InterPro:IPR005112), DENN (InterPro:IPR001194); BEST Arabidopsis thaliana protein match is: DENN (AEX-3) domain-containing protein (TAIR:AT5G35560.1); Has 1567 Blast hits to 1546 proteins in 147 species: Archae - 0; Bacteria - 2; Metazoa - 1072; Fungi - 78; Plants - 117; Viruses - 0; Other Eukar…
AT2G20560	AT2G20560.0.Chr2.minus.8848130.8850010	7.36781	5.26273	5.92584	4.47927	4.32352	4.24704	-1.76727	5.2677	-4.36365	0.0479917	-0.683436	AT2G20560.1	DNAJ heat shock family protein; FUNCTIONS IN: unfolded protein binding, heat shock protein binding; INVOLVED IN: protein folding; LOCATED IN: cellular_component unknown; EXPRESSED IN: 10 plant structures; EXPRESSED DURING: M germinated pollen stage, 4 anthesis, C globular stage, petal differentiation and expansion stage; CONTAINS InterPro DOMAIN/s: Molecular chaperone, heat shock protein, Hsp40, …
AT2G20690	AT2G20690.0.Chr2.plus.8923305.8924974	7.11584	7.0515	7.11905	7.38731	7.34025	7.38302	0.275573	7.23283	5.17678	0.0258441	0.200243	AT2G20690.1	A synthetic gene encoding the catalytic domain of the Arabidopsis thaliana gene At2g20690 was recombinant expressed in E. coli demonstrating the molecular function of riboflavin synthase.
AT2G21140	AT2G21140.0.Chr2.minus.9060625.9062091	8.83892	8.73452	8.82234	8.40805	8.30668	8.09111	-0.531847	8.53361	-7.1237	0.0076705	2.80452	AT2G21140.1	Proline-rich protein expressed in expanding leaves, stems, flowers, and siliques.	PROLINE-RICH PROTEIN 2 (PRP2);PROLINE-RICH PROTEIN 2 (ATPRP2)
AT2G21430	AT2G21430.0.Chr2.minus.9171885.9173339	8.05503	7.9759	8.0086	7.63739	7.75251	7.6189	-0.345133	7.84139	-6.34267	0.0112696	1.83018	AT2G21430.1	Papain family cysteine protease; FUNCTIONS IN: cysteine-type endopeptidase activity, cysteine-type peptidase activity; INVOLVED IN: proteolysis; LOCATED IN: endomembrane system; EXPRESSED IN: 17 plant structures; EXPRESSED DURING: 9 growth stages; CONTAINS InterPro DOMAIN/s: Peptidase C1A, papain (InterPro:IPR013128), Proteinase inhibitor I29, cathepsin propeptide (InterPro:IPR013201), Peptidase …
AT2G22180	AT2G22180.0.Chr2.plus.9428743.9429844	8.05094	8.31513	8.22169	7.72118	7.89635	7.8842	-0.359415	8.01492	-4.66101	0.0387213	-0.633573	AT2G22180.1	hydroxyproline-rich glycoprotein family protein; BEST Arabidopsis thaliana protein match is: hydroxyproline-rich glycoprotein family protein (TAIR:AT4G39745.1); Has 202 Blast hits to 201 proteins in 27 species: Archae - 0; Bacteria - 2; Metazoa - 9; Fungi - 3; Plants - 182; Viruses - 2; Other Eukaryotes - 4 (source: NCBI BLink).
AT2G22770	AT2G22770.0.Chr2.plus.9684725.9686595	4.2515	4.23642	4.12094	4.7124	4.56347	4.64988	0.440484	4.42244	4.4796	0.0438084	-0.54303	AT2G22770.1	regulates the development of ER bodies. also involves in response to the endophytic fungus Piriformospora indica.	(NAI1)
AT2G22800	AT2G22800.0.Chr2.minus.9704706.9706150	7.59114	7.51286	7.69968	7.14097	7.11106	7.27746	-0.423669	7.38886	-5.96941	0.0145019	1.40767	AT2G22800.1	Encodes homeobox protein HAT9.	(HAT9)
AT2G23060	AT2G23060.X.Chr2.minus.9812771.9814724	6.23308	6.36011	6.51708	7.05311	7.11305	6.96675	0.673484	6.7072	7.5082	0.00661096	3.46845	AT2G23060.1	Acyl-CoA N-acyltransferases (NAT) superfamily protein; FUNCTIONS IN: N-acetyltransferase activity; INVOLVED IN: metabolic process; LOCATED IN: cellular_component unknown; EXPRESSED IN: embryo, leaf whorl, flower, pedicel, seed; EXPRESSED DURING: 4 anthesis, F mature embryo stage, petal differentiation and expansion stage, E expanded cotyledon stage, D bilateral stage; CONTAINS InterPro DOMAIN/s: …
AT2G23670	AT2G23670.0.Chr2.minus.10063155.10063863	8.93644	9.00401	8.98159	9.51784	9.22345	9.34953	0.396509	9.16881	5.63154	0.0183334	0.797698	AT2G23670.1	homolog of Synechocystis YCF37 (YCF37); FUNCTIONS IN: molecular_function unknown; INVOLVED IN: biological_process unknown; LOCATED IN: thylakoid, chloroplast thylakoid membrane, chloroplast thylakoid lumen, chloroplast; EXPRESSED IN: 20 plant structures; EXPRESSED DURING: 13 growth stages; Has 42 Blast hits to 42 proteins in 13 species: Archae - 0; Bacteria - 0; Metazoa - 0; Fungi - 0; Plants - 3…	HOMOLOG OF SYNECHOCYSTIS YCF37 (YCF37)
AT2G25490	AT2G25490.0.Chr2.minus.10847375.10850532	7.99373	8.06396	8.03993	7.83335	7.78772	7.75997	-0.239113	7.91311	-5.68687	0.0175187	0.745676	AT2G25490.1	Encodes an F-box protein involved in the ubiquitin/proteasome-dependent proteolysis of EIN3.	(FBL6);EIN3-BINDING F BOX PROTEIN 1 (EBF1)
AT2G26150	AT2G26150.X.Chr2.plus.11135682.11137396	9.76325	7.57287	8.54025	4.23608	4.44616	4.34319	-4.24224	6.48364	-9.82105	0.00212999	3.52157	AT2G26150.1	member of Heat Stress Transcription Factor (Hsf) family. Involved in response to misfolded protein accumulation in the cytosol. Regulated by alternative splicing and non-sense-mediated decay.	HEAT SHOCK TRANSCRIPTION FACTOR A2 (ATHSFA2);HEAT SHOCK TRANSCRIPTION FACTOR A2 (HSFA2)
AT2G26190	AT2G26190.0.Chr2.minus.11147639.11150510	6.84419	6.49387	6.56816	6.11293	5.76213	6.25315	-0.580507	6.33907	-4.44325	0.044933	-0.730564	AT2G26190.1	calmodulin-binding family protein; FUNCTIONS IN: calmodulin binding; INVOLVED IN: N-terminal protein myristoylation; EXPRESSED IN: 22 plant structures; EXPRESSED DURING: 13 growth stages; CONTAINS InterPro DOMAIN/s: IQ calmodulin-binding region (InterPro:IPR000048); BEST Arabidopsis thaliana protein match is: calmodulin-binding family protein (TAIR:AT4G33050.3); Has 368 Blast hits to 279 proteins…
AT2G26410	AT2G26410.0.Chr2.minus.11234651.11236936	7.01348	7.19765	7.30595	6.56509	6.57327	6.93698	-0.475467	6.93207	-4.42338	0.0457855	-0.943592	AT2G26410.1	IQ-domain 4 (Iqd4); CONTAINS InterPro DOMAIN/s: IQ calmodulin-binding region (InterPro:IPR000048); BEST Arabidopsis thaliana protein match is: IQ-domain 2 (TAIR:AT5G03040.3); Has 2355 Blast hits to 2176 proteins in 294 species: Archae - 6; Bacteria - 370; Metazoa - 426; Fungi - 119; Plants - 1088; Viruses - 37; Other Eukaryotes - 309 (source: NCBI BLink).	IQ-DOMAIN 4 (Iqd4)
AT2G26490	AT2G26490.0.Chr2.plus.11267942.11269623	7.68521	7.88844	7.84411	6.99085	7.23117	7.26341	-0.645938	7.48386	-7.966	0.00540177	3.90743	AT2G26490.1	Transducin/WD40 repeat-like superfamily protein; CONTAINS InterPro DOMAIN/s: WD40 repeat 2 (InterPro:IPR019782), WD40 repeat-like-containing domain (InterPro:IPR011046), WD40-repeat-containing domain (InterPro:IPR017986), WD40/YVTN repeat-like-containing domain (InterPro:IPR015943), WD40 repeat (InterPro:IPR001680), WD40 repeat, subgroup (InterPro:IPR019781), G-protein beta WD-40 repeat, region (…
AT2G27240	AT2G27240.0.Chr2.plus.11659579.11662408	5.45645	5.49945	5.40638	5.01567	4.98482	4.87074	-0.498363	5.20559	-5.95004	0.0145019	1.53624	AT2G27240.1	Aluminium activated malate transporter family protein; INVOLVED IN: response to aluminum ion; EXPRESSED IN: embryo, sepal, male gametophyte, flower, seed; EXPRESSED DURING: 6 growth stages; CONTAINS InterPro DOMAIN/s: Malate transporter, aliminium toerance (InterPro:IPR020966); BEST Arabidopsis thaliana protein match is: Aluminium activated malate transporter family protein (TAIR:AT1G08440.1); Ha…
AT2G27820	AT2G27820.0.Chr2.plus.11856768.11858288	7.84821	7.94493	7.91658	8.21002	8.1121	8.12938	0.246159	8.02687	4.78284	0.0352616	-0.516164	AT2G27820.1	Encodes a plastid-localized arogenate dehydratase involved in phenylalanine biosynthesis. Not less than six genes encoding ADT were identi&#64257;ed in the Arabidopsis genome: ADT1 [At1g11790]; ADT2 [At3g07630]; ADT3 [At2g27820]; ADT4 [At3g44720]; ADT5 [At5g22630]; and ADT6 [At1g08250].	AROGENATE DEHYDRATASE 3 (ADT3);PREPHENATE DEHYDRATASE 1 (PD1)
AT2G28680	AT2G28680.0.Chr2.minus.12302963.12304799	9.28389	9.15387	9.21662	8.62905	8.80977	8.00704	-0.73286	8.85004	-4.63142	0.0401223	-0.714879	AT2G28680.1	RmlC-like cupins superfamily protein; FUNCTIONS IN: nutrient reservoir activity; INVOLVED IN: biological_process unknown; LOCATED IN: cellular_component unknown; EXPRESSED IN: petal, leaf whorl, sepal, male gametophyte, flower; EXPRESSED DURING: 4 anthesis, petal differentiation and expansion stage; CONTAINS InterPro DOMAIN/s: Cupin, RmlC-type (InterPro:IPR011051), Cupin 1 (InterPro:IPR006045), R…
AT2G29630	AT2G29630.X.Chr2.plus.12666935.12670311	8.93366	9.14027	9.01231	9.40768	9.25167	9.38341	0.320388	9.18817	5.54394	0.019327	0.413835	AT2G29630.2	Encodes a protein involved in thiamin biosynthesis. The protein is an iron-sulfur cluster protein predicted to catalyze the conversion of 5-aminoimidazole ribonucleotide (AIR) to hydroxymethylpyrimidine (HMP) or hydroxymethylpyrimidine phosphate (HMP-P). A severe reduction of THIC levels in plants decreases vitamin B1 (thiamin diphosphate (TPP)) levels and also leads to changes in the levels of n…	THIAMINC (THIC)
AT2G29790	AT2G29790.0.Chr2.minus.12720884.12722455	10.159	10.0706	10.082	9.64521	9.78492	9.49482	-0.459722	9.87275	-6.60277	0.0100332	2.16557	AT2G29790.1	Encodes a Maternally expressed gene (MEG) family protein [pseudogene]
AT2G29940	AT2G29940.0.Chr2.plus.12760139.12766623	5.50317	5.49973	5.43725	5.29444	5.24732	5.20874	-0.230275	5.36511	-4.90974	0.0321522	-0.356895	AT2G29940.1	pleiotropic drug resistance 3 (PDR3); FUNCTIONS IN: ATPase activity, coupled to transmembrane movement of substances; INVOLVED IN: drug transmembrane transport; LOCATED IN: membrane; EXPRESSED IN: 10 plant structures; EXPRESSED DURING: L mature pollen stage, M germinated pollen stage, 4 anthesis, C globular stage, petal differentiation and expansion stage; CONTAINS InterPro DOMAIN/s: ATPase, AAA+…	PLEIOTROPIC DRUG RESISTANCE 3 (PDR3);ATP-BINDING CASSETTE G31 (ABCG31);PLEIOTROPIC DRUG RESISTANCE 3 (ATPDR3)
AT2G30766	AT2G30766.1.Chr2.plus.13108007.13108470	3.75273	4.15813	3.88544	6.92147	6.40729	6.55594	2.6925	5.28017	8.55993	0.00437237	0.96397	AT2G30766.1	unknown protein; FUNCTIONS IN: molecular_function unknown; INVOLVED IN: biological_process unknown; LOCATED IN: cellular_component unknown; Has 30201 Blast hits to 17322 proteins in 780 species: Archae - 12; Bacteria - 1396; Metazoa - 17338; Fungi - 3422; Plants - 5037; Viruses - 0; Other Eukaryotes - 2996 (source: NCBI BLink).
AT2G30970	AT2G30970.X.Chr2.plus.13178840.13181931	8.54295	8.51676	8.46535	8.79349	8.64093	8.70696	0.206245	8.61107	4.30988	0.0499222	-1.45724	AT2G30970.1	ASPARTATE AMINOTRANSFERASE 1	ASPARTATE AMINOTRANSFERASE 1 (ASP1)
AT2G31220	AT2G31220.0.Chr2.plus.13302681.13304869	5.97655	5.87222	6.04119	5.5385	5.586	5.37059	-0.462681	5.73084	-5.21399	0.0253629	0.476497	AT2G31220.1	basic helix-loop-helix (bHLH) DNA-binding superfamily protein; FUNCTIONS IN: DNA binding, sequence-specific DNA binding transcription factor activity; INVOLVED IN: regulation of transcription; LOCATED IN: nucleus; CONTAINS InterPro DOMAIN/s: Helix-loop-helix DNA-binding domain (InterPro:IPR001092), Helix-loop-helix DNA-binding (InterPro:IPR011598); BEST Arabidopsis thaliana protein match is: basi…
AT2G31500	AT2G31500.0.Chr2.plus.13413764.13416536	7.34283	7.61245	7.65711	6.71843	7.1153	7.06636	-0.570089	7.25208	-5.23145	0.0253629	0.232075	AT2G31500.1	member of Calcium Dependent Protein Kinase	CALCIUM-DEPENDENT PROTEIN KINASE 24 (CPK24)
AT2G31670	AT2G31670.0.Chr2.minus.13472537.13473504	9.41287	9.40306	9.31438	9.73718	9.51293	9.68357	0.274422	9.51067	4.32014	0.0495805	-1.26592	AT2G31670.1	Stress responsive alpha-beta barrel domain protein; FUNCTIONS IN: molecular_function unknown; INVOLVED IN: biological_process unknown; LOCATED IN: peroxisome, chloroplast stroma, chloroplast; EXPRESSED IN: 22 plant structures; EXPRESSED DURING: 17 growth stages; CONTAINS InterPro DOMAIN/s: Stress responsive alpha-beta barrel (InterPro:IPR013097), Dimeric alpha-beta barrel (InterPro:IPR011008); BE…
AT2G31790	AT2G31790.0.Chr2.plus.13518211.13520364	7.15246	7.06954	6.95666	7.49956	7.42474	7.30712	0.352637	7.23501	5.07549	0.0281524	0.0159426	AT2G31790.1	UDP-Glycosyltransferase superfamily protein; FUNCTIONS IN: UDP-glycosyltransferase activity, transferase activity, transferring glycosyl groups; INVOLVED IN: metabolic process; LOCATED IN: cellular_component unknown; EXPRESSED IN: 22 plant structures; EXPRESSED DURING: 13 growth stages; CONTAINS InterPro DOMAIN/s: UDP-glucuronosyl/UDP-glucosyltransferase (InterPro:IPR002213); BEST Arabidopsis tha…
AT2G31880	AT2G31880.0.Chr2.plus.13554894.13556977	7.51347	7.16228	7.5173	6.75962	6.54423	6.97589	-0.627241	7.0788	-5.21817	0.0253629	0.327648	AT2G31880.1	Encodes a putative leucine rich repeat transmembrane protein that is expressed in response to Pseudomonas syringae. Expression of SRRLK may be required for silencing via lsiRNAs. Regulates cell death and innate immunity.	EVERSHED (EVR);SUPPRESSOR OF BIR1 1 (SOBIR1)
AT2G32350	AT2G32350.0.Chr2.plus.13734945.13735788	5.38071	5.39327	5.26137	4.74972	4.8831	4.6141	-0.595407	5.04705	-4.6906	0.0378772	-0.184895	AT2G32350.1	Ubiquitin-like superfamily protein; CONTAINS InterPro DOMAIN/s: Ubiquitin (InterPro:IPR000626), Ubiquitin supergroup (InterPro:IPR019955); BEST Arabidopsis thaliana protein match is: Ubiquitin-like superfamily protein (TAIR:AT4G05230.1); Has 234 Blast hits to 197 proteins in 60 species: Archae - 0; Bacteria - 0; Metazoa - 37; Fungi - 4; Plants - 98; Viruses - 14; Other Eukaryotes - 81 (source: NC…
AT2G32460	AT2G32460.X.Chr2.minus.13782208.13784471	7.37483	7.41073	7.65372	6.83918	7.04186	7.12716	-0.473735	7.24125	-5.2236	0.0253629	0.254673	AT2G32460.1	Member of the R2R3 factor gene family.	ABC TRANSPORTER OF THE MITOCHONDRION 1 (ATM1);ARABIDOPSIS THALIANA MYB 1 (ATM1); (ATMYB101);MYB DOMAIN PROTEIN 101 (MYB101)
AT2G33130	AT2G33130.0.Chr2.minus.14046521.14046832	5.41288	5.71357	5.43701	4.64976	4.90761	4.70493	-0.769254	5.13763	-4.87371	0.0331963	0.0275702	AT2G33130.1	Member of a diversely expressed predicted peptide family showing sequence similarity to tobacco Rapid Alkalinization Factor (RALF), and is believed to play an essential role in the physiology of Arabidopsis. Consists of a single exon and is characterized by a conserved C-terminal motif and N-terminal signal peptide.	(RALF18);RALF-LIKE 18 (RALFL18)
AT2G33180	AT2G33180.0.Chr2.plus.14066463.14067467	7.89805	8.02005	8.05123	8.62456	8.2664	8.60694	0.518893	8.24454	5.56056	0.0192619	0.822997	AT2G33180.1	unknown protein; FUNCTIONS IN: molecular_function unknown; INVOLVED IN: biological_process unknown; LOCATED IN: chloroplast stroma; EXPRESSED IN: 22 plant structures; EXPRESSED DURING: 13 growth stages; Has 57 Blast hits to 57 proteins in 22 species: Archae - 0; Bacteria - 8; Metazoa - 0; Fungi - 0; Plants - 35; Viruses - 0; Other Eukaryotes - 14 (source: NCBI BLink).
AT2G33310	AT2G33310.X.Chr2.minus.14113025.14116087	8.64479	8.62874	8.80778	8.23216	8.27524	8.46983	-0.367291	8.50976	-4.7433	0.0364999	-0.459644	AT2G33310.2	Auxin induced gene, IAA13 (IAA13).	AUXIN-INDUCED PROTEIN 13 (IAA13)
AT2G33420	AT2G33420.0.Chr2.plus.14158705.14162527	6.46745	6.65345	6.63297	5.99341	6.34506	6.2616	-0.386265	6.39233	-4.40898	0.0463168	-1.10412	AT2G33420.1	CONTAINS InterPro DOMAIN/s: Munc13 homology 1 (InterPro:IPR014770), Protein of unknown function DUF810 (InterPro:IPR008528), Mammalian uncoordinated homology 13, domain 2 (InterPro:IPR014772); BEST Arabidopsis thaliana protein match is: Protein of unknown function (DUF810) (TAIR:AT1G04470.1); Has 196 Blast hits to 182 proteins in 26 species: Archae - 0; Bacteria - 2; Metazoa - 13; Fungi - 0; Plan…
AT2G34340	AT2G34340.0.Chr2.minus.14488786.14489602	7.40065	7.51661	7.50136	8.18971	7.75695	8.24797	0.596206	7.76888	5.23067	0.0253629	0.374962	AT2G34340.1	Protein of unknown function, DUF584; CONTAINS InterPro DOMAIN/s: Protein of unknown function DUF584 (InterPro:IPR007608); BEST Arabidopsis thaliana protein match is: Protein of unknown function, DUF584 (TAIR:AT1G29640.1); Has 334 Blast hits to 334 proteins in 20 species: Archae - 0; Bacteria - 0; Metazoa - 0; Fungi - 0; Plants - 334; Viruses - 0; Other Eukaryotes - 0 (source: NCBI BLink).
AT2G34430	AT2G34430.0.Chr2.plus.14524756.14525763	7.12094	7.18145	7.25351	8.01558	7.56046	7.97094	0.658176	7.51715	4.7073	0.037377	-0.165812	AT2G34430.1	Photosystem II type I chlorophyll a/b-binding protein	LIGHT-HARVESTING CHLOROPHYLL-PROTEIN COMPLEX II SUBUNIT B1 (LHCB1.4);LIGHT-HARVESTING CHLOROPHYLL-PROTEIN COMPLEX II SUBUNIT B1 (LHB1B1)
AT2G34650	AT2G34650.0.Chr2.minus.14589760.14591788	7.34893	7.06565	7.2694	6.94523	6.73961	6.8291	-0.388549	7.03299	-4.73649	0.0367909	-0.479164	AT2G34650.1	Encodes a protein serine/threonine kinase that may act as a positive regulator of cellular auxin efflux, as a a binary switch for PIN polarity, and as a negative regulator of auxin signaling. Recessive mutants exhibit similar phenotypes as pin-formed mutants in flowers and inflorescence but distinct phenotypes in cotyledons and leaves. Expressed in the vascular tissue proximal to root and shoot m…	ABRUPTUS (ABR);PINOID (PID)
AT2G34790	AT2G34790.0.Chr2.minus.14673840.14677270	7.49959	7.43805	7.60517	7.23808	6.85905	7.13726	-0.422883	7.2962	-4.85879	0.0334932	-0.384354	AT2G34790.1	MATERNAL EFFECT EMBRYO ARREST 23 (MEE23); FUNCTIONS IN: electron carrier activity, oxidoreductase activity, FAD binding, catalytic activity; INVOLVED IN: polar nucleus fusion, embryo development ending in seed dormancy; LOCATED IN: cell wall; EXPRESSED IN: 13 plant structures; EXPRESSED DURING: 4 anthesis, petal differentiation and expansion stage; CONTAINS InterPro DOMAIN/s: FAD-binding, type 2 …	EMBRYO SAC DEVELOPMENT ARREST 28 (EDA28);MATERNAL EFFECT EMBRYO ARREST 23 (MEE23)
AT2G35150	AT2G35150.0.Chr2.minus.14817047.14818211	5.51969	5.69507	5.63068	5.18327	5.23075	5.16926	-0.419108	5.40479	-4.37157	0.0476322	-0.716611	AT2G35150.1	Encodes EXORDIUM LIKE 7.	EXORDIUM LIKE 7 (EXL7);EXORDIUM LIKE 1 (EXL1)
AT2G35210	AT2G35210.X.Chr2.plus.14836062.14838149	6.24795	6.12047	6.30046	5.87149	5.92699	5.60152	-0.423821	6.01148	-4.50963	0.0430572	-0.69982	AT2G35210.1	A member of ARF GAP domain (AGD), A thaliana has 15 members, grouped into four classes.	ROOT AND POLLEN ARFGAP (RPA);MATERNAL EFFECT EMBRYO ARREST 28 (MEE28); (AGD10)
AT2G35500	AT2G35500.0.Chr2.plus.14914003.14916135	6.77383	6.76764	6.8706	7.12467	7.1663	7.0942	0.324396	6.9662	5.53523	0.0193427	0.77513	AT2G35500.1	Encodes a protein with some sequence similarity to shikimate kinases, but a truncated form of this protein (lacking a putative N-terminal chloroplast transit peptide) does not have shikimate kinase activity in vitro.	SHIKIMATE KINASE-LIKE 2 (SKL2)
AT2G35680	AT2G35680.0.Chr2.minus.14996713.14999085	8.86765	8.79115	8.8191	8.60202	8.60934	8.69143	-0.191009	8.73011	-4.64317	0.0396624	-0.965079	AT2G35680.1	Phosphotyrosine protein phosphatases superfamily protein; FUNCTIONS IN: phosphatase activity, protein tyrosine phosphatase activity, protein tyrosine/serine/threonine phosphatase activity; INVOLVED IN: protein amino acid dephosphorylation, dephosphorylation; LOCATED IN: cellular_component unknown; EXPRESSED IN: 24 plant structures; EXPRESSED DURING: 15 growth stages; CONTAINS InterPro DOMAIN/s: P…
AT2G35730	AT2G35730.0.Chr2.minus.15020492.15021556	6.39891	6.01194	6.33397	5.66469	5.63315	5.75806	-0.566646	5.96679	-4.37761	0.0472302	-0.65853	AT2G35730.1	Heavy metal transport/detoxification superfamily protein ; FUNCTIONS IN: metal ion binding; INVOLVED IN: metal ion transport; LOCATED IN: endomembrane system; EXPRESSED IN: 6 plant structures; EXPRESSED DURING: 4 anthesis, petal differentiation and expansion stage; CONTAINS InterPro DOMAIN/s: Heavy metal transport/detoxification protein (InterPro:IPR006121), Heavy-metal-associated, conserved site…
AT2G36145	AT2G36145.0.Chr2.plus.15168541.15169514	8.1431	8.10878	8.00021	8.51698	8.30671	8.60491	0.401676	8.28012	5.20928	0.0253629	0.236381	AT2G36145.1	unknown protein; FUNCTIONS IN: molecular_function unknown; INVOLVED IN: biological_process unknown; LOCATED IN: chloroplast thylakoid membrane, chloroplast stroma, chloroplast; EXPRESSED IN: 19 plant structures; EXPRESSED DURING: 13 growth stages; Has 49 Blast hits to 49 proteins in 17 species: Archae - 0; Bacteria - 0; Metazoa - 0; Fungi - 0; Plants - 49; Viruses - 0; Other Eukaryotes - 0 (sourc…
AT2G36490	AT2G36490.0.Chr2.minus.15308021.15314807	5.73847	5.72313	5.61264	5.35616	5.15029	5.14912	-0.470146	5.45497	-6.9836	0.0083597	2.68267	AT2G36490.1	A repressor of transcriptional gene silencing. Functions by demethylating the target promoter DNA. Interacts physically with RPA2/ROR1. In the ros1 mutants, an increase in methylation is observed in a number of gene promoters. Among the loci affected by ros1, a few (RD29A and At1g76930) are affected in cytosine methylation in all sequence contexts (CpG, CpNpG or CpNpN), although many others are a…	REPRESSOR OF SILENCING1 (ROS1);DEMETER-LIKE 1 (DML1)
AT2G36660	AT2G36660.0.Chr2.minus.15361321.15364398	6.05065	6.0524	6.17568	5.77981	5.79515	5.73157	-0.324615	5.93087	-5.05432	0.0286999	0.10189	AT2G36660.1	polyadenylate-binding protein, putative / PABP, putative. Member of the class III family of PABP proteins.	POLY(A) BINDING PROTEIN 7 (PAB7)
AT2G36930	AT2G36930.0.Chr2.minus.15509898.15511514	8.7103	8.70595	8.7138	8.53718	8.40862	8.384	-0.269456	8.57664	-5.07283	0.0282053	-0.0558366	AT2G36930.1	zinc finger (C2H2 type) family protein; FUNCTIONS IN: zinc ion binding, nucleic acid binding; INVOLVED IN: biological_process unknown; LOCATED IN: intracellular; EXPRESSED IN: 23 plant structures; EXPRESSED DURING: 13 growth stages; CONTAINS InterPro DOMAIN/s: Zinc finger, C2H2-like (InterPro:IPR015880), Zinc finger, U1-type (InterPro:IPR003604), Zinc finger, C2H2-type (InterPro:IPR007087), Zinc …
AT2G37710	AT2G37710.0.Chr2.minus.15814718.15817004	6.90098	7.04459	7.16411	6.60863	6.52019	6.62987	-0.446437	6.8114	-5.8855	0.0152166	1.3096	AT2G37710.1	Induced in response to Salicylic acid.	RECEPTOR LECTIN KINASE (RLK)
AT2G37750	AT2G37750.0.Chr2.plus.15830989.15831558	8.0461	7.9014	8.13876	7.61461	7.5037	7.64147	-0.438459	7.80767	-5.18313	0.0258252	0.397264	AT2G37750.1	unknown protein; Has 21 Blast hits to 21 proteins in 7 species: Archae - 0; Bacteria - 0; Metazoa - 0; Fungi - 0; Plants - 21; Viruses - 0; Other Eukaryotes - 0 (source: NCBI BLink).
AT2G37900	AT2G37900.0.Chr2.minus.15864396.15866408	5.46504	5.40206	5.546	4.79008	5.1434	4.74606	-0.57791	5.18211	-5.10365	0.027395	0.343142	AT2G37900.1	Major facilitator superfamily protein; FUNCTIONS IN: transporter activity; INVOLVED IN: oligopeptide transport; LOCATED IN: membrane; EXPRESSED IN: 15 plant structures; EXPRESSED DURING: 7 growth stages; CONTAINS InterPro DOMAIN/s: PTR2 family proton/oligopeptide symporter, conserved site (InterPro:IPR018456), Oligopeptide transporter (InterPro:IPR000109), Major facilitator superfamily, general s…
AT2G39330	AT2G39330.0.Chr2.minus.16419596.16421852	7.19059	7.26433	7.31167	8.0072	7.84507	7.8156	0.631194	7.57241	8.66771	0.00431963	4.73657	AT2G39330.1	jacalin-related lectin 23 (JAL23); FUNCTIONS IN: molecular_function unknown; INVOLVED IN: biological_process unknown; LOCATED IN: vacuole; EXPRESSED IN: 24 plant structures; EXPRESSED DURING: 14 growth stages; CONTAINS InterPro DOMAIN/s: Mannose-binding lectin (InterPro:IPR001229); BEST Arabidopsis thaliana protein match is: jacalin-related lectin 22 (TAIR:AT2G39310.3); Has 1977 Blast hits to 736…	JACALIN-RELATED LECTIN 23 (JAL23)
AT2G39650	AT2G39650.0.Chr2.minus.16527792.16529407	7.88831	6.89253	7.36735	6.4929	6.29158	6.42549	-0.975228	6.89303	-5.0363	0.0287611	0.174983	AT2G39650.1	Protein of unknown function (DUF506) ; CONTAINS InterPro DOMAIN/s: Protein of unknown function DUF506, plant (InterPro:IPR006502); BEST Arabidopsis thaliana protein match is: Protein of unknown function (DUF506) (TAIR:AT2G38820.2); Has 395 Blast hits to 393 proteins in 24 species: Archae - 0; Bacteria - 0; Metazoa - 0; Fungi - 0; Plants - 393; Viruses - 0; Other Eukaryotes - 2 (source: NCBI BLink…
AT2G39670	AT2G39670.X.Chr2.plus.16534230.16537318	7.61624	7.5626	7.65342	7.80179	7.77259	7.89839	0.21445	7.71751	4.4205	0.0458724	-1.21806	AT2G39670.2	Radical SAM superfamily protein; FUNCTIONS IN: iron-sulfur cluster binding, catalytic activity, RNA methyltransferase activity; INVOLVED IN: rRNA processing; LOCATED IN: cytoplasm; EXPRESSED IN: 21 plant structures; EXPRESSED DURING: 13 growth stages; CONTAINS InterPro DOMAIN/s: Elongator protein 3/MiaB/NifB (InterPro:IPR006638), Ribosomal RNA large subunit methyltransferase RlmN; (InterPro:IPR00…
AT2G40000	AT2G40000.0.Chr2.minus.16700510.16702028	9.59818	9.14033	9.30786	8.34273	8.24923	8.95956	-0.812044	8.93298	-4.88494	0.0329499	-0.389231	AT2G40000.1	ortholog of sugar beet HS1 PRO-1 2 (HSPRO2); CONTAINS InterPro DOMAIN/s: Hs1pro-1, C-terminal (InterPro:IPR009743), Hs1pro-1, N-terminal (InterPro:IPR009869); BEST Arabidopsis thaliana protein match is: Hs1pro-1 protein (TAIR:AT3G55840.1); Has 71 Blast hits to 71 proteins in 18 species: Archae - 0; Bacteria - 0; Metazoa - 0; Fungi - 0; Plants - 60; Viruses - 0; Other Eukaryotes - 11 (source: NCBI…	ARABIDOPSIS ORTHOLOG OF SUGAR BEET HS1 PRO-1 2 (ATHSPRO2);ORTHOLOG OF SUGAR BEET HS1 PRO-1 2 (HSPRO2)
AT2G40270	AT2G40270.X.Chr2.minus.16821934.16824506	6.60852	6.61336	6.68252	6.31554	6.19965	6.41999	-0.321342	6.47326	-4.39161	0.0469714	-0.920213	AT2G40270.1	Protein kinase family protein; FUNCTIONS IN: protein kinase activity, kinase activity, ATP binding; INVOLVED IN: protein amino acid phosphorylation; LOCATED IN: plasma membrane; EXPRESSED IN: 22 plant structures; EXPRESSED DURING: 13 growth stages; CONTAINS InterPro DOMAIN/s: Protein kinase, catalytic domain (InterPro:IPR000719), Serine-threonine/tyrosine-protein kinase (InterPro:IPR001245), Prot…
AT2G40280	AT2G40280.0.Chr2.minus.16825500.16828398	6.37807	6.3672	6.41809	6.65464	6.6371	6.58461	0.237848	6.50662	4.41751	0.0459764	-0.994425	AT2G40280.1	S-adenosyl-L-methionine-dependent methyltransferases superfamily protein; CONTAINS InterPro DOMAIN/s: Protein of unknown function DUF248, methyltransferase putative (InterPro:IPR004159); BEST Arabidopsis thaliana protein match is: S-adenosyl-L-methionine-dependent methyltransferases superfamily protein (TAIR:AT3G56080.1); Has 1258 Blast hits to 1230 proteins in 178 species: Archae - 2; Bacteria -…
AT2G40300	AT2G40300.0.Chr2.minus.16831293.16833280	8.01021	8.03034	8.06986	7.75377	7.7225	7.84321	-0.262619	7.90498	-4.61442	0.0405299	-0.675803	AT2G40300.1	Encodes FERRITIN 4, AtFER4. Ferritins are a class of 24-mer multi-meric proteins found in all kingdoms of life. Function as the main iron store in mammals. Evidence suggests that Arabidopsis ferritins are essential to protect cells against oxidative damage, but they do not constitute the major iron pool. Localize to mitochondria. Knock out mutants are not sensitive to abiotic stress.	FERRITIN 4 (FER4);FERRITIN 4 (ATFER4)
AT2G40400	AT2G40400.X.Chr2.plus.16869334.16873258	6.38588	6.46669	6.36034	6.66427	6.66015	6.76149	0.292873	6.5498	4.54479	0.0423406	-0.698599	AT2G40400.1	Protein of unknown function (DUF399 and DUF3411); CONTAINS InterPro DOMAIN/s: Protein of unknown function DUF399 (InterPro:IPR007314), Protein of unknown function DUF3411 (InterPro:IPR021825); BEST Arabidopsis thaliana protein match is: Protein of unknown function (DUF399 and DUF3411) (TAIR:AT3G56140.1); Has 496 Blast hits to 496 proteins in 118 species: Archae - 0; Bacteria - 198; Metazoa - 0; F…
AT2G40850	AT2G40850.0.Chr2.plus.17051123.17053292	7.60301	7.97403	7.97066	7.10373	7.33558	7.51503	-0.526981	7.58367	-4.44898	0.0446238	-0.935055	AT2G40850.1	phosphoinositide 4-kinase gamma 1 (PI4K GAMMA 1); FUNCTIONS IN: inositol or phosphatidylinositol kinase activity, phosphotransferase activity, alcohol group as acceptor; INVOLVED IN: biological_process unknown; LOCATED IN: cellular_component unknown; EXPRESSED IN: tapetum, microspore; CONTAINS InterPro DOMAIN/s: Phosphatidylinositol 3-/4-kinase, catalytic (InterPro:IPR000403); BEST Arabidopsis th…	PHOSPHOINOSITIDE 4-KINASE GAMMA 1 (PI4K GAMMA 1);PHOSPHOINOSITIDE 4-KINASE GAMMA 1 (ATPI4K GAMMA 1)
AT2G41040	AT2G41040.0.Chr2.plus.17121376.17123204	8.46266	8.39964	8.5713	8.1124	7.93789	8.05846	-0.441523	8.25706	-6.78236	0.00907843	2.44314	AT2G41040.1	S-adenosyl-L-methionine-dependent methyltransferases superfamily protein; FUNCTIONS IN: methyltransferase activity; INVOLVED IN: response to karrikin; LOCATED IN: chloroplast, plastoglobule; EXPRESSED IN: 21 plant structures; EXPRESSED DURING: 12 growth stages; CONTAINS InterPro DOMAIN/s: Methyltransferase type 11 (InterPro:IPR013216); BEST Arabidopsis thaliana protein match is: S-adenosyl-L-meth…
AT2G41290	AT2G41290.0.Chr2.minus.17210428.17212959	8.18505	8.02216	8.21484	7.80887	7.56038	7.6825	-0.448971	7.9123	-5.92666	0.0148397	1.28953	AT2G41290.1	Although this enzyme is predicted to encode a strictosidine synthase (SS), it lacks a conserved catalytic glutamate residue found in active SS enzymes and it is not expected to have SS activity.	STRICTOSIDINE SYNTHASE-LIKE 2 (SSL2)
AT2G41970	AT2G41970.0.Chr2.minus.17520379.17522756	6.15382	6.23671	6.27808	5.75954	5.99387	5.74298	-0.392617	6.0275	-4.84809	0.0336029	-0.19422	AT2G41970.1	Protein kinase superfamily protein; FUNCTIONS IN: protein tyrosine kinase activity, protein kinase activity, kinase activity, ATP binding; INVOLVED IN: protein amino acid phosphorylation; LOCATED IN: cellular_component unknown; EXPRESSED IN: 8 plant structures; EXPRESSED DURING: L mature pollen stage, M germinated pollen stage, 4 anthesis, petal differentiation and expansion stage; CONTAINS Inter…
AT2G42005	AT2G42005.0.Chr2.minus.17531192.17532582	8.29959	8.56857	8.44169	7.70313	8.05305	7.95512	-0.535611	8.17019	-5.61533	0.0183891	0.870386	AT2G42005.1	Transmembrane amino acid transporter family protein; CONTAINS InterPro DOMAIN/s: Amino acid transporter, transmembrane (InterPro:IPR013057); BEST Arabidopsis thaliana protein match is: Transmembrane amino acid transporter family protein (TAIR:AT4G38250.1); Has 4790 Blast hits to 4701 proteins in 275 species: Archae - 16; Bacteria - 37; Metazoa - 1783; Fungi - 807; Plants - 1311; Viruses - 6; Othe…
AT2G42220	AT2G42220.0.Chr2.plus.17592038.17593500	7.77809	7.7889	7.71099	8.07705	7.9955	8.08192	0.293118	7.90541	5.18683	0.0258134	0.228569	AT2G42220.1	Rhodanese/Cell cycle control phosphatase superfamily protein; FUNCTIONS IN: molecular_function unknown; INVOLVED IN: biological_process unknown; LOCATED IN: chloroplast thylakoid membrane, chloroplast; EXPRESSED IN: 22 plant structures; EXPRESSED DURING: 13 growth stages; CONTAINS InterPro DOMAIN/s: Rhodanese-like (InterPro:IPR001763); BEST Arabidopsis thaliana protein match is: Rhodanese/Cell cy…
AT2G43535	AT2G43535.0.Chr2.plus.18070973.18071676	6.63287	6.52023	6.5401	7.20221	7.16502	7.03193	0.567889	6.84873	6.34154	0.0112696	2.05659	AT2G43535.1	Encodes a defensin-like (DEFL) family protein.
AT2G43550	AT2G43550.0.Chr2.plus.18073234.18073905	9.71002	9.76947	9.90839	10.3311	9.97709	10.2547	0.390344	9.99179	4.39195	0.0469714	-1.10667	AT2G43550.1	Encodes a defensin-like (DEFL) family protein.
AT2G43620	AT2G43620.0.Chr2.minus.18093770.18095025	5.43715	5.51842	5.70223	6.19813	5.96995	6.51495	0.676467	5.89014	4.91556	0.0320173	0.0847411	AT2G43620.1	Chitinase family protein; FUNCTIONS IN: chitin binding, chitinase activity; INVOLVED IN: response to salt stress; LOCATED IN: apoplast; EXPRESSED IN: 12 plant structures; EXPRESSED DURING: 11 growth stages; CONTAINS InterPro DOMAIN/s: Chitin-binding, type 1, conserved site (InterPro:IPR018371), Glycoside hydrolase, family 19 (InterPro:IPR016283), Chitin-binding, type 1 (InterPro:IPR001002), Glyco…
AT2G44310	AT2G44310.0.Chr2.plus.18309212.18309826	9.70069	9.73306	9.81624	10.2107	10.0289	10.1539	0.383568	9.94059	6.23742	0.0120521	1.70324	AT2G44310.1	Calcium-binding EF-hand family protein; FUNCTIONS IN: calcium ion binding; INVOLVED IN: biological_process unknown; LOCATED IN: cellular_component unknown; EXPRESSED IN: 23 plant structures; EXPRESSED DURING: 14 growth stages; CONTAINS InterPro DOMAIN/s: EF-Hand 1, calcium-binding site (InterPro:IPR018247), EF-HAND 2 (InterPro:IPR018249), EF-hand-like domain (InterPro:IPR011992), Calcium-binding …
AT2G44840	AT2G44840.0.Chr2.plus.18495341.18496272	7.60643	6.45391	6.84675	5.08675	4.86136	5.08788	-1.94537	5.99051	-7.81262	0.00563089	3.32578	AT2G44840.1	encodes a member of the ERF (ethylene response factor) subfamily B-3 of ERF/AP2 transcription factor family. The protein contains one AP2 domain. There are 18 members in this subfamily including ATERF-1, ATERF-2, AND ATERF-5.	(EREBP);ETHYLENE-RESPONSIVE ELEMENT BINDING FACTOR 13 (ATERF13);ETHYLENE-RESPONSIVE ELEMENT BINDING FACTOR 13 (ERF13)
AT2G46210	AT2G46210.0.Chr2.plus.18977344.18979001	8.7708	9.08414	9.17071	8.29941	8.50078	8.70268	-0.507261	8.75475	-4.51453	0.0428991	-1.02726	AT2G46210.1	Fatty acid/sphingolipid desaturase; FUNCTIONS IN: oxidoreductase activity, oxidoreductase activity, acting on paired donors, with oxidation of a pair of donors resulting in the reduction of molecular oxygen to two molecules of water, iron ion binding, heme binding; INVOLVED IN: oxidation reduction, fatty acid biosynthetic process, lipid metabolic process; EXPRESSED IN: 23 plant structures; EXPRES…	(ATSLD2);SPHINGOID LCB DESATURASE 2 (SLD2)
AT2G46330	AT2G46330.X.Chr2.minus.19018508.19019255	10.5266	10.5693	10.5933	10.1724	10.287	10.1729	-0.353957	10.3869	-6.26361	0.0118052	1.77672	AT2G46330.1	Encodes arabinogalactan protein (AGP16).	(ATAGP16);ARABINOGALACTAN PROTEIN 16 (AGP16)
AT2G46500	AT2G46500.X.Chr2.minus.19086561.19089027	8.04351	8.18528	8.28399	7.78647	7.74517	7.98912	-0.327528	8.00559	-4.33722	0.048916	-1.33055	AT2G46500.1	Phosphoinositide kinase which undergo autophosphorylation and phosphorylate serine/threonine residues of protein substrates. Contains phosphoinositide 3/4-kinase and ubiquitin-like domains. Phosphorylates PUFD1 and RPN10 in vitro.	PHOSPHOINOSITIDE 4-KINASE GAMMA 4 (PI4K GAMMA 4);PHOSPHOINOSITIDE 4-KINASE GAMMA 4 (ATPI4K GAMMA 4);UBIQUITIN-LIKE DOMAIN KINASE GAMMA 4 (UBDK GAMMA 4)
AT2G46860	AT2G46860.0.Chr2.plus.19253688.19255275	8.84396	9.12678	9.12316	8.32851	8.52748	8.3347	-0.634039	8.7141	-7.16435	0.00750834	2.99046	AT2G46860.1	Encodes a protein that might have inorganic pyrophosphatase activity.	PYROPHOSPHORYLASE 3 (PPa3);PYROPHOSPHORYLASE 3 (AtPPa3)
AT2G46880	AT2G46880.X.Chr2.minus.19264573.19266446	7.75948	7.65826	7.72558	7.05567	7.24846	6.23065	-0.84298	7.27968	-4.33004	0.0492533	-1.09459	AT2G46880.1	purple acid phosphatase 14 (PAP14); FUNCTIONS IN: protein serine/threonine phosphatase activity, acid phosphatase activity; LOCATED IN: endomembrane system; EXPRESSED IN: leaf whorl, sepal, flower; EXPRESSED DURING: petal differentiation and expansion stage; CONTAINS InterPro DOMAIN/s: Metallophosphoesterase (InterPro:IPR004843), Phosphoesterase At2g46880 (InterPro:IPR011230); BEST Arabidopsis th…	PURPLE ACID PHOSPHATASE 14 (PAP14); (ATPAP14)
AT2G47030	AT2G47030.0.Chr2.minus.19324233.19326397	9.41447	9.64085	9.67843	8.86589	9.1312	9.21205	-0.507704	9.32382	-5.14835	0.0264569	0.213729	AT2G47030.1	VGDH1; FUNCTIONS IN: enzyme inhibitor activity, pectinesterase activity; INVOLVED IN: cell wall modification; LOCATED IN: endomembrane system, cell wall, plant-type cell wall; EXPRESSED IN: male gametophyte, flower, pollen tube; CONTAINS InterPro DOMAIN/s: Pectinesterase, active site (InterPro:IPR018040), Pectin lyase fold/virulence factor (InterPro:IPR011050), Pectinesterase, catalytic (InterPro…	(VGDH1)
AT2G47040	AT2G47040.0.Chr2.minus.19327896.19330197	10.4466	10.4991	10.617	10.0601	10.1923	10.0603	-0.419447	10.3126	-6.01627	0.0139421	1.50116	AT2G47040.1	Share high homologies with a group of pectin methylesterases (PME), pollen specific, and is required for enhancing the growth of pollen tube in style and transmitting tract tissues.	VANGUARD1 (VGD1)
AT2G47340	AT2G47340.0.Chr2.plus.19432168.19433104	7.33575	7.6019	7.54218	6.98976	7.08817	6.98872	-0.473956	7.25775	-5.74903	0.0165338	1.17764	AT2G47340.1	Plant invertase/pectin methylesterase inhibitor superfamily protein; FUNCTIONS IN: enzyme inhibitor activity, pectinesterase inhibitor activity, pectinesterase activity; INVOLVED IN: biological_process unknown; EXPRESSED IN: sepal, male gametophyte, flower, pollen tube; EXPRESSED DURING: L mature pollen stage, M germinated pollen stage, 4 anthesis; CONTAINS InterPro DOMAIN/s: Pectinesterase inhib…
AT2G47770	AT2G47770.0.Chr2.plus.19568464.19569507	7.72908	7.56972	7.62778	7.12297	7.4167	7.01208	-0.461208	7.41305	-4.82297	0.0340835	-0.308504	AT2G47770.1	Encodes a membrane-bound protein designated AtTSPO (Arabidopsis thaliana TSPO-related). AtTSPO is related to the bacterial outer membrane tryptophan-rich sensory protein (TspO) and the mammalian mitochondrial 18 kDa Translocator Protein (18 kDa TSPO), members of the TspO/MBR domain-containing membrane proteins. Mainly detected in dry seeds, but can be induced in vegetative tissues by osmotic or s…	TSPO(OUTER MEMBRANE TRYPTOPHAN-RICH SENSORY PROTEIN)-RELATED (ATTSPO);TSPO(OUTER MEMBRANE TRYPTOPHAN-RICH SENSORY PROTEIN)-RELATED (TSPO)
AT2G47880	AT2G47880.0.Chr2.plus.19605040.19605671	6.93543	6.55798	6.93166	5.52852	5.25782	5.08053	-1.50713	6.04866	-9.59394	0.00246265	5.05633	AT2G47880.1	Glutaredoxin family protein; FUNCTIONS IN: electron carrier activity, arsenate reductase (glutaredoxin) activity, protein disulfide oxidoreductase activity; INVOLVED IN: cell redox homeostasis; LOCATED IN: endomembrane system; EXPRESSED IN: 11 plant structures; EXPRESSED DURING: 7 growth stages; CONTAINS InterPro DOMAIN/s: Glutaredoxin-like, plant II (InterPro:IPR011905), Thioredoxin fold (InterP…
AT2G47910	AT2G47910.X.Chr2.plus.19614698.19615769	7.28906	7.19435	7.25135	7.78365	7.56039	7.90666	0.510217	7.49758	5.86969	0.0152803	1.30552	AT2G47910.1	Encodes a chloroplast thylakoid membrane protein. Required for the assembly/accumulation of the NAD(P)H dehydrogenase complex of the photosynthetic electron transport chain.	CHLORORESPIRATORY REDUCTION 6 (CRR6)
AT2G47940	AT2G47940.X.Chr2.minus.19617986.19622251	7.79484	7.73812	7.71004	7.90174	7.97761	7.93321	0.190873	7.84259	4.4586	0.0443539	-1.1904	AT2G47940.1	Encodes DegP2 protease (DEGP2); nuclear gene for chloroplast product.	EMBRYO DEFECTIVE 3117 (EMB3117);DEGP PROTEASE 2 (DEGP2)
AT2G48120	AT2G48120.X.Chr2.plus.19679730.19681546	6.962	6.98418	6.93154	7.31378	7.30252	7.27344	0.33724	7.12791	5.89364	0.0152083	1.32451	AT2G48120.1	The pale cress (pac) mutant affects chloroplast and leaf development; mutants are ABA-deficient and accumulate lower levels of carotenoids and chlorophyll compared to wild type. PAC is probably involved in chloroplast mRNA maturation. Three alternative transcripts of this gene exist.	PALE CRESS (PAC)
AT3G01250	AT3G01250.0.Chr3.plus.79305.80105	7.85026	7.92057	8.00845	7.58582	7.5599	7.57239	-0.353706	7.74957	-4.78189	0.0352616	-0.215023	AT3G01250.1	unknown protein; FUNCTIONS IN: molecular_function unknown; INVOLVED IN: biological_process unknown; LOCATED IN: endomembrane system; EXPRESSED IN: 9 plant structures; EXPRESSED DURING: L mature pollen stage, M germinated pollen stage, 4 anthesis, C globular stage, petal differentiation and expansion stage; Has 50 Blast hits to 50 proteins in 23 species: Archae - 0; Bacteria - 28; Metazoa - 15; Fu…
AT3G01270	AT3G01270.0.Chr3.minus.82685.84897	10.4034	10.6307	10.6837	10.0216	10.1376	10.1396	-0.475225	10.3361	-7.17112	0.00750834	2.65912	AT3G01270.1	Pectate lyase family protein; FUNCTIONS IN: lyase activity, pectate lyase activity; INVOLVED IN: biological_process unknown; LOCATED IN: endomembrane system; EXPRESSED IN: 20 plant structures; EXPRESSED DURING: 14 growth stages; CONTAINS InterPro DOMAIN/s: Pectin lyase fold/virulence factor (InterPro:IPR011050), Pectate lyase, N-terminal (InterPro:IPR007524), AmbAllergen (InterPro:IPR018082), Pec…
AT3G01630	AT3G01630.0.Chr3.plus.237239.239113	6.51224	6.63553	6.67401	6.01405	6.29829	6.34053	-0.385908	6.41244	-4.35144	0.0484359	-1.05186	AT3G01630.1	Major facilitator superfamily protein; CONTAINS InterPro DOMAIN/s: Nodulin-like (InterPro:IPR010658), Major facilitator superfamily, general substrate transporter (InterPro:IPR016196); BEST Arabidopsis thaliana protein match is: Major facilitator superfamily protein (TAIR:AT1G31470.1); Has 1265 Blast hits to 1241 proteins in 287 species: Archae - 34; Bacteria - 317; Metazoa - 7; Fungi - 163; Plan…
AT3G01660	AT3G01660.0.Chr3.plus.245478.246508	6.92975	7.0749	7.19955	7.45891	7.33425	7.62575	0.405448	7.27052	4.34251	0.0487949	-0.993888	AT3G01660.1	S-adenosyl-L-methionine-dependent methyltransferases superfamily protein; FUNCTIONS IN: methyltransferase activity; INVOLVED IN: metabolic process; LOCATED IN: cellular_component unknown; EXPRESSED IN: 21 plant structures; EXPRESSED DURING: 13 growth stages; CONTAINS InterPro DOMAIN/s: Methyltransferase type 11 (InterPro:IPR013216); BEST Arabidopsis thaliana protein match is: S-adenosyl-L-methion…
AT3G01700	AT3G01700.0.Chr3.plus.258879.259631	10.7179	10.9155	10.9595	10.2535	10.4788	10.5366	-0.442868	10.6436	-5.2227	0.0253629	0.212717	AT3G01700.1	Encodes an arabinogalactan protein that is expressed in pollen, pollen sac and pollen tube. Loss of AGP11 function results in decreased fertility due to defects in pollen tube growth.	ARABINOGALACTAN PROTEIN 11 (AGP11);ARABINOGALACTAN PROTEIN 11 (AtAGP11)
AT3G02030	AT3G02030.0.Chr3.plus.344908.348847	6.381	6.19111	6.27468	6.00855	6.03253	5.82258	-0.327861	6.11841	-4.31099	0.049914	-1.12719	AT3G02030.1	transferases, transferring acyl groups other than amino-acyl groups;acyltransferases; FUNCTIONS IN: transferase activity, transferring acyl groups other than amino-acyl groups, acyltransferase activity; INVOLVED IN: metabolic process; CONTAINS InterPro DOMAIN/s: Diacylglycerol acyltransferase (InterPro:IPR007130), Alpha/beta hydrolase fold-1 (InterPro:IPR000073); BEST Arabidopsis thaliana protein…
AT3G03430	AT3G03430.0.Chr3.plus.814473.814732	11.0472	11.0839	11.0988	10.7437	10.7609	10.6722	-0.351334	10.9011	-6.81585	0.00892	2.49056	AT3G03430.1	Calcium-binding EF-hand family protein; FUNCTIONS IN: calcium ion binding; INVOLVED IN: biological_process unknown; LOCATED IN: cytoplasm; EXPRESSED IN: 9 plant structures; EXPRESSED DURING: L mature pollen stage, M germinated pollen stage, 4 anthesis, C globular stage, petal differentiation and expansion stage; CONTAINS InterPro DOMAIN/s: EF-Hand 1, calcium-binding site (InterPro:IPR018247), EF-…
AT3G03450	AT3G03450.0.Chr3.minus.819337.821406	8.39666	8.39613	8.58224	9.04432	8.65395	8.91705	0.415733	8.66506	4.72276	0.0370855	-0.818304	AT3G03450.1	Encodes a DELLA protein, a member of the GRAS superfamily of putative transcription factors. DELLA proteins restrain the cell proliferation and expansion that drives plant growth. Negative regulator of the response to GA in controlling seed germination. GA triggers the degradation of RGL2 protein in a process blocked by both proteasome inhibitors and serine/threonine phosphatase inhibitors. The p…	RGA-LIKE 2 (RGL2)
AT3G03600	AT3G03600.0.Chr3.minus.867660.868578	8.51365	8.55005	8.61565	8.9614	8.96899	8.76906	0.338163	8.7298	5.59552	0.0185535	0.667518	AT3G03600.1	Structural component of the mitochondrial ribosome small subunit	RIBOSOMAL PROTEIN S2 (RPS2)
AT3G03760	AT3G03760.0.Chr3.plus.943557.944834	7.86012	7.69286	7.81003	7.42299	7.38567	7.13662	-0.478654	7.55138	-5.04627	0.0287611	0.208328	AT3G03760.1	LOB domain-containing protein 20 (LBD20); CONTAINS InterPro DOMAIN/s: Lateral organ boundaries, LOB (InterPro:IPR004883), Uncharacterised conserved protein UCP038127, LOB (InterPro:IPR017394); BEST Arabidopsis thaliana protein match is: lateral organ boundaries-domain 16 (TAIR:AT2G42430.1); Has 888 Blast hits to 883 proteins in 26 species: Archae - 0; Bacteria - 0; Metazoa - 16; Fungi - 0; Plants…	LOB DOMAIN-CONTAINING PROTEIN 20 (LBD20)
AT3G03780	AT3G03780.X.Chr3.plus.957085.960980	9.21419	9.10135	9.15572	8.97474	8.9028	8.81462	-0.258259	9.02724	-4.59386	0.0410277	-0.839553	AT3G03780.1	Encodes a cytosolic methionine synthase, involved in methionine regeneration via the activated methyl cycle (or SAM cycle)	METHIONINE SYNTHASE 2 (MS2);METHIONINE SYNTHASE 2 (ATMS2)
AT3G04360	AT3G04360.0.Chr3.minus.1157004.1158310	7.36294	7.46707	7.52788	6.65715	6.87472	6.9619	-0.620035	7.14194	-7.08935	0.00769631	2.94179	AT3G04360.1	Calcium-dependent lipid-binding (CaLB domain) family protein; CONTAINS InterPro DOMAIN/s: C2 membrane targeting protein (InterPro:IPR018029), C2 calcium/lipid-binding domain, CaLB (InterPro:IPR008973), C2 calcium-dependent membrane targeting (InterPro:IPR000008); BEST Arabidopsis thaliana protein match is: Calcium-dependent lipid-binding (CaLB domain) family protein (TAIR:AT1G04540.1); Has 385 Bl…
AT3G04550	AT3G04550.0.Chr3.plus.1225922.1227436	8.23963	8.262	8.16784	8.62224	8.515	8.66429	0.377293	8.41183	7.29869	0.00733408	2.99968	AT3G04550.1	unknown protein; INVOLVED IN: biological_process unknown; LOCATED IN: chloroplast stroma, chloroplast; EXPRESSED IN: 22 plant structures; EXPRESSED DURING: 13 growth stages; BEST Arabidopsis thaliana protein match is: unknown protein (TAIR:AT5G28500.1); Has 110 Blast hits to 110 proteins in 51 species: Archae - 0; Bacteria - 67; Metazoa - 1; Fungi - 0; Plants - 41; Viruses - 0; Other Eukaryotes -…
AT3G04650	AT3G04650.0.Chr3.plus.1261984.1264622	6.56885	6.61031	6.3829	7.09833	7.09865	7.12954	0.590479	6.81476	8.20593	0.0046295	4.23494	AT3G04650.1	FAD/NAD(P)-binding oxidoreductase family protein; LOCATED IN: chloroplast; EXPRESSED IN: 19 plant structures; EXPRESSED DURING: 12 growth stages; BEST Arabidopsis thaliana protein match is: FAD/NAD(P)-binding oxidoreductase family protein (TAIR:AT1G56000.1); Has 902 Blast hits to 899 proteins in 231 species: Archae - 14; Bacteria - 382; Metazoa - 7; Fungi - 2; Plants - 133; Viruses - 0; Other Euk…
AT3G04690	AT3G04690.0.Chr3.minus.1273172.1276008	4.83396	4.8595	4.98811	4.50684	4.61971	4.60636	-0.314938	4.73575	-4.43617	0.0452514	-0.837789	AT3G04690.1	Receptor-like kinase required for maintenance of pollen tube growth. Display polar localization at the plasma membrane of the pollen tube tip.	ANXUR1 (ANX1)
AT3G05820	AT3G05820.0.Chr3.minus.1732991.1735757	5.72397	5.86283	5.89412	5.44854	5.50644	5.27806	-0.419589	5.61899	-5.19308	0.0256448	0.346573	AT3G05820.1	Encodes a putative plastid-targeted alkaline/neutral invertase.	INVERTASE H (INVH);ALKALINE/NEUTRAL INVERTASE H (A/N-InvH);ARABIDOPSIS ALKALINE/NEUTRAL INVERTASE H (At-A/N-InvH)
AT3G06100	AT3G06100.0.Chr3.minus.1841171.1843093	7.79584	7.55667	7.72854	7.48872	7.31383	7.27257	-0.335031	7.52603	-4.36704	0.0479221	-1.14335	AT3G06100.1	Encodes NIP7;1, an anther-specific boric acid transporter of the aquaporin superfamily regulated by an unusual tyrosine in helix 2 of the transport pore.	NOD26-LIKE MIP 6 (NLM6);NOD26-LIKE INTRINSIC PROTEIN 7;1 (NIP7;1);NOD26-LIKE MIP 8 (NLM8)
AT3G06260	AT3G06260.0.Chr3.minus.1893473.1894859	8.21005	8.46746	8.50979	7.65631	7.90241	8.13273	-0.49345	8.14646	-4.38487	0.0471978	-1.16328	AT3G06260.1	Encodes a protein with putative galacturonosyltransferase activity.	GALACTINOL SYNTHASE 9 (GolS9);GALACTURONOSYLTRANSFERASE-LIKE 4 (GATL4)
AT3G06830	AT3G06830.0.Chr3.plus.2153864.2156148	6.53791	6.5573	6.58069	6.06617	6.38341	6.03705	-0.396951	6.36042	-4.71878	0.0372355	-0.540394	AT3G06830.1	Plant invertase/pectin methylesterase inhibitor superfamily; FUNCTIONS IN: enzyme inhibitor activity, pectinesterase activity; INVOLVED IN: cell wall modification; LOCATED IN: endomembrane system, cell wall, plant-type cell wall; EXPRESSED IN: 11 plant structures; EXPRESSED DURING: L mature pollen stage, M germinated pollen stage, 4 anthesis, C globular stage, petal differentiation and expansion …
AT3G07090	AT3G07090.0.Chr3.minus.2242998.2244820	9.89293	8.91529	9.2322	8.25294	8.11216	8.20229	-1.14265	8.76797	-6.08394	0.0135408	1.60332	AT3G07090.1	PPPDE putative thiol peptidase family protein; CONTAINS InterPro DOMAIN/s: Protein of unknown function DUF862, eukaryotic (InterPro:IPR008580); BEST Arabidopsis thaliana protein match is: PPPDE putative thiol peptidase family protein (TAIR:AT5G25170.1); Has 872 Blast hits to 872 proteins in 189 species: Archae - 0; Bacteria - 0; Metazoa - 235; Fungi - 119; Plants - 332; Viruses - 0; Other Eukaryo…
AT3G07320	AT3G07320.0.Chr3.minus.2332022.2334074	8.05136	8.21635	8.25932	8.64341	8.38914	8.51455	0.338197	8.34569	4.71021	0.0373088	-0.725078	AT3G07320.1	O-Glycosyl hydrolases family 17 protein; FUNCTIONS IN: cation binding, hydrolase activity, hydrolyzing O-glycosyl compounds, catalytic activity; INVOLVED IN: carbohydrate metabolic process; LOCATED IN: plant-type cell wall; EXPRESSED IN: 24 plant structures; EXPRESSED DURING: 15 growth stages; CONTAINS InterPro DOMAIN/s: X8 (InterPro:IPR012946), Glycoside hydrolase, catalytic core (InterPro:IPR01…
AT3G07430	AT3G07430.0.Chr3.plus.2379193.2380198	9.39485	9.48292	9.31239	9.71968	9.7109	9.67879	0.304394	9.54992	6.32837	0.0112696	1.63506	AT3G07430.1	YLMG1-1; FUNCTIONS IN: molecular_function unknown; INVOLVED IN: nucleoid organization, chloroplast fission, embryo development ending in seed dormancy; LOCATED IN: chloroplast, chloroplast envelope, thylakoid membrane; EXPRESSED IN: 22 plant structures; EXPRESSED DURING: 13 growth stages; CONTAINS InterPro DOMAIN/s: Protein of unknown function YGGT (InterPro:IPR003425); BEST Arabidopsis thaliana …	(ATYLMG1-1); (YLMG1-1);EMBRYO DEFECTIVE 1990 (emb1990)
AT3G07510	AT3G07510.X.Chr3.minus.2393686.2394675	9.16251	9.18499	9.19821	9.46697	9.49366	9.4447	0.284938	9.32517	7.05706	0.00787584	2.67172	AT3G07510.1	unknown protein; BEST Arabidopsis thaliana protein match is: unknown protein (TAIR:AT2G01580.1); Has 133 Blast hits to 133 proteins in 14 species: Archae - 0; Bacteria - 4; Metazoa - 0; Fungi - 0; Plants - 129; Viruses - 0; Other Eukaryotes - 0 (source: NCBI BLink).
AT3G07820	AT3G07820.0.Chr3.minus.2496440.2498095	10.5758	10.7348	10.834	10.1575	10.3088	10.4536	-0.407945	10.5107	-4.98782	0.0300862	-0.26844	AT3G07820.1	Pectin lyase-like superfamily protein; FUNCTIONS IN: polygalacturonase activity; INVOLVED IN: carbohydrate metabolic process; LOCATED IN: endomembrane system; EXPRESSED IN: 11 plant structures; EXPRESSED DURING: L mature pollen stage, M germinated pollen stage, 4 anthesis, C globular stage, petal differentiation and expansion stage; CONTAINS InterPro DOMAIN/s: Pectin lyase fold/virulence factor (…
AT3G07880	AT3G07880.0.Chr3.plus.2513971.2515823	9.43105	9.4691	9.49908	9.27174	9.2592	9.31386	-0.184293	9.374	-4.70523	0.0374177	-0.828246	AT3G07880.1	SUPERCENTIPEDE1 (SCN1); FUNCTIONS IN: Rho GDP-dissociation inhibitor activity; INVOLVED IN: root epidermal cell differentiation, cell tip growth; LOCATED IN: cytoplasm; EXPRESSED IN: 25 plant structures; EXPRESSED DURING: 15 growth stages; CONTAINS InterPro DOMAIN/s: Immunoglobulin E-set (InterPro:IPR014756), RHO protein GDP dissociation inhibitor (InterPro:IPR000406); BEST Arabidopsis thaliana p…	SUPERCENTIPEDE1 (SCN1)
AT3G08030	AT3G08030.X.Chr3.plus.2564033.2566002	10.5095	10.4432	10.5993	10.342	10.2302	10.2672	-0.236208	10.3986	-4.60315	0.0407533	-0.946814	AT3G08030.1	Protein of unknown function, DUF642; FUNCTIONS IN: molecular_function unknown; INVOLVED IN: biological_process unknown; LOCATED IN: cell wall; EXPRESSED IN: 22 plant structures; EXPRESSED DURING: 14 growth stages; CONTAINS InterPro DOMAIN/s: Protein of unknown function DUF642 (InterPro:IPR006946); BEST Arabidopsis thaliana protein match is: Protein of unknown function, DUF642 (TAIR:AT2G41800.1); …
AT3G08740	AT3G08740.0.Chr3.minus.2654626.2656239	9.01659	9.0644	9.11959	9.28813	9.28232	9.44176	0.271456	9.20213	4.47217	0.0439539	-0.963497	AT3G08740.1	elongation factor P (EF-P) family protein; FUNCTIONS IN: translation elongation factor activity; INVOLVED IN: translational elongation; LOCATED IN: chloroplast, chloroplast stroma; EXPRESSED IN: 24 plant structures; EXPRESSED DURING: 14 growth stages; CONTAINS InterPro DOMAIN/s: Translation elongation factor P (InterPro:IPR011768), Translation elongation factor P/YeiP, conserved site (InterPro:IP…
AT3G09530	AT3G09530.0.Chr3.plus.2926302.2928215	7.38021	7.77301	7.74672	6.74852	7.2042	7.19275	-0.587433	7.3409	-4.42569	0.0457792	-0.951982	AT3G09530.1	A member of EXO70 gene family, putative exocyst subunits, conserved in land plants. Arabidopsis thaliana contains 23 putative EXO70 genes, which can be classified into eight clusters on the phylogenetic tree.	EXOCYST SUBUNIT EXO70 FAMILY PROTEIN H3 (ATEXO70H3);EXOCYST SUBUNIT EXO70 FAMILY PROTEIN H3 (EXO70H3)
AT3G09580	AT3G09580.0.Chr3.minus.2942504.2944078	7.45786	7.5214	7.51088	7.85444	7.82396	7.94655	0.379611	7.68585	7.04166	0.0079334	2.77661	AT3G09580.1	FAD/NAD(P)-binding oxidoreductase family protein; LOCATED IN: chloroplast, chloroplast envelope; EXPRESSED IN: 21 plant structures; EXPRESSED DURING: 13 growth stages; CONTAINS InterPro DOMAIN/s: Amine oxidase (InterPro:IPR002937); BEST Arabidopsis thaliana protein match is: Flavin containing amine oxidoreductase family (TAIR:AT5G14220.1); Has 2908 Blast hits to 2906 proteins in 704 species: Arch…
AT3G10020	AT3G10020.X.Chr3.minus.3091043.3091766	10.9217	10.1538	10.5608	9.63202	9.66303	9.9685	-0.77827	10.15	-4.85696	0.0335263	-0.260187	AT3G10020.1	unknown protein; FUNCTIONS IN: molecular_function unknown; INVOLVED IN: response to oxidative stress, anaerobic respiration; LOCATED IN: cellular_component unknown; EXPRESSED IN: 23 plant structures; EXPRESSED DURING: 13 growth stages; Has 47 Blast hits to 47 proteins in 12 species: Archae - 0; Bacteria - 0; Metazoa - 1; Fungi - 0; Plants - 46; Viruses - 0; Other Eukaryotes - 0 (source: NCBI BLin…
AT3G10340	AT3G10340.0.Chr3.plus.3204013.3208022	7.67176	7.89354	8.00656	7.49207	7.42711	7.58537	-0.35232	7.6794	-4.38386	0.0472165	-1.20518	AT3G10340.1	Encodes PAL4, a putative a phenylalanine ammonia-lyase. Arabidopsis has four PALs: AT2G37040 (PAL1), AT3G53260 (PAL2), AT5G04230 (PAL3) and AT3G10340 (PAL4).	PHENYLALANINE AMMONIA-LYASE 4 (PAL4)
AT3G10410	AT3G10410.0.Chr3.minus.3235291.3238113	10.2387	10.1583	10.2253	10.0826	9.89397	9.99154	-0.213081	10.0984	-4.70696	0.037377	-1.07666	AT3G10410.1	SERINE CARBOXYPEPTIDASE-LIKE 49 (SCPL49); FUNCTIONS IN: serine-type carboxypeptidase activity; INVOLVED IN: proteolysis; LOCATED IN: vacuole; EXPRESSED IN: 25 plant structures; EXPRESSED DURING: 15 growth stages; CONTAINS InterPro DOMAIN/s: Peptidase S10, serine carboxypeptidase (InterPro:IPR001563), Peptidase S10, serine carboxypeptidase, active site (InterPro:IPR018202); BEST Arabidopsis thalia…	CARBOXYPEPTIDASE Y (CPY);SERINE CARBOXYPEPTIDASE-LIKE 49 (scpl49)
AT3G10460	AT3G10460.0.Chr3.plus.3255800.3256439	8.52981	8.59758	8.61837	8.18486	8.30795	8.13397	-0.378034	8.39542	-5.95742	0.0145019	1.38026	AT3G10460.1	Plant self-incompatibility protein S1 family; FUNCTIONS IN: molecular_function unknown; INVOLVED IN: biological_process unknown; LOCATED IN: endomembrane system; EXPRESSED IN: 7 plant structures; EXPRESSED DURING: L mature pollen stage, M germinated pollen stage, 4 anthesis, petal differentiation and expansion stage; CONTAINS InterPro DOMAIN/s: Plant self-incompatibility S1 (InterPro:IPR010264); …
AT3G10930	AT3G10930.0.Chr3.minus.3420130.3420832	5.98277	5.68805	6.32183	4.95072	4.95954	5.2018	-0.949709	5.51745	-5.49163	0.0200225	0.893211	AT3G10930.1	unknown protein; FUNCTIONS IN: molecular_function unknown; INVOLVED IN: biological_process unknown; LOCATED IN: mitochondrion; EXPRESSED IN: 18 plant structures; EXPRESSED DURING: 9 growth stages; Has 1 Blast hits to 1 proteins in 1 species: Archae - 0; Bacteria - 0; Metazoa - 0; Fungi - 0; Plants - 1; Viruses - 0; Other Eukaryotes - 0 (source: NCBI BLink).
AT3G11680	AT3G11680.0.Chr3.minus.3686995.3689329	5.09486	5.00821	5.35648	4.57077	4.69992	4.54909	-0.54853	4.87989	-4.80851	0.0344885	-0.0527729	AT3G11680.1	Aluminium activated malate transporter family protein; INVOLVED IN: response to aluminum ion; CONTAINS InterPro DOMAIN/s: Malate transporter, aliminium toerance (InterPro:IPR020966); BEST Arabidopsis thaliana protein match is: Aluminium activated malate transporter family protein (TAIR:AT1G08440.1); Has 773 Blast hits to 771 proteins in 231 species: Archae - 0; Bacteria - 374; Metazoa - 0; Fungi …
AT3G11980	AT3G11980.0.Chr3.plus.3814236.3817117	8.3219	8.28523	8.30826	7.85567	7.78094	7.58154	-0.569782	8.02225	-8.74049	0.00431963	4.7012	AT3G11980.1	Similar to fatty acid reductases.	FATTY ACID REDUCTASE 2 (FAR2);MALE STERILITY 2 (MS2)
AT3G12000	AT3G12000.0.Chr3.minus.3818262.3819620	9.14809	8.94617	9.19619	9.53409	9.37225	9.75879	0.470692	9.32593	4.46298	0.0442599	-0.737637	AT3G12000.1	S-locus related protein SLR1, putative (S1); FUNCTIONS IN: sugar binding; INVOLVED IN: recognition of pollen; LOCATED IN: endomembrane system; EXPRESSED IN: 8 plant structures; EXPRESSED DURING: 4 anthesis, C globular stage, petal differentiation and expansion stage; CONTAINS InterPro DOMAIN/s: Curculin-like (mannose-binding) lectin (InterPro:IPR001480), PAN-2 domain (InterPro:IPR013227), Apple-l…
AT3G12040	AT3G12040.0.Chr3.minus.3835129.3836833	5.77168	5.83493	6.104	5.27373	5.39068	5.43458	-0.53482	5.63493	-5.08746	0.0277686	0.321047	AT3G12040.1	DNA-3-methyladenine glycosylase (MAG); FUNCTIONS IN: DNA binding, alkylbase DNA N-glycosylase activity, catalytic activity; INVOLVED IN: base-excision repair; LOCATED IN: cellular_component unknown; EXPRESSED IN: 22 plant structures; EXPRESSED DURING: 14 growth stages; CONTAINS InterPro DOMAIN/s: Methylpurine-DNA glycosylase (MPG) (InterPro:IPR003180), Formyl transferase, C-terminal-like (InterPr…
AT3G12580	AT3G12580.0.Chr3.minus.3991261.3993792	9.58978	7.38612	7.8966	6.19801	6.18821	6.20639	-2.0434	7.24418	-4.89233	0.032801	0.0405237	AT3G12580.1	heat shock protein 70 (HSP70); FUNCTIONS IN: ATP binding; INVOLVED IN: in 9 processes; LOCATED IN: cytosol, mitochondrion, cell wall, plasma membrane; EXPRESSED IN: 23 plant structures; EXPRESSED DURING: 11 growth stages; CONTAINS InterPro DOMAIN/s: Heat shock protein 70, conserved site (InterPro:IPR018181), Heat shock protein Hsp70 (InterPro:IPR001023), Heat shock protein 70 (InterPro:IPR013126)…	ARABIDOPSIS HEAT SHOCK PROTEIN 70 (ATHSP70);HEAT SHOCK PROTEIN 70 (HSP70)
AT3G12750	AT3G12750.0.Chr3.minus.4051651.4053201	5.9564	6.28563	5.90603	6.5012	6.68999	6.41135	0.482642	6.29177	4.39547	0.0469406	-0.878851	AT3G12750.1	A member of Zrt- and Irt-related protein (ZIP) family. transcript is induced in response to zinc deficiency in the root.	ZINC TRANSPORTER 1 PRECURSOR (ZIP1)
AT3G13065	AT3G13065.1.Chr3.plus.4187371.4191298	5.89719	5.82735	6.00777	5.52111	5.5868	5.50359	-0.373826	5.72397	-6.60634	0.0100332	2.15187	AT3G13065.1	STRUBBELIG-receptor family 4 (SRF4); FUNCTIONS IN: protein serine/threonine kinase activity, kinase activity, ATP binding; INVOLVED IN: transmembrane receptor protein tyrosine kinase signaling pathway, protein amino acid phosphorylation; LOCATED IN: endomembrane system; EXPRESSED IN: 7 plant structures; EXPRESSED DURING: L mature pollen stage, M germinated pollen stage, 4 anthesis, petal differen…	STRUBBELIG-RECEPTOR FAMILY 4 (SRF4)
AT3G13220	AT3G13220.0.Chr3.minus.4247968.4250703	7.5025	7.44868	7.40045	6.98035	6.78502	6.68414	-0.631399	7.13352	-8.42942	0.00437237	4.4395	AT3G13220.1	Encodes a ATP-binding cassette transporter G26 (ABCG26) involved in tapetal cell and pollen development. Required for male fertility and pollen exine formation.	(WBC27); (MSR02); (AtABCG26);ATP-BINDING CASSETTE G26 (ABCG26)
AT3G13227	AT3G13227.0.Chr3.plus.4258006.4258505	10.0128	10.2396	10.2481	9.4409	9.73837	9.69183	-0.540236	9.89527	-5.87707	0.0152746	1.27992	AT3G13227.1	serine-rich protein-related; BEST Arabidopsis thaliana protein match is: serine-rich protein-related (TAIR:AT5G55980.1); Has 173 Blast hits to 173 proteins in 18 species: Archae - 0; Bacteria - 0; Metazoa - 0; Fungi - 0; Plants - 173; Viruses - 0; Other Eukaryotes - 0 (source: NCBI BLink).
AT3G13400	AT3G13400.0.Chr3.plus.4355138.4357428	11.5141	11.5877	11.5687	11.0754	11.0897	11.0316	-0.491054	11.3112	-16.7506	5.64e-05	11.001	AT3G13400.1	SKU5 similar 13 (sks13); FUNCTIONS IN: oxidoreductase activity, copper ion binding; INVOLVED IN: oxidation reduction; LOCATED IN: endomembrane system; EXPRESSED IN: 11 plant structures; EXPRESSED DURING: L mature pollen stage, M germinated pollen stage, 4 anthesis, C globular stage, petal differentiation and expansion stage; CONTAINS InterPro DOMAIN/s: Multicopper oxidase, type 3 (InterPro:IPR011…	SKU5 SIMILAR 13 (sks13)
AT3G13610	AT3G13610.0.Chr3.plus.4449374.4450811	6.27346	6.08438	6.20052	5.76401	5.81652	5.4825	-0.500219	5.9369	-5.06507	0.028416	0.209954	AT3G13610.1	2-oxoglutarate (2OG) and Fe(II)-dependent oxygenase superfamily protein; CONTAINS InterPro DOMAIN/s: Oxoglutarate/iron-dependent oxygenase (InterPro:IPR005123); BEST Arabidopsis thaliana protein match is: 2-oxoglutarate (2OG) and Fe(II)-dependent oxygenase superfamily protein (TAIR:AT1G55290.1); Has 8779 Blast hits to 8731 proteins in 1013 species: Archae - 0; Bacteria - 1145; Metazoa - 121; Fung…
AT3G13650	AT3G13650.0.Chr3.plus.4462892.4463872	6.91707	7.14621	6.85618	7.39341	7.37856	7.29982	0.381346	7.16521	4.5851	0.0413103	-0.611904	AT3G13650.1	Disease resistance-responsive (dirigent-like protein) family protein; FUNCTIONS IN: molecular_function unknown; INVOLVED IN: lignan biosynthetic process, defense response; LOCATED IN: endomembrane system; EXPRESSED IN: 20 plant structures; EXPRESSED DURING: 11 growth stages; CONTAINS InterPro DOMAIN/s: Plant disease resistance response protein (InterPro:IPR004265); BEST Arabidopsis thaliana prote…
AT3G13890	AT3G13890.X.Chr3.minus.4576744.4578027	6.85935	6.72575	6.90236	6.22178	6.40476	6.14633	-0.572382	6.54339	-5.77267	0.0163468	1.30354	AT3G13890.1	Encodes a putative transcription factor (MYB26). Mutants produces fertile pollen but plants are sterile because anthers do not dehisce. The cellulosic secondary wall thickenings are not formed in the endothecium as they are in non-mutant plants.	MYB DOMAIN PROTEIN 26 (MYB26);MYB DOMAIN PROTEIN 26 (ATMYB26);MALE STERILE 35 (MS35)
AT3G14395	AT3G14395.0.Chr3.plus.4810923.4811481	7.94635	8.21678	8.23184	9.06947	9.03202	9.12596	0.936611	8.60374	11.3576	0.00132125	7.19779	AT3G14395.1	unknown protein; Has 4 Blast hits to 4 proteins in 2 species: Archae - 0; Bacteria - 0; Metazoa - 0; Fungi - 0; Plants - 4; Viruses - 0; Other Eukaryotes - 0 (source: NCBI BLink).
AT3G14520	AT3G14520.0.Chr3.minus.4875748.4878336	4.40451	4.22549	4.3335	5.203	5.48781	5.51786	1.08244	4.86203	6.32664	0.0112696	1.58765	AT3G14520.1	Terpenoid cyclases/Protein prenyltransferases superfamily protein; FUNCTIONS IN: lyase activity, magnesium ion binding; INVOLVED IN: metabolic process; EXPRESSED IN: embryo, sepal, pedicel; EXPRESSED DURING: 4 anthesis, C globular stage; CONTAINS InterPro DOMAIN/s: Terpene synthase, metal-binding domain (InterPro:IPR005630), Terpenoid synthase (InterPro:IPR008949), Terpenoid cylases/protein preny…
AT3G14595	AT3G14595.0.Chr3.plus.4908948.4910476	9.23962	9.4976	9.53097	8.81572	9.01778	9.11644	-0.441802	9.20302	-4.51792	0.0428991	-0.753083	AT3G14595.1	Ribosomal protein L18ae family; BEST Arabidopsis thaliana protein match is: Ribosomal protein L18ae family (TAIR:AT1G17080.1); Has 132 Blast hits to 132 proteins in 17 species: Archae - 0; Bacteria - 2; Metazoa - 0; Fungi - 0; Plants - 129; Viruses - 0; Other Eukaryotes - 1 (source: NCBI BLink).
AT3G14930	AT3G14930.X.Chr3.plus.5020570.5022959	8.06642	8.07522	8.08525	8.29581	8.31124	8.44378	0.27584	8.21295	5.249	0.0251051	0.197203	AT3G14930.1	HEME1; FUNCTIONS IN: uroporphyrinogen decarboxylase activity; INVOLVED IN: response to cadmium ion; LOCATED IN: chloroplast stroma, chloroplast; EXPRESSED IN: 23 plant structures; EXPRESSED DURING: 14 growth stages; CONTAINS InterPro DOMAIN/s: Uroporphyrinogen decarboxylase HemE (InterPro:IPR006361), Uroporphyrinogen decarboxylase (URO-D) (InterPro:IPR000257); BEST Arabidopsis thaliana protein ma…	(HEME1)
AT3G15110	AT3G15110.0.Chr3.minus.5084278.5085843	7.81643	7.78851	7.83546	8.15743	7.99363	8.20038	0.304173	7.96531	4.51219	0.0429468	-0.793916	AT3G15110.1	unknown protein; FUNCTIONS IN: molecular_function unknown; INVOLVED IN: biological_process unknown; LOCATED IN: chloroplast thylakoid membrane; EXPRESSED IN: 20 plant structures; EXPRESSED DURING: 13 growth stages; CONTAINS InterPro DOMAIN/s: Protein of unknown function DUF3082 (InterPro:IPR021434); Has 77 Blast hits to 77 proteins in 38 species: Archae - 0; Bacteria - 37; Metazoa - 0; Fungi - 0;…
AT3G15190	AT3G15190.0.Chr3.plus.5116141.5117615	10.0478	10.0702	9.99629	10.2191	10.2342	10.2812	0.206273	10.1415	4.73605	0.0367909	-0.687273	AT3G15190.1	chloroplast 30S ribosomal protein S20, putative; FUNCTIONS IN: structural constituent of ribosome, RNA binding; INVOLVED IN: translation, ribosome biogenesis; LOCATED IN: ribosome, chloroplast stroma, chloroplast, membrane; EXPRESSED IN: 22 plant structures; EXPRESSED DURING: 13 growth stages; CONTAINS InterPro DOMAIN/s: Ribosomal protein S20 (InterPro:IPR002583); Has 3989 Blast hits to 3989 prot…
AT3G15400	AT3G15400.X.Chr3.plus.5201644.5203197	12.3576	12.3217	12.3852	12.1995	12.0362	12.1044	-0.238458	12.2341	-5.27577	0.0245549	-0.00524485	AT3G15400.1	Encodes a protein with novel repeat sequences and a glycine-rich domain which has a 53% identity to GRP1, a petunia glycine-rich cell wall protein.	ANTHER 20 (ATA20)
AT3G15440	AT3G15440.0.Chr3.minus.5211923.5212354	5.40143	5.44704	5.5277	4.75685	4.91021	5.01194	-0.569744	5.17586	-4.69972	0.037559	-0.172702	AT3G15440.1	BEST Arabidopsis thaliana protein match is: RING/U-box superfamily protein (TAIR:AT3G15740.1); Has 12 Blast hits to 12 proteins in 2 species: Archae - 0; Bacteria - 0; Metazoa - 0; Fungi - 0; Plants - 12; Viruses - 0; Other Eukaryotes - 0 (source: NCBI BLink).
AT3G15540	AT3G15540.0.Chr3.plus.5264024.5265678	7.09364	6.91022	6.96389	6.50493	6.47331	6.58703	-0.466651	6.7555	-5.80003	0.0158437	1.30004	AT3G15540.1	Primary auxin-responsive gene. Involved in the regulation stamen filaments development.	MASSUGU 2 (MSG2);INDOLE-3-ACETIC ACID INDUCIBLE 19 (IAA19)
AT3G15570	AT3G15570.0.Chr3.minus.5269849.5271922	5.42558	5.31551	5.32171	5.74851	5.60848	5.9515	0.41551	5.56188	4.52598	0.0427316	-0.652287	AT3G15570.1	Phototropic-responsive NPH3 family protein; FUNCTIONS IN: signal transducer activity; INVOLVED IN: response to light stimulus; LOCATED IN: cellular_component unknown; EXPRESSED IN: 14 plant structures; EXPRESSED DURING: 9 growth stages; CONTAINS InterPro DOMAIN/s: NPH3 (InterPro:IPR004249); BEST Arabidopsis thaliana protein match is: Phototropic-responsive NPH3 family protein (TAIR:AT1G52770.1); …
AT3G15830	AT3G15830.0.Chr3.plus.5354974.5356424	8.72423	8.53141	8.66247	8.20402	8.0474	8.25266	-0.469083	8.4037	-4.83339	0.0338985	-0.0440728	AT3G15830.1	phosphatidic acid phosphatase-related / PAP2-related; BEST Arabidopsis thaliana protein match is: phosphatidic acid phosphatase-related / PAP2-related (TAIR:AT3G15820.1); Has 56 Blast hits to 56 proteins in 17 species: Archae - 0; Bacteria - 2; Metazoa - 0; Fungi - 0; Plants - 38; Viruses - 0; Other Eukaryotes - 16 (source: NCBI BLink).
AT3G16050	AT3G16050.0.Chr3.minus.5443950.5445329	9.98514	8.20577	8.81963	7.18948	7.06863	6.80917	-1.93245	8.01297	-5.7998	0.0158437	1.2883	AT3G16050.1	Encodes a protein with pyridoxal phosphate synthase activity whose transcripts were detected mostly in roots and accumulate during senescence. The protein was found in very low abundance, which prevented a specific localisation.	(A37);PYRIDOXINE BIOSYNTHESIS 1.2 (PDX1.2);ARABIDOPSIS THALIANA PYRIDOXINE BIOSYNTHESIS 1.2 (ATPDX1.2)
AT3G17510	AT3G17510.X.Chr3.minus.5988991.5992912	6.80112	6.8408	6.94343	6.54609	6.4246	6.66026	-0.317771	6.70272	-4.54692	0.0422837	-0.813994	AT3G17510.1	Encodes a CBL-interacting protein kinase. Specifically interacts with ECT1 and ECT2.	SNF1-RELATED PROTEIN KINASE 3.16 (SnRK3.16);CBL-INTERACTING PROTEIN KINASE 1 (CIPK1)
AT3G17660	AT3G17660.0.Chr3.plus.6037598.6039319	5.97483	6.18554	6.06966	5.48704	5.62853	5.76638	-0.450119	5.852	-4.45628	0.0443886	-0.643535	AT3G17660.1	A member of ARF GAP domain (AGD), A thaliana has 15 members, grouped into four classes; AGD15 belongs to the class 4, together with AGD14.	ARF-GAP DOMAIN 15 (AGD15)
AT3G17780	AT3G17780.0.Chr3.plus.6086913.6088371	8.18617	8.20101	8.22359	8.47911	8.45322	8.36696	0.229363	8.31835	4.36244	0.0479917	-1.1436	AT3G17780.1	FUNCTIONS IN: molecular_function unknown; INVOLVED IN: intracellular protein transport; LOCATED IN: endomembrane system, integral to membrane, endoplasmic reticulum; EXPRESSED IN: 23 plant structures; EXPRESSED DURING: 13 growth stages; CONTAINS InterPro DOMAIN/s: B-cell receptor-associated 31-like (InterPro:IPR008417); BEST Arabidopsis thaliana protein match is: B-cell receptor-associated 31-lik…
AT3G17998	AT3G17998_AT3G18000.X.Chr3.plus.6154363.6157552	8.52161	8.28814	8.30224	9.03106	8.88658	8.70868	0.501269	8.62305	6.03465	0.013764	1.21449	AT3G17998.1	Upstream open reading frames (uORFs) are small open reading frames found in the 5\\\' UTR of a mature mRNA, and can potentially mediate translational regulation of the largest, or major, ORF (mORF). CPuORF30 represents a conserved upstream opening reading frame relative to major ORF AT3G18000.1	CONSERVED PEPTIDE UPSTREAM OPEN READING FRAME 30 (CPuORF30)
AT3G18420	AT3G18420.0.Chr3.minus.6324633.6325793	7.92119	7.80814	7.87111	8.37796	8.36672	8.29839	0.480771	8.10725	7.99169	0.00534361	3.98464	AT3G18420.1	Protein prenylyltransferase superfamily protein; FUNCTIONS IN: binding; INVOLVED IN: biological_process unknown; LOCATED IN: chloroplast, chloroplast envelope; EXPRESSED IN: 22 plant structures; EXPRESSED DURING: 13 growth stages; CONTAINS InterPro DOMAIN/s: Tetratricopeptide-like helical (InterPro:IPR011990), Tetratricopeptide repeat-containing (InterPro:IPR013026), Bacterial transcriptional act…
AT3G18590	AT3G18590.0.Chr3.plus.6398670.6399337	6.9971	6.84654	6.76631	5.94278	5.96557	5.98657	-0.908478	6.41748	-6.55049	0.010403	2.05223	AT3G18590.1	early nodulin-like protein 5 (ENODL5); FUNCTIONS IN: electron carrier activity, copper ion binding; LOCATED IN: anchored to membrane; CONTAINS InterPro DOMAIN/s: Plastocyanin-like (InterPro:IPR003245), Cupredoxin (InterPro:IPR008972); BEST Arabidopsis thaliana protein match is: early nodulin-like protein 6 (TAIR:AT1G48940.1); Has 1372 Blast hits to 1325 proteins in 68 species: Archae - 0; Bacteri…	(AtENODL5);EARLY NODULIN-LIKE PROTEIN 5 (ENODL5)
AT3G18680	AT3G18680.0.Chr3.plus.6427403.6429692	7.98382	8.03403	7.98421	8.19859	8.22035	8.23417	0.216238	8.10919	4.60993	0.0405501	-0.782363	AT3G18680.1	Amino acid kinase family protein; FUNCTIONS IN: uridylate kinase activity, UMP kinase activity; INVOLVED IN: cellular amino acid biosynthetic process, pyrimidine nucleotide biosynthetic process; LOCATED IN: chloroplast; EXPRESSED IN: 23 plant structures; EXPRESSED DURING: 13 growth stages; CONTAINS InterPro DOMAIN/s: Aspartate/glutamate/uridylate kinase (InterPro:IPR001048), Uridylate kinase, bac…
AT3G18810	AT3G18810.0.Chr3.minus.6480701.6483593	6.89239	7.08682	7.00039	6.42326	6.57974	6.67245	-0.435432	6.77584	-5.45403	0.0210258	0.682995	AT3G18810.1	Encodes a member of the proline-rich extensin-like receptor kinase (PERK) family. This family consists of 15 predicted receptor kinases (PMID: 15653807).	PROLINE-RICH EXTENSIN-LIKE RECEPTOR KINASE 6 (PERK6);PROLINE-RICH EXTENSIN-LIKE RECEPTOR KINASE 6 (AtPERK6)
AT3G18830	AT3G18830.0.Chr3.minus.6488862.6491273	8.70868	8.54453	8.74409	8.425	8.31135	8.43779	-0.269879	8.52857	-4.70409	0.0374241	-0.86255	AT3G18830.1	This gene encodes a plasma membrane-localized polyol/cyclitol/monosaccharide-H+-symporter. The symporter is able to catalyze the energy-dependent membrane passage of a wide range of linear polyols (three to six carbon backbone), of cyclic polyols (<i>myo</i>-inositol), and of numerous monosaccharides, including pyranose ring-forming and furanose ring-forming hexoses and pentoses. This gene belong…	ARABIDOPSIS THALIANA POLYOL/MONOSACCHARIDE TRANSPORTER 5 (ATPMT5);POLYOL/MONOSACCHARIDE TRANSPORTER 5 (PMT5);POLYOL TRANSPORTER 5 (ATPLT5)
AT3G19030	AT3G19030.0.Chr3.minus.6563979.6564424	7.88171	7.93677	7.95095	8.42012	8.27952	8.88911	0.608844	8.22636	4.80533	0.034598	-0.357167	AT3G19030.1	unknown protein; FUNCTIONS IN: molecular_function unknown; INVOLVED IN: pyridoxine biosynthetic process, homoserine biosynthetic process; LOCATED IN: endomembrane system; EXPRESSED IN: 19 plant structures; EXPRESSED DURING: 9 growth stages; BEST Arabidopsis thaliana protein match is: unknown protein (TAIR:AT1G49500.1); Has 22 Blast hits to 22 proteins in 2 species: Archae - 0; Bacteria - 0; Metaz…
AT3G20100	AT3G20100.0.Chr3.plus.7018995.7020901	8.12914	8.1377	8.10479	8.6046	8.44219	8.73149	0.469765	8.35832	6.24066	0.0120521	1.80009	AT3G20100.1	member of CYP705A	CYTOCHROME P450, FAMILY 705, SUBFAMILY A, POLYPEPTIDE 19 (CYP705A19)
AT3G20130	AT3G20130.X.Chr3.plus.7026929.7028836	5.26689	5.40541	5.37296	5.88852	5.8452	5.89884	0.529414	5.61297	5.72076	0.0169503	1.24557	AT3G20130.1	member of CYP705A	GRAVITY PERSISTENCE SIGNAL 1 (GPS1);"CYTOCHROME P450, FAMILY 705, SUBFAMILY A, POLYPEPTIDE 22" (CYP705A22)
AT3G20450	AT3G20450.0.Chr3.minus.7130627.7131274	9.5782	9.40088	9.63431	9.21243	9.01403	9.16082	-0.399009	9.33344	-5.69533	0.0173995	0.824436	AT3G20450.1	B-cell receptor-associated protein 31-like ; FUNCTIONS IN: molecular_function unknown; INVOLVED IN: intracellular protein transport; LOCATED IN: endomembrane system, integral to membrane, endoplasmic reticulum; EXPRESSED IN: 8 plant structures; EXPRESSED DURING: 4 anthesis, petal differentiation and expansion stage; CONTAINS InterPro DOMAIN/s: B-cell receptor-associated 31-like (InterPro:IPR00841…
AT3G20530	AT3G20530.0.Chr3.plus.7166047.7167929	6.54664	6.75918	6.97476	6.08581	6.37787	6.222	-0.534256	6.49438	-4.78559	0.0352411	-0.274525	AT3G20530.1	Protein kinase superfamily protein; FUNCTIONS IN: protein serine/threonine kinase activity, protein kinase activity, kinase activity, ATP binding; INVOLVED IN: protein amino acid phosphorylation; EXPRESSED IN: 9 plant structures; EXPRESSED DURING: L mature pollen stage, M germinated pollen stage, 4 anthesis, C globular stage, petal differentiation and expansion stage; CONTAINS InterPro DOMAIN/s: …
AT3G20580	AT3G20580.0.Chr3.minus.7187856.7190562	7.46898	7.75338	7.83464	6.88637	7.16727	7.30803	-0.56205	7.40311	-4.96081	0.0307762	-0.218338	AT3G20580.1	COBRA-like protein 10 precursor (COBL10); CONTAINS InterPro DOMAIN/s: Glycosyl-phosphatidyl inositol-anchored, plant (InterPro:IPR006918); BEST Arabidopsis thaliana protein match is: COBRA-like protein 11 precursor (TAIR:AT4G27110.1); Has 377 Blast hits to 368 proteins in 29 species: Archae - 0; Bacteria - 0; Metazoa - 0; Fungi - 0; Plants - 377; Viruses - 0; Other Eukaryotes - 0 (source: NCBI BL…	COBRA-LIKE PROTEIN 10 PRECURSOR (COBL10)
AT3G20865	AT3G20865.0.Chr3.minus.7308504.7308962	10.4501	10.535	10.6015	10.0808	10.2989	10.0188	-0.398643	10.3308	-4.96898	0.0305933	-0.0691873	AT3G20865.1	Encodes a putative arabinogalactan-protein (AGP40).	ARABINOGALACTAN PROTEIN 40 (AGP40)
AT3G21180	AT3G21180.0.Chr3.plus.7425519.7432200	6.012	6.06833	6.04523	5.7745	5.89139	5.80469	-0.219557	5.93269	-4.7665	0.0358209	-0.644581	AT3G21180.1	one of the type IIB calcium pump isoforms. encodes an autoinhibited Ca(2+)-ATPase that contains an N-terminal calmodulin binding autoinhibitory domain.	(ATACA9);AUTOINHIBITED CA(2+)-ATPASE 9 (ACA9)
AT3G21460	AT3G21460.0.Chr3.minus.7557384.7557958	5.9143	5.95786	5.80832	5.09663	5.07216	5.19978	-0.776452	5.50818	-6.82436	0.00892	2.54339	AT3G21460.1	Glutaredoxin family protein; FUNCTIONS IN: electron carrier activity, protein disulfide oxidoreductase activity; INVOLVED IN: cell redox homeostasis; CONTAINS InterPro DOMAIN/s: Glutaredoxin-like, plant II (InterPro:IPR011905), Thioredoxin fold (InterPro:IPR012335), Glutaredoxin (InterPro:IPR002109), Thioredoxin-like fold (InterPro:IPR012336); BEST Arabidopsis thaliana protein match is: Thioredox…
AT3G21570	AT3G21570.0.Chr3.minus.7600150.7600883	8.11933	8.41934	8.54814	7.64944	7.71974	7.94931	-0.599159	8.06755	-4.92104	0.0319042	0.0527466	AT3G21570.1	unknown protein; Has 43 Blast hits to 43 proteins in 13 species: Archae - 0; Bacteria - 0; Metazoa - 0; Fungi - 0; Plants - 43; Viruses - 0; Other Eukaryotes - 0 (source: NCBI BLink).
AT3G21700	AT3G21700.X.Chr3.plus.7644350.7646383	9.0748	9.28857	9.254	8.403	8.72981	8.86388	-0.544033	8.93568	-5.34944	0.0232586	0.248579	AT3G21700.3	Monomeric G protein. Expressed in root epidermal cells that are destined to become atrichoblasts. Also expressed during pollen development and in the pollen tube tip.	(SGP2)
AT3G22120	AT3G22120.0.Chr3.minus.7794957.7796310	9.18166	9.21715	9.36215	9.64226	9.60371	9.68007	0.386853	9.44783	5.80588	0.0158183	1.19476	AT3G22120.1	cell wall-plasma membrane linker protein homolog (CWLP)	CELL WALL-PLASMA MEMBRANE LINKER PROTEIN (CWLP)
AT3G22231	AT3G22231.0.Chr3.minus.7845823.7846605	6.37909	6.32195	7.01136	5.28636	5.10619	5.42117	-1.29328	5.92102	-5.1928	0.0256448	0.0286418	AT3G22231.1	Encodes a member of a novel 6 member Arabidopsis gene family. Expression of PCC1 is regulated by the circadian clock and is upregulated in response to both virulent and avirulent strains of Pseudomonas syringae pv. tomato.	PATHOGEN AND CIRCADIAN CONTROLLED 1 (PCC1)
AT3G22910	AT3G22910.0.Chr3.minus.8116335.8119388	6.77001	6.60814	6.81547	6.34794	6.46926	6.47812	-0.299666	6.58149	-4.72304	0.0370855	-0.64697	AT3G22910.1	ATPase E1-E2 type family protein / haloacid dehalogenase-like hydrolase family protein; FUNCTIONS IN: calcium-transporting ATPase activity, calmodulin binding; INVOLVED IN: cation transport, calcium ion transport, metabolic process, ATP biosynthetic process; LOCATED IN: membrane; EXPRESSED IN: 12 plant structures; EXPRESSED DURING: LP.04 four leaves visible, 4 anthesis, C globular stage, petal di…
AT3G23770	AT3G23770.0.Chr3.plus.8565494.8567496	8.05087	7.98187	8.00863	7.79292	7.68351	7.50513	-0.35126	7.83716	-4.98943	0.0300731	-0.173958	AT3G23770.1	O-Glycosyl hydrolases family 17 protein; FUNCTIONS IN: cation binding, hydrolase activity, hydrolyzing O-glycosyl compounds, catalytic activity; INVOLVED IN: carbohydrate metabolic process; LOCATED IN: endomembrane system; EXPRESSED IN: leaf whorl, sepal, flower; EXPRESSED DURING: petal differentiation and expansion stage; CONTAINS InterPro DOMAIN/s: X8 (InterPro:IPR012946), Glycoside hydrolase, …
AT3G24500	AT3G24500.X.Chr3.plus.8918679.8919683	11.4343	10.2009	10.9346	7.56082	7.44729	7.70937	-3.25777	9.21456	-12.9114	0.000503215	6.99222	AT3G24500.1	One of three genes in A. thaliana encoding multiprotein bridging factor 1, a highly conserved transcriptional coactivator. May serve as a bridging factor between a bZIP factor and TBP. Its expression is specifically elevated in response to pathogen infection, salinity, drought, heat, hydrogen peroxide, and application of abscisic acid or salicylic acid. Constitutive expression enhances the tolera…	(ATMBF1C);MULTIPROTEIN BRIDGING FACTOR 1C (MBF1C)
AT3G25180	AT3G25180.X.Chr3.minus.9167284.9169282	4.80383	4.90687	4.88216	5.39698	5.43986	5.22587	0.486876	5.10926	5.85267	0.0155161	1.37382	AT3G25180.1	Encodes a cytochrome P450 monooxygenase (CYP82G1) that catalyzes the production of two volatile homoterpenes, TMTT and DMNT, although it is only likely to produce TMTT in planta. TMTT can be involved in attracting predatory insects to protect Arabidopsis plants from herbivorous pests. Homoterpene synthesis is also stimulated by fungal elicitors which increase the transcript levels of CYP82G1.	CYTOCHROME P450, FAMILY 82, SUBFAMILY G, POLYPEPTIDE 1 (CYP82G1)
AT3G25700	AT3G25700.X.Chr3.plus.9358719.9360463	6.23595	6.25634	6.22789	6.79464	6.53597	6.58691	0.39766	6.43962	4.41321	0.0461445	-0.733388	AT3G25700.1	Eukaryotic aspartyl protease family protein; FUNCTIONS IN: aspartic-type endopeptidase activity; INVOLVED IN: proteolysis; CONTAINS InterPro DOMAIN/s: Peptidase aspartic (InterPro:IPR021109), Peptidase aspartic, catalytic (InterPro:IPR009007), Peptidase A1 (InterPro:IPR001461); BEST Arabidopsis thaliana protein match is: Eukaryotic aspartyl protease family protein (TAIR:AT2G42980.1); Has 2947 Bla…
AT3G25860	AT3G25860.0.Chr3.plus.9460560.9462787	8.6143	8.52055	8.54442	8.80252	8.68797	8.78423	0.200333	8.659	4.43795	0.0451805	-1.27365	AT3G25860.1	Nuclear encoded dihydrolipoamide S-acetyltransferase (LTA2) that encodes teh Pyruvate Decarboxylase E2 subunit. Mutant has embryo defect.	PLASTID E2 SUBUNIT OF PYRUVATE DECARBOXYLASE (PLE2); (LTA2)
AT3G25890	AT3G25890.X.Chr3.plus.9475350.9477460	6.87412	6.93474	6.99346	7.32886	7.23105	7.24236	0.332422	7.10077	5.52492	0.0194097	0.756836	AT3G25890.1	encodes a member of the ERF (ethylene response factor) subfamily B-6 of ERF/AP2 transcription factor family. The protein contains one AP2 domain. There are 12 members in this subfamily including RAP2.11.	CYTOKININ RESPONSE FACTOR 11 (CRF11)
AT3G26860	AT3G26860.X.Chr3.minus.9901516.9901884	10.6275	10.8605	10.9372	10.1066	10.4374	10.2347	-0.54472	10.534	-5.21044	0.0253629	0.403688	AT3G26860.2	Plant self-incompatibility protein S1 family; FUNCTIONS IN: molecular_function unknown; INVOLVED IN: biological_process unknown; LOCATED IN: endomembrane system; EXPRESSED IN: 9 plant structures; EXPRESSED DURING: L mature pollen stage, M germinated pollen stage, 4 anthesis, C globular stage, petal differentiation and expansion stage; CONTAINS InterPro DOMAIN/s: Plant self-incompatibility S1 (Int…
AT3G26880	AT3G26880.0.Chr3.minus.9906334.9906735	7.32545	7.49609	7.31699	6.78199	6.9224	7.02241	-0.470627	7.14422	-5.17786	0.0258441	0.412817	AT3G26880.1	Plant self-incompatibility protein S1 family; FUNCTIONS IN: molecular_function unknown; INVOLVED IN: biological_process unknown; LOCATED IN: endomembrane system; EXPRESSED IN: 8 plant structures; EXPRESSED DURING: L mature pollen stage, M germinated pollen stage, 4 anthesis, C globular stage, petal differentiation and expansion stage; CONTAINS InterPro DOMAIN/s: Plant self-incompatibility S1 (Int…
AT3G26960	AT3G26960.0.Chr3.minus.9944668.9945579	6.65211	6.86974	6.73597	7.46581	7.34886	7.42411	0.66125	7.08277	8.41906	0.00437237	4.47438	AT3G26960.1	Pollen Ole e 1 allergen and extensin family protein; FUNCTIONS IN: molecular_function unknown; INVOLVED IN: biological_process unknown; LOCATED IN: endomembrane system; EXPRESSED IN: 21 plant structures; EXPRESSED DURING: 13 growth stages; CONTAINS InterPro DOMAIN/s: Pollen Ole e 1 allergen/extensin (InterPro:IPR006041); BEST Arabidopsis thaliana protein match is: Pollen Ole e 1 allergen and exte…
AT3G28080	AT3G28080.X.Chr3.plus.10451486.10455267	6.59747	6.53236	6.65903	7.08213	6.91239	7.23606	0.48318	6.83658	5.12522	0.0268212	0.334535	AT3G28080.1	nodulin MtN21-like transporter family protein
AT3G28270	AT3G28270.X.Chr3.plus.10538105.10540024	6.64609	6.61736	6.61431	7.27887	7.0526	7.26201	0.572322	6.91187	7.59205	0.00627354	3.54865	AT3G28270.2	Protein of unknown function (DUF677); CONTAINS InterPro DOMAIN/s: Protein of unknown function DUF677 (InterPro:IPR007749); BEST Arabidopsis thaliana protein match is: Protein of unknown function (DUF677) (TAIR:AT3G28290.1); Has 636 Blast hits to 621 proteins in 191 species: Archae - 37; Bacteria - 189; Metazoa - 134; Fungi - 25; Plants - 165; Viruses - 1; Other Eukaryotes - 85 (source: NCBI BLink…
AT3G28460	AT3G28460.0.Chr3.minus.10672041.10674395	6.55635	6.56664	6.72457	6.98228	6.87136	6.93413	0.314594	6.77256	4.60543	0.0406683	-0.624739	AT3G28460.1	methyltransferases; FUNCTIONS IN: methyltransferase activity; INVOLVED IN: rRNA methylation; LOCATED IN: chloroplast; EXPRESSED IN: 21 plant structures; EXPRESSED DURING: 13 growth stages; CONTAINS InterPro DOMAIN/s: Conserved hypothetical protein CHP00095 (InterPro:IPR004398); Has 4869 Blast hits to 4869 proteins in 1755 species: Archae - 2; Bacteria - 3296; Metazoa - 0; Fungi - 0; Plants - 49; …
AT3G28750	AT3G28750.0.Chr3.minus.10791591.10792844	11.7112	11.8924	11.9719	11.3718	11.5186	11.6215	-0.358203	11.6812	-4.89175	0.032801	-0.605676	AT3G28750.1	unknown protein; LOCATED IN: endomembrane system; EXPRESSED IN: 12 plant structures; EXPRESSED DURING: L mature pollen stage, M germinated pollen stage, 4 anthesis, C globular stage, petal differentiation and expansion stage; CONTAINS InterPro DOMAIN/s: Protein of unknown function DUF1216 (InterPro:IPR009605); BEST Arabidopsis thaliana protein match is: unknown protein (TAIR:AT5G39880.1); Has 37 …
AT3G28780	AT3G28780.0.Chr3.minus.10805911.10808458	8.00587	7.93819	7.99734	7.68064	7.70864	7.43998	-0.371565	7.79511	-5.44331	0.0212162	0.459845	AT3G28780.1	Protein of unknown function (DUF1216); FUNCTIONS IN: molecular_function unknown; INVOLVED IN: pollen exine formation; LOCATED IN: endomembrane system; EXPRESSED IN: 8 plant structures; EXPRESSED DURING: L mature pollen stage, M germinated pollen stage, 4 anthesis, petal differentiation and expansion stage; CONTAINS InterPro DOMAIN/s: Protein of unknown function DUF1216 (InterPro:IPR009605); BEST …
AT3G28790	AT3G28790.0.Chr3.minus.10813331.10815699	9.66137	9.74878	9.82456	9.33636	9.2005	9.0317	-0.553437	9.46721	-7.89454	0.00555765	3.59102	AT3G28790.1	Protein of unknown function (DUF1216); FUNCTIONS IN: molecular_function unknown; INVOLVED IN: biological_process unknown; LOCATED IN: endomembrane system; EXPRESSED IN: 9 plant structures; EXPRESSED DURING: L mature pollen stage, M germinated pollen stage, 4 anthesis, C globular stage, petal differentiation and expansion stage; CONTAINS InterPro DOMAIN/s: Protein of unknown function DUF1216 (Inte…
AT3G28830	AT3G28830.0.Chr3.plus.10831168.10833284	10.7662	10.8011	10.9098	10.5198	10.4985	10.2437	-0.409514	10.6232	-5.91214	0.0149349	0.94919	AT3G28830.1	Protein of unknown function (DUF1216); INVOLVED IN: biological_process unknown; LOCATED IN: endomembrane system; EXPRESSED IN: 9 plant structures; EXPRESSED DURING: L mature pollen stage, M germinated pollen stage, 4 anthesis, C globular stage, petal differentiation and expansion stage; CONTAINS InterPro DOMAIN/s: Protein of unknown function DUF1216 (InterPro:IPR009605); BEST Arabidopsis thaliana…
AT3G28840	AT3G28840.0.Chr3.plus.10838409.10839946	10.3106	10.261	10.2848	9.76373	9.82863	9.5411	-0.571859	9.99831	-8.66072	0.00431963	4.59221	AT3G28840.1	Protein of unknown function (DUF1216); LOCATED IN: endomembrane system; EXPRESSED IN: 9 plant structures; EXPRESSED DURING: L mature pollen stage, M germinated pollen stage, 4 anthesis, petal differentiation and expansion stage; CONTAINS InterPro DOMAIN/s: Protein of unknown function DUF1216 (InterPro:IPR009605); BEST Arabidopsis thaliana protein match is: Protein of unknown function (DUF1216) (T…
AT3G28980	AT3G28980.0.Chr3.minus.10993190.10995002	9.74733	9.83331	9.88328	9.46693	9.37548	9.16217	-0.488296	9.57808	-5.51088	0.0196945	0.841019	AT3G28980.1	Protein of unknown function (DUF1216); FUNCTIONS IN: molecular_function unknown; INVOLVED IN: biological_process unknown; LOCATED IN: endomembrane system; EXPRESSED IN: 10 plant structures; EXPRESSED DURING: L mature pollen stage, M germinated pollen stage, 4 anthesis, C globular stage, petal differentiation and expansion stage; CONTAINS InterPro DOMAIN/s: Protein of unknown function DUF1216 (Int…
AT3G29320	AT3G29320.0.Chr3.plus.11252807.11257814	6.72126	6.8461	6.79734	7.10747	6.92909	7.12873	0.267669	6.92167	4.4995	0.0432076	-1.09988	AT3G29320.1	Encodes a plastidic alpha-glucan phosphorylase. In vitro, the enzyme has a preference for maltooligosaccharides, such as maltoheptaose.	ALPHA-GLUCAN PHOSPHORYLASE 1 (PHS1)
AT3G29370	AT3G29370.0.Chr3.plus.11278589.11279108	8.49794	8.63636	8.61907	8.21806	7.78797	8.15601	-0.529913	8.31924	-4.91957	0.0319147	-0.013411	AT3G29370.1	Encodes a atypical member of the bHLH (basic helix-loop-helix) family transcriptional factors.	P1R3 (P1R3)
AT3G30460	AT3G30460.0.Chr3.plus.12104373.12105039	5.60293	5.71777	6.01412	6.4664	6.4943	6.58824	0.73777	6.14729	6.41393	0.0110002	2.14889	AT3G30460.1	RING/U-box superfamily protein; FUNCTIONS IN: zinc ion binding; EXPRESSED IN: 6 plant structures; EXPRESSED DURING: 4 anthesis, petal differentiation and expansion stage; CONTAINS InterPro DOMAIN/s: Zinc finger, RING-type (InterPro:IPR001841), Zinc finger, C3HC4 RING-type (InterPro:IPR018957); BEST Arabidopsis thaliana protein match is: RING/U-box superfamily protein (TAIR:AT3G02340.1); Has 10074…
AT3G30720	AT3G30720.0.Chr3.plus.12349047.12349832	5.53182	5.19968	5.21652	9.76635	9.53802	9.83139	4.39666	7.51396	26.5351	2.08e-06	8.32242	AT3G30720.1	QUA-QUINE STARCH (QQS); Has 1 Blast hits to 1 proteins in 1 species: Archae - 0; Bacteria - 0; Metazoa - 0; Fungi - 0; Plants - 1; Viruses - 0; Other Eukaryotes - 0 (source: NCBI BLink).	QUA-QUINE STARCH (QQS)
AT3G42960	AT3G42960.0.Chr3.minus.15018695.15019685	9.77602	9.67144	9.62828	9.29327	9.22222	8.88435	-0.553103	9.4126	-6.00526	0.0140396	1.30119	AT3G42960.1	Arabidopsis homolog of TASSELSEED2. Expressed specifically in tapetal cells.	TAPETUM 1 (ATA1);TAPETUM1 (TA1); (ASD)
AT3G43110	AT3G43110.0.Chr3.minus.15091611.15092467	6.15706	6.04884	6.12518	5.74982	5.57041	5.29017	-0.569937	5.82358	-4.53765	0.0425801	-0.448285	AT3G43110.1	unknown protein; FUNCTIONS IN: molecular_function unknown; INVOLVED IN: biological_process unknown; LOCATED IN: endomembrane system; EXPRESSED IN: petal, flower; EXPRESSED DURING: 4 anthesis, petal differentiation and expansion stage; BEST Arabidopsis thaliana protein match is: unknown protein (TAIR:AT5G20790.1); Has 30 Blast hits to 30 proteins in 10 species: Archae - 0; Bacteria - 0; Metazoa - …
AT3G44070	AT3G44070.0.Chr3.minus.15828177.15829088	8.81593	8.88277	8.95392	8.69337	8.55051	8.67364	-0.245045	8.76169	-4.35281	0.0483873	-1.25801	AT3G44070.1	Glycosyl hydrolase family 35 protein; FUNCTIONS IN: hydrolase activity, hydrolyzing O-glycosyl compounds; INVOLVED IN: carbohydrate metabolic process; EXPRESSED IN: 24 plant structures; EXPRESSED DURING: 15 growth stages; CONTAINS InterPro DOMAIN/s: Glycoside hydrolase, family 35 (InterPro:IPR001944); BEST Arabidopsis thaliana protein match is: Beta-galactosidase related protein (TAIR:AT5G26622.1…
AT3G44260	AT3G44260.0.Chr3.minus.15952045.15953084	7.66695	7.09165	7.22034	6.17317	6.01423	5.91269	-1.2832	6.67984	-8.43444	0.00437237	4.27776	AT3G44260.1	Encodes one of the homologs of the yeast CCR4-associated factor 1: AT3G44260 (CAF1a), AT5G22250 (CAF1b). Has mRNA deadenylation activity. Also plays a role in plant defense responses.	CCR4- ASSOCIATED FACTOR 1A (CAF1a);CCR4- ASSOCIATED FACTOR 1A (AtCAF1a)
AT3G46520	AT3G46520.0.Chr3.plus.17128263.17130210	7.09381	7.13521	7.12693	6.8244	6.81292	6.67585	-0.347984	6.94485	-5.12893	0.0267822	0.246459	AT3G46520.1	Member of actin subclass composed of ACT12 and ACT4. RNA is expressed at very low levels in vegetative organs, low levels in flowers and very high levels in pollen. Expression of an ACT12/GUS fusion was found in vascular tissues, tapetum, developing and mature pollen, the root cap and in a ring of pericycle tissues during lateral root initiation and early development.	ACTIN-12 (ACT12)
AT3G46620	AT3G46620.0.Chr3.minus.17178697.17180067	8.91673	8.17883	8.3283	7.98316	7.51555	7.61835	-0.750655	8.09015	-4.39444	0.0469406	-1.1285	AT3G46620.1	Encodes an ABA- and drought-induced RING-DUF1117 gene whose mutation results in hyposensitive phenotypes toward ABA in terms of germination rate and stomatal closure and markedly reduced tolerance to drought stress relative to wild-type plants.	RING AND DOMAIN OF UNKNOWN FUNCTION 1117 1 (RDUF1);ARABIDOPSIS THALIANA RING AND DOMAIN OF UNKNOWN FUNCTION 1117 1 (ATRDUF1)
AT3G47420	AT3G47420.0.Chr3.minus.17472342.17475258	6.49547	6.62146	6.70949	6.94482	6.8558	6.99057	0.324548	6.7696	4.71327	0.0373088	-0.516417	AT3G47420.1	Encodes a Pi starvation-responsive protein AtPS3. A member of the phosphate starvation-induced glycerol-3-phosphate permease gene family: AT3G47420(G3Pp1), AT4G25220(G3Pp2), AT1G30560(G3Pp3), AT4G17550(G3Pp4) and AT2G13100(G3Pp5).	PHOSPHATE STARVATION-INDUCED GENE 3 (ATPS3);GLYCEROL-3-PHOSPHATE PERMEASE 1 (G3Pp1);GLYCEROL-3-PHOSPHATE PERMEASE 1 (AtG3Pp1);PHOSPHATE STARVATION-INDUCED GENE 3 (PS3)
AT3G47440	AT3G47440.0.Chr3.plus.17482025.17483158	8.97349	9.00235	9.11554	8.46418	8.6979	8.47152	-0.492758	8.7875	-7.08918	0.00769631	2.79939	AT3G47440.1	Encodes AtTIP5;1, functions as water and urea channels in pollen. Target promoter of the male germline-specific transcription factor DUO1.	TONOPLAST INTRINSIC PROTEIN 5;1 (TIP5;1)
AT3G47520	AT3G47520.0.Chr3.plus.17513274.17515041	9.09782	9.23318	9.15269	9.51274	9.32183	9.38653	0.249361	9.28413	4.55618	0.0420415	-1.09666	AT3G47520.1	Encodes a protein with NAD-dependent malate dehydrogenase activity, located in chloroplasts.	PLASTIDIC NAD-DEPENDENT MALATE DEHYDROGENASE (pNAD-MDH);MALATE DEHYDROGENASE (MDH)
AT3G48200	AT3G48200.0.Chr3.minus.17832773.17837514	5.812	5.75651	5.77298	6.04873	6.05703	6.13765	0.300724	5.93082	6.27939	0.0116717	1.70384	AT3G48200.1	unknown protein; FUNCTIONS IN: molecular_function unknown; INVOLVED IN: biological_process unknown; LOCATED IN: endomembrane system; EXPRESSED IN: 21 plant structures; EXPRESSED DURING: 13 growth stages; Has 210 Blast hits to 148 proteins in 42 species: Archae - 0; Bacteria - 118; Metazoa - 0; Fungi - 0; Plants - 48; Viruses - 0; Other Eukaryotes - 44 (source: NCBI BLink).
AT3G48360	AT3G48360.0.Chr3.minus.17908192.17910525	8.35869	8.44335	8.56049	9.07671	8.74089	9.27291	0.575021	8.74217	4.98619	0.0301007	-0.0601183	AT3G48360.1	encodes a protein (BT2) that is an essential component of the TAC1-mediated telomerase activation pathway. Acts redundantly with BT3 and BT1 during female gametophyte development and with BT3 during male gametophyte development. BT2 also mediates multiple responses to nutrients, stresses, and hormones.	(ATBT2);BTB AND TAZ DOMAIN PROTEIN 2 (bt2)
AT3G48650	AT3G48650.0.Chr3.plus.18024663.18026149	5.99592	5.24421	5.99808	4.11504	3.87898	4.45704	-1.58639	4.94821	-7.35324	0.00733408	3.12876	AT3G48650.1	pseudogene, At14a-related protein, similar to At14a (GI:11994571 and GI:11994573) (Arabidopsis thaliana)
AT3G49160	AT3G49160.0.Chr3.minus.18221994.18224885	5.60987	5.42928	5.47881	4.95913	5.10493	5.10388	-0.450209	5.28098	-6.03467	0.013764	1.55629	AT3G49160.1	Expression of the gene is downregulated in the presence of paraquat, an inducer of photoxidative stress.
AT3G50280	AT3G50280.0.Chr3.plus.18637854.18639185	6.73868	6.90633	7.02469	7.64308	7.38681	7.36479	0.573061	7.1774	6.07853	0.0135818	1.59552	AT3G50280.1	HXXXD-type acyl-transferase family protein; FUNCTIONS IN: transferase activity, transferring acyl groups other than amino-acyl groups, transferase activity; INVOLVED IN: biological_process unknown; LOCATED IN: cellular_component unknown; EXPRESSED IN: 20 plant structures; EXPRESSED DURING: 12 growth stages; CONTAINS InterPro DOMAIN/s: Transferase (InterPro:IPR003480); BEST Arabidopsis thaliana pr…
AT3G50310	AT3G50310.0.Chr3.minus.18648151.18649521	6.91939	7.02575	7.27327	6.13114	6.42571	6.71985	-0.629726	6.74918	-4.37841	0.0472262	-0.7937	AT3G50310.1	Encodes a member of MEKK subfamily. Target promoter of the male germline-specific transcription factor DUO1. Involved in osmotic stress response via regulation of MPK6 activity.	MITOGEN-ACTIVATED PROTEIN KINASE KINASE KINASE 20 (MAPKKK20);MAPKK KINASE 20 (MKKK20)
AT3G50685	AT3G50685.0.Chr3.minus.18834155.18834834	9.10506	9.07407	9.13771	9.46317	9.27593	9.47446	0.297851	9.25507	5.20906	0.0253629	0.0599336	AT3G50685.1	unknown protein; Has 52 Blast hits to 46 proteins in 20 species: Archae - 0; Bacteria - 0; Metazoa - 0; Fungi - 0; Plants - 45; Viruses - 0; Other Eukaryotes - 7 (source: NCBI BLink).
AT3G51000	AT3G51000.0.Chr3.minus.18945025.18946621	10.1042	9.87364	10.0088	9.67099	9.42039	9.55308	-0.439352	9.77186	-6.17638	0.0129572	1.43564	AT3G51000.1	alpha/beta-Hydrolases superfamily protein; FUNCTIONS IN: epoxide hydrolase activity, catalytic activity; EXPRESSED IN: 22 plant structures; EXPRESSED DURING: 13 growth stages; CONTAINS InterPro DOMAIN/s: Epoxide hydrolase-like (InterPro:IPR000639), Alpha/beta hydrolase fold-1 (InterPro:IPR000073); BEST Arabidopsis thaliana protein match is: alpha/beta-Hydrolases superfamily protein (TAIR:AT3G0560…
AT3G51510	AT3G51510.0.Chr3.plus.19109062.19110051	8.85309	8.85161	8.87452	9.11856	8.99435	9.20256	0.247964	8.98245	4.35642	0.0481644	-1.23837	AT3G51510.1	unknown protein; FUNCTIONS IN: molecular_function unknown; INVOLVED IN: biological_process unknown; LOCATED IN: chloroplast thylakoid membrane, chloroplast; EXPRESSED IN: 22 plant structures; EXPRESSED DURING: 13 growth stages; Has 42 Blast hits to 42 proteins in 19 species: Archae - 0; Bacteria - 0; Metazoa - 0; Fungi - 0; Plants - 40; Viruses - 0; Other Eukaryotes - 2 (source: NCBI BLink).
AT3G52160	AT3G52160.0.Chr3.minus.19344972.19346615	9.05014	8.8282	9.04849	8.69562	8.25918	8.36776	-0.52641	8.70823	-5.22423	0.0253629	0.0981839	AT3G52160.1	Encodes KCS15, a member of the 3-ketoacyl-CoA synthase family involved in the biosynthesis of VLCFA (very long chain fatty acids).	3-KETOACYL-COA SYNTHASE 15 (KCS15)
AT3G52380	AT3G52380.0.Chr3.plus.19421397.19423097	8.68162	8.69091	8.67589	9.00305	8.86712	9.07985	0.303958	8.83307	5.41096	0.0219562	0.413431	AT3G52380.1	chloroplast RNA-binding protein	PIGMENT DEFECTIVE 322 (PDE322);CHLOROPLAST RNA-BINDING PROTEIN 33 (CP33)
AT3G53310	AT3G53310.0.Chr3.minus.19766664.19768599	7.47223	7.17406	7.45064	6.97758	6.76112	6.73041	-0.541665	7.09434	-5.62146	0.0183681	0.955552	AT3G53310.1	AP2/B3-like transcriptional factor family protein; FUNCTIONS IN: DNA binding, sequence-specific DNA binding transcription factor activity; INVOLVED IN: regulation of transcription, DNA-dependent; LOCATED IN: endomembrane system; EXPRESSED IN: 15 plant structures; EXPRESSED DURING: 13 growth stages; CONTAINS InterPro DOMAIN/s: Transcriptional factor B3 (InterPro:IPR003340); BEST Arabidopsis thalia…
AT3G54690	AT3G54690.0.Chr3.plus.20246539.20248140	8.63563	8.57623	8.64999	8.39556	8.43876	8.39587	-0.210848	8.51534	-4.95105	0.0309395	-0.354062	AT3G54690.1	Sugar isomerase (SIS) family protein; FUNCTIONS IN: isomerase activity, sugar binding; INVOLVED IN: carbohydrate metabolic process; EXPRESSED IN: 23 plant structures; EXPRESSED DURING: 15 growth stages; CONTAINS InterPro DOMAIN/s: KpsF/GutQ (InterPro:IPR004800), Sugar isomerase (SIS) (InterPro:IPR001347), Cystathionine beta-synthase, core (InterPro:IPR000644); Has 8722 Blast hits to 8719 proteins…	(SETH3)
AT3G54830	AT3G54830.0.Chr3.minus.20311901.20315030	6.72283	6.59636	6.63563	7.03711	6.89617	7.17633	0.386079	6.84407	4.93197	0.0314964	-0.108428	AT3G54830.1	Transmembrane amino acid transporter family protein; CONTAINS InterPro DOMAIN/s: Amino acid transporter, transmembrane (InterPro:IPR013057); BEST Arabidopsis thaliana protein match is: Transmembrane amino acid transporter family protein (TAIR:AT2G39130.1); Has 4642 Blast hits to 4638 proteins in 371 species: Archae - 12; Bacteria - 272; Metazoa - 1629; Fungi - 958; Plants - 1130; Viruses - 3; Oth…
AT3G55430	AT3G55430.0.Chr3.minus.20549599.20552215	9.74186	9.75785	9.74691	9.53739	9.58888	9.6581	-0.15452	9.67183	-4.33096	0.0492379	-1.66775	AT3G55430.1	O-Glycosyl hydrolases family 17 protein; FUNCTIONS IN: cation binding, hydrolase activity, hydrolyzing O-glycosyl compounds, catalytic activity; INVOLVED IN: carbohydrate metabolic process; LOCATED IN: cell wall; EXPRESSED IN: 24 plant structures; EXPRESSED DURING: 15 growth stages; CONTAINS InterPro DOMAIN/s: X8 (InterPro:IPR012946), Glycoside hydrolase, catalytic core (InterPro:IPR017853), Glyc…
AT3G56010	AT3G56010.0.Chr3.plus.20788670.20789924	7.78442	7.84589	7.92545	8.1866	8.11031	8.3458	0.364325	8.03308	5.18188	0.0258252	0.191046	AT3G56010.1	unknown protein; FUNCTIONS IN: molecular_function unknown; INVOLVED IN: biological_process unknown; LOCATED IN: chloroplast thylakoid membrane; EXPRESSED IN: 22 plant structures; EXPRESSED DURING: 13 growth stages; Has 25 Blast hits to 25 proteins in 12 species: Archae - 0; Bacteria - 0; Metazoa - 0; Fungi - 0; Plants - 25; Viruses - 0; Other Eukaryotes - 0 (source: NCBI BLink).
AT3G56360	AT3G56360.0.Chr3.plus.20896481.20897593	8.65739	8.73274	8.66241	9.05888	8.94992	9.37283	0.444693	8.9057	4.85156	0.0335871	-0.425521	AT3G56360.1	unknown protein; FUNCTIONS IN: molecular_function unknown; INVOLVED IN: biological_process unknown; LOCATED IN: chloroplast; EXPRESSED IN: 24 plant structures; EXPRESSED DURING: 15 growth stages; BEST Arabidopsis thaliana protein match is: unknown protein (TAIR:AT5G05250.1); Has 45 Blast hits to 45 proteins in 13 species: Archae - 0; Bacteria - 0; Metazoa - 0; Fungi - 0; Plants - 45; Viruses - 0;…
AT3G56600	AT3G56600.X.Chr3.plus.20968444.20970913	6.89692	6.96977	7.09068	6.34468	6.51861	6.62031	-0.489394	6.74016	-5.95182	0.0145019	1.39903	AT3G56600.1	Protein kinase superfamily protein; FUNCTIONS IN: inositol or phosphatidylinositol kinase activity, phosphotransferase activity, alcohol group as acceptor; INVOLVED IN: biological_process unknown; EXPRESSED IN: 6 plant structures; EXPRESSED DURING: L mature pollen stage, M germinated pollen stage, 4 anthesis, petal differentiation and expansion stage; CONTAINS InterPro DOMAIN/s: Phosphatidylinosi…
AT3G56710	AT3G56710.0.Chr3.minus.21006750.21007565	7.01561	6.51235	6.94764	6.0807	5.61956	6.07067	-0.886399	6.37442	-5.6133	0.0183891	1.08386	AT3G56710.1	Sig1 binding protein; interacts with Sig1R4. As well as Sig1, SibI is imported into chloroplasts and its expression is light-dependent in mature chloroplasts.	SIGMA FACTOR BINDING PROTEIN 1 (SIB1)
AT3G56880	AT3G56880.0.Chr3.plus.21059915.21060965	10.8477	10.3825	10.4777	10.1254	9.74759	9.8237	-0.664081	10.2341	-5.58173	0.0187469	0.523974	AT3G56880.1	VQ motif-containing protein; CONTAINS InterPro DOMAIN/s: VQ (InterPro:IPR008889); BEST Arabidopsis thaliana protein match is: calmodulin (CAM)-binding protein of 25 kDa (TAIR:AT2G41010.1); Has 109 Blast hits to 109 proteins in 12 species: Archae - 0; Bacteria - 0; Metazoa - 0; Fungi - 3; Plants - 106; Viruses - 0; Other Eukaryotes - 0 (source: NCBI BLink).
AT3G57157	AT3G57157.0.Chr3.plus.21157011.21157247	6.76519	6.71945	6.87391	5.77567	6.0713	5.69853	-0.938741	6.31734	-6.32047	0.0112696	1.83435	AT3G57157.1	other RNA
AT3G57620	AT3G57620.0.Chr3.plus.21337564.21339301	8.72991	8.75529	8.69018	8.1288	8.13697	8.01445	-0.632063	8.40927	-13.9065	0.000289898	9.21592	AT3G57620.1	glyoxal oxidase-related protein; FUNCTIONS IN: molecular_function unknown; INVOLVED IN: biological_process unknown; LOCATED IN: endomembrane system; EXPRESSED IN: leaf whorl, sepal, flower; EXPRESSED DURING: petal differentiation and expansion stage; CONTAINS InterPro DOMAIN/s: Galactose oxidase/kelch, beta-propeller (InterPro:IPR011043), Galactose oxidase, beta-propeller (InterPro:IPR015916), Im…
AT3G57690	AT3G57690.0.Chr3.plus.21384204.21384572	11.9205	12.0109	11.9464	11.4926	11.6856	11.6611	-0.348352	11.7862	-5.10973	0.0272049	0.147893	AT3G57690.1	Encodes a putative arabinogalactan-protein (AGP23).	ARABINOGALACTAN PROTEIN 23 (AGP23);ARABINOGALACTAN-PROTEIN 23 (ATAGP23)
AT3G57750	AT3G57750.X.Chr3.plus.21393979.21395288	5.7347	5.92769	5.942	6.35938	6.18068	6.32241	0.420045	6.07781	4.48356	0.0437447	-0.612398	AT3G57750.1	Protein kinase superfamily protein; FUNCTIONS IN: protein kinase activity, kinase activity, ATP binding; INVOLVED IN: protein amino acid phosphorylation; LOCATED IN: cellular_component unknown; EXPRESSED IN: 21 plant structures; EXPRESSED DURING: 12 growth stages; CONTAINS InterPro DOMAIN/s: Protein kinase, catalytic domain (InterPro:IPR000719), Serine/threonine-protein kinase-like domain (InterP…
AT3G59510	AT3G59510.0.Chr3.minus.21988453.21989712	8.23136	8.21958	8.20063	7.9784	7.70288	7.71425	-0.418233	8.00785	-5.18327	0.0258252	0.307521	AT3G59510.1	Leucine-rich repeat (LRR) family protein; INVOLVED IN: signal transduction; LOCATED IN: endomembrane system; CONTAINS InterPro DOMAIN/s: Leucine-rich repeat-containing N-terminal domain, type 2 (InterPro:IPR013210), Leucine-rich repeat (InterPro:IPR001611); BEST Arabidopsis thaliana protein match is: Leucine-rich repeat (LRR) family protein (TAIR:AT2G15320.1); Has 61362 Blast hits to 22329 protei…
AT3G59980	AT3G59980.0.Chr3.minus.22154244.22155641	7.40463	7.43737	7.33575	7.67668	7.72626	7.59732	0.271675	7.52967	4.58052	0.0414279	-0.728412	AT3G59980.1	Nucleic acid-binding, OB-fold-like protein; FUNCTIONS IN: tRNA binding; LOCATED IN: chloroplast; EXPRESSED IN: 22 plant structures; EXPRESSED DURING: 13 growth stages; CONTAINS InterPro DOMAIN/s: Nucleic acid-binding, OB-fold-like (InterPro:IPR016027), Nucleic acid-binding, OB-fold (InterPro:IPR012340), tRNA-binding domain (InterPro:IPR002547); BEST Arabidopsis thaliana protein match is: methioni…
AT3G60440	AT3G60440.0.Chr3.plus.22337793.22339446	6.56315	6.66264	6.75191	7.14635	7.0249	7.17815	0.454765	6.88785	5.75133	0.0165338	1.20364	AT3G60440.1	Phosphoglycerate mutase family protein; LOCATED IN: chloroplast; EXPRESSED IN: 19 plant structures; EXPRESSED DURING: 13 growth stages; CONTAINS InterPro DOMAIN/s: Histidine phosphatase superfamily, clade-1 (InterPro:IPR013078), PRIB5 (InterPro:IPR012398); BEST Arabidopsis thaliana protein match is: Phosphoglycerate mutase family protein (TAIR:AT3G60450.1); Has 266 Blast hits to 262 proteins in 1…
AT3G60630	AT3G60630.0.Chr3.minus.22410365.22412608	6.86017	7.05293	6.88379	7.34849	7.26541	7.16403	0.324596	7.0958	4.80302	0.0346612	-0.470788	AT3G60630.1	Belongs to one of the LOM (LOST MERISTEMS) genes: AT2G45160 (LOM1), AT3G60630 (LOM2) and AT4G00150 (LOM3). LOM1 and LOM2 promote cell differentiation at the periphery of shoot meristems and help to maintain their polar organization.	HAIRY MERISTEM 2 (HAM2);LOST MERISTEMS 2 (LOM2);ARABIDOPSIS THALIANA HAIRY MERISTEM 2 (ATHAM2)
AT3G61190	AT3G61190.X.Chr3.minus.22650159.22651488	7.15388	6.2761	6.6193	5.29256	5.22021	5.44791	-1.34891	6.00166	-6.66185	0.00985385	2.28781	AT3G61190.1	Encodes a protein with a C2 domain that binds to BON1 in yeast two hybrid analyses. Its ability to bind to phospholipids is enhanced by calcium ions. Involved in maintaining cell homeostasis.	BON ASSOCIATION PROTEIN 1 (BAP1)
AT3G61230	AT3G61230.0.Chr3.minus.22664425.22665597	7.67332	7.64034	7.66378	7.14546	7.15206	7.23079	-0.482032	7.41762	-7.72606	0.00587858	3.70293	AT3G61230.1	Encodes a member of the Arabidopsis LIM proteins: a family of actin bundlers with distinct expression patterns. WLIM1, WLIM2a, and WLIM2b are widely expressed, whereas PLIM2a, PLIM2b, and PLIM2c are predominantly expressed in pollen. Regulates actin cytoskeleton organization.	PLIM2C (PLIM2c)
AT3G61490	AT3G61490.X.Chr3.plus.22758063.22760340	7.70415	7.94278	7.91563	8.45639	8.15054	8.28878	0.446718	8.07638	5.29246	0.0243184	0.282277	AT3G61490.1	Pectin lyase-like superfamily protein; FUNCTIONS IN: polygalacturonase activity; INVOLVED IN: carbohydrate metabolic process; LOCATED IN: endomembrane system; EXPRESSED IN: 22 plant structures; EXPRESSED DURING: 14 growth stages; CONTAINS InterPro DOMAIN/s: Pectin lyase fold/virulence factor (InterPro:IPR011050), Glycoside hydrolase, family 28 (InterPro:IPR000743), Pectin lyase fold (InterPro:IPR…
AT3G62170	AT3G62170.0.Chr3.minus.23016223.23018509	10.7996	10.921	10.956	10.4357	10.4058	10.2706	-0.521526	10.6314	-10.4749	0.00152625	6.18497	AT3G62170.1	VANGUARD 1 homolog 2 (VGDH2); FUNCTIONS IN: enzyme inhibitor activity, pectinesterase activity; INVOLVED IN: cell wall modification; LOCATED IN: endomembrane system, cell wall, plant-type cell wall; EXPRESSED IN: 10 plant structures; EXPRESSED DURING: L mature pollen stage, M germinated pollen stage, 4 anthesis, C globular stage, petal differentiation and expansion stage; CONTAINS InterPro DOMAIN…	VANGUARD 1 HOMOLOG 2 (VGDH2)
AT3G62180	AT3G62180.0.Chr3.minus.23019623.23020479	10.1119	10.3987	10.4976	9.72498	9.75709	10.0621	-0.486053	10.0921	-4.51872	0.0428991	-0.933372	AT3G62180.1	Plant invertase/pectin methylesterase inhibitor superfamily protein; FUNCTIONS IN: enzyme inhibitor activity, pectinesterase inhibitor activity, pectinesterase activity; INVOLVED IN: biological_process unknown; LOCATED IN: endomembrane system; EXPRESSED IN: 9 plant structures; EXPRESSED DURING: L mature pollen stage, M germinated pollen stage, 4 anthesis, C globular stage, petal differentiation a…
AT3G62230	AT3G62230.0.Chr3.plus.23031531.23033128	10.4928	10.6113	10.6885	9.87302	10.0211	10.0716	-0.61045	10.2931	-10.3862	0.00152625	6.19272	AT3G62230.1	Target promoter of the male germline-specific transcription factor DUO1.	DUO1-ACTIVATED F-BOX 1 (DAF1)
AT3G62260	AT3G62260.X.Chr3.minus.23038290.23040584	6.88449	6.51038	6.52696	5.99194	5.82274	6.21335	-0.627886	6.32498	-5.01788	0.0291119	0.166396	AT3G62260.2	Protein phosphatase 2C family protein; FUNCTIONS IN: protein serine/threonine phosphatase activity, catalytic activity; INVOLVED IN: protein amino acid dephosphorylation; LOCATED IN: protein serine/threonine phosphatase complex; EXPRESSED IN: 22 plant structures; EXPRESSED DURING: 12 growth stages; CONTAINS InterPro DOMAIN/s: Protein phosphatase 2C, manganese/magnesium aspartate binding site (Int…
AT3G62580	AT3G62580.0.Chr3.plus.23146828.23147951	8.86395	8.9351	8.99157	9.19758	9.1053	9.24217	0.252563	9.05594	4.55834	0.0420415	-0.89095	AT3G62580.1	Late embryogenesis abundant protein (LEA) family protein; FUNCTIONS IN: molecular_function unknown; INVOLVED IN: biological_process unknown; LOCATED IN: endomembrane system; EXPRESSED IN: 23 plant structures; EXPRESSED DURING: 13 growth stages; BEST Arabidopsis thaliana protein match is: late embryogenesis abundant domain-containing protein / LEA domain-containing protein (TAIR:AT1G72100.1); Has …
AT3G62640	AT3G62640.0.Chr3.minus.23166289.23166900	9.14171	9.54199	9.58113	8.72039	8.83271	9.07032	-0.547145	9.14804	-4.57938	0.0414279	-0.729249	AT3G62640.1	Protein of unknown function (DUF3511); CONTAINS InterPro DOMAIN/s: Protein of unknown function DUF3511 (InterPro:IPR021899); BEST Arabidopsis thaliana protein match is: Protein of unknown function (DUF3511) (TAIR:AT2G47480.1); Has 218 Blast hits to 218 proteins in 14 species: Archae - 0; Bacteria - 0; Metazoa - 0; Fungi - 0; Plants - 218; Viruses - 0; Other Eukaryotes - 0 (source: NCBI BLink).
AT3G62710	AT3G62710.0.Chr3.minus.23197658.23200635	8.5057	8.77463	8.79005	7.89119	8.23992	8.38434	-0.516728	8.43097	-4.61009	0.0405501	-1.0415	AT3G62710.1	Glycosyl hydrolase family protein; FUNCTIONS IN: xylan 1,4-beta-xylosidase activity, hydrolase activity, hydrolyzing O-glycosyl compounds; INVOLVED IN: carbohydrate metabolic process; LOCATED IN: endomembrane system; EXPRESSED IN: 14 plant structures; EXPRESSED DURING: L mature pollen stage, M germinated pollen stage, 4 anthesis, C globular stage, petal differentiation and expansion stage; CONTAI…
AT3G62820	AT3G62820.0.Chr3.plus.23229749.23230501	8.1359	7.96145	8.15688	8.6135	8.39452	8.63971	0.468029	8.31699	5.62289	0.0183681	0.940781	AT3G62820.1	Plant invertase/pectin methylesterase inhibitor superfamily protein; FUNCTIONS IN: enzyme inhibitor activity, pectinesterase inhibitor activity, pectinesterase activity; INVOLVED IN: biological_process unknown; LOCATED IN: endomembrane system; EXPRESSED IN: 22 plant structures; EXPRESSED DURING: 13 growth stages; CONTAINS InterPro DOMAIN/s: Pectinesterase inhibitor (InterPro:IPR006501); BEST Arab…
AT3G62930	AT3G62930.0.Chr3.minus.23261442.23261927	6.17315	6.10891	6.23041	5.3407	5.56177	5.7276	-0.62939	5.85709	-4.42493	0.0457792	-0.569568	AT3G62930.1	Thioredoxin superfamily protein; FUNCTIONS IN: electron carrier activity, arsenate reductase (glutaredoxin) activity, protein disulfide oxidoreductase activity; INVOLVED IN: cell redox homeostasis; LOCATED IN: cellular_component unknown; EXPRESSED IN: 16 plant structures; EXPRESSED DURING: 9 growth stages; CONTAINS InterPro DOMAIN/s: Glutaredoxin-like, plant II (InterPro:IPR011905), Thioredoxin f…
AT3G63200	AT3G63200.0.Chr3.plus.23345902.23347564	7.43371	7.44579	7.56956	7.78719	7.83316	7.74969	0.30518	7.63652	4.93746	0.0313544	-0.12884	AT3G63200.1	PATATIN-like protein 9 (PLP9); FUNCTIONS IN: nutrient reservoir activity; INVOLVED IN: metabolic process, lipid metabolic process; LOCATED IN: cellular_component unknown; EXPRESSED IN: 18 plant structures; EXPRESSED DURING: 13 growth stages; CONTAINS InterPro DOMAIN/s: Acyl transferase/acyl hydrolase/lysophospholipase (InterPro:IPR016035), Patatin (InterPro:IPR002641); BEST Arabidopsis thaliana p…	PATATIN-LIKE PROTEIN 9 (PLP9); (PLA IIIB)
AT3G63410	AT3G63410.0.Chr3.minus.23415589.23417119	10.4244	10.4317	10.402	10.6161	10.5408	10.6216	0.174961	10.5061	5.17454	0.0258717	-0.256623	AT3G63410.1	Encodes a MPBQ/MSBQ methyltransferase located in the chloroplast inner envelope membrane. Mutant plants lack plastoquinone (PQ), suggesting that the APG1 protein is involved in the methylation step of PQ biosynthesis. The gene product is also involved in tocopherol (vitamin E) biosynthesis.	(E37);VITAMIN E DEFECTIVE 3 (VTE3);ALBINO OR PALE GREEN MUTANT 1 (APG1);INNER ENVELOPE PROTEIN 37 (IEP37)
AT3G63440	AT3G63440.0.Chr3.plus.23424157.23426536	6.14935	6.04636	6.03819	5.60871	5.69028	5.49252	-0.482428	5.83757	-6.33985	0.0112696	1.99971	AT3G63440.1	This gene used to be called AtCKX7. It encodes a protein whose sequence is similar to cytokinin oxidase/dehydrogenase, which catalyzes the degradation of cytokinins.	CYTOKININ OXIDASE 6 (ATCKX6);CYTOKININ OXIDASE/DEHYDROGENASE 6 (CKX6); (ATCKX7)
AT4G00165	AT4G00165.X.Chr4.minus.69273.69884	8.40777	8.38878	8.25783	8.97737	8.88254	8.84119	0.547972	8.62591	7.7127	0.00587858	3.68824	AT4G00165.1	Bifunctional inhibitor/lipid-transfer protein/seed storage 2S albumin superfamily protein; FUNCTIONS IN: lipid binding; INVOLVED IN: N-terminal protein myristoylation, lipid transport; LOCATED IN: endomembrane system; CONTAINS InterPro DOMAIN/s: Bifunctional inhibitor/plant lipid transfer protein/seed storage (InterPro:IPR016140), Plant lipid transfer protein/seed storage/trypsin-alpha amylase in…
AT4G01080	AT4G01080.0.Chr4.minus.466391.468294	8.83827	8.77645	8.90992	9.60835	9.28904	9.33342	0.570042	9.12591	7.29384	0.00733408	3.01497	AT4G01080.1	Encodes a member of the TBL (TRICHOME BIREFRINGENCE-LIKE) gene family containing a plant-specific DUF231 (domain of unknown function) domain. TBL gene family has 46 members, two of which (TBR/AT5G06700 and TBL3/AT5G01360) have been shown to be involved in the synthesis and deposition of secondary wall cellulose, presumably by influencing the esterification state of pectic polymers. A nomenclature…	TRICHOME BIREFRINGENCE-LIKE 26 (TBL26)
AT4G02420	AT4G02420.0.Chr4.minus.1064363.1066372	6.52298	6.5843	6.68953	5.86839	6.06016	6.29656	-0.51854	6.33699	-4.93373	0.0314726	-0.0128442	AT4G02420.1	Concanavalin A-like lectin protein kinase family protein; FUNCTIONS IN: kinase activity; INVOLVED IN: protein amino acid phosphorylation; LOCATED IN: endomembrane system; EXPRESSED IN: 21 plant structures; EXPRESSED DURING: 13 growth stages; CONTAINS InterPro DOMAIN/s: Legume lectin, beta chain (InterPro:IPR001220), Protein kinase, ATP binding site (InterPro:IPR017441), Serine/threonine-protein k…
AT4G02920	AT4G02920.X.Chr4.plus.1292523.1294861	6.89033	6.68934	6.82514	7.32997	7.06841	7.20962	0.402073	7.00214	5.03713	0.0287611	0.0167345	AT4G02920.2	unknown protein; BEST Arabidopsis thaliana protein match is: unknown protein (TAIR:AT1G03340.1); Has 41 Blast hits to 41 proteins in 12 species: Archae - 0; Bacteria - 0; Metazoa - 0; Fungi - 0; Plants - 41; Viruses - 0; Other Eukaryotes - 0 (source: NCBI BLink).
AT4G02990	AT4G02990.0.Chr4.plus.1321859.1324004	6.45822	6.50419	6.57026	6.89192	6.78881	6.91087	0.353035	6.68738	5.99499	0.0141817	1.40173	AT4G02990.1	Encodes BELAYA SMERT (BSM), a plastid-localized protein homologous to mitochondrial transcription termination factors (mTERF) found in animal. Mutant bsm cells are albino, are compromised in growth, and suffer defects in global plastidic gene expression.	BELAYA SMERT (BSM);RUGOSA 2 (RUG2)
AT4G03156	AT4G03156.0.Chr4.minus.1396002.1396784	4.67142	4.59906	4.34149	6.76657	6.85917	6.99156	2.33868	5.70488	8.22557	0.00462398	1.10631	AT4G03156.1	small GTPase-related; CONTAINS InterPro DOMAIN/s: Ras (InterPro:IPR013753); BEST Arabidopsis thaliana protein match is: P-loop containing nucleoside triphosphate hydrolases superfamily protein (TAIR:AT4G08190.1); Has 30201 Blast hits to 17322 proteins in 780 species: Archae - 12; Bacteria - 1396; Metazoa - 17338; Fungi - 3422; Plants - 5037; Viruses - 0; Other Eukaryotes - 2996 (source: NCBI BLin…
AT4G04460	AT4G04460.X.Chr4.plus.2224422.2227874	9.48676	9.49026	9.54501	9.36508	9.13581	9.26774	-0.246493	9.38178	-4.51517	0.0428991	-1.16777	AT4G04460.1	Saposin-like aspartyl protease family protein; FUNCTIONS IN: aspartic-type endopeptidase activity; INVOLVED IN: response to cadmium ion, proteolysis; LOCATED IN: endomembrane system; EXPRESSED IN: 16 plant structures; EXPRESSED DURING: 6 growth stages; CONTAINS InterPro DOMAIN/s: Saposin-like (InterPro:IPR011001), Peptidase aspartic (InterPro:IPR021109), Peptidase aspartic, catalytic (InterPro:IP…
AT4G04760	AT4G04760.0.Chr4.plus.2424164.2427769	6.75336	6.59457	6.62727	6.3064	6.2911	6.1453	-0.412636	6.453	-5.37679	0.0225848	0.642502	AT4G04760.1	Major facilitator superfamily protein; FUNCTIONS IN: carbohydrate transmembrane transporter activity, sugar:hydrogen symporter activity; INVOLVED IN: transport, transmembrane transport; LOCATED IN: integral to membrane, membrane; EXPRESSED IN: leaf whorl, sepal, flower; EXPRESSED DURING: petal differentiation and expansion stage; CONTAINS InterPro DOMAIN/s: Sugar transporter, conserved site (Inte…
AT4G04955	AT4G04955.0.Chr4.minus.2522034.2525280	6.74821	6.91317	6.90255	6.42404	6.51225	6.64888	-0.327883	6.69152	-4.47577	0.0438084	-0.903616	AT4G04955.1	Encodes an allantoinase which is involved in allantoin degradation and assimilation. Gene expression was induced when allantoin was added to the medium. The insertion mutant, ataln m2-1, did not grow well on the MS medium where allantoin, instead of ammonium nitrate, was supplied.	ALLANTOINASE (ALN);ALLANTOINASE (ATALN)
AT4G05070	AT4G05070.0.Chr4.minus.2593595.2594119	9.64776	9.2233	9.28521	8.60117	8.69113	8.92232	-0.64405	9.06181	-5.60593	0.0184932	0.879035	AT4G05070.1	Wound-responsive family protein; FUNCTIONS IN: molecular_function unknown; INVOLVED IN: biological_process unknown; LOCATED IN: chloroplast; EXPRESSED IN: 22 plant structures; EXPRESSED DURING: 13 growth stages; CONTAINS InterPro DOMAIN/s: Protein of unknown function wound-induced (InterPro:IPR022251); Has 30201 Blast hits to 17322 proteins in 780 species: Archae - 12; Bacteria - 1396; Metazoa - …
AT4G05390	AT4G05390.X.Chr4.minus.2738531.2740667	8.18585	8.26297	8.31998	8.65062	8.43619	8.58582	0.300169	8.4069	4.52972	0.0427316	-0.880172	AT4G05390.1	Encodes a root-type ferredoxin:NADP(H) oxidoreductase.	ROOT FNR 1 (ATRFNR1);ROOT FNR 1 (RFNR1)
AT4G08685	AT4G08685.0.Chr4.plus.5550429.5551370	10.0941	10.2154	10.254	10.5092	10.4013	10.5119	0.284462	10.331	5.2106	0.0253629	0.0665527	AT4G08685.1	Encodes a protein, expressed in leaves, with similarity to pollen allergens.	(SAH7)
AT4G10010	AT4G10010.0.Chr4.minus.6263597.6266245	5.7548	5.98534	5.9879	5.29093	5.46788	5.59616	-0.46014	5.6805	-4.82842	0.0340195	-0.213758	AT4G10010.1	Protein kinase superfamily protein; FUNCTIONS IN: protein serine/threonine kinase activity, protein kinase activity, kinase activity, ATP binding; INVOLVED IN: protein amino acid phosphorylation, N-terminal protein myristoylation; LOCATED IN: cellular_component unknown; EXPRESSED IN: 6 plant structures; EXPRESSED DURING: L mature pollen stage, M germinated pollen stage, 4 anthesis, petal differen…
AT4G10270	AT4G10270.0.Chr4.plus.6374734.6375210	8.10169	8.23913	8.02108	9.25299	8.94521	8.82274	0.884324	8.56381	8.31862	0.00437237	4.36395	AT4G10270.1	Wound-responsive family protein; CONTAINS InterPro DOMAIN/s: Protein of unknown function wound-induced (InterPro:IPR022251); BEST Arabidopsis thaliana protein match is: Wound-responsive family protein (TAIR:AT4G10265.1); Has 183 Blast hits to 182 proteins in 16 species: Archae - 0; Bacteria - 0; Metazoa - 0; Fungi - 0; Plants - 183; Viruses - 0; Other Eukaryotes - 0 (source: NCBI BLink).
AT4G10750	AT4G10750.0.Chr4.plus.6618676.6619939	8.03898	8.00653	7.89692	8.34909	8.3645	8.19975	0.320832	8.14263	5.13104	0.0267567	0.0647413	AT4G10750.1	Phosphoenolpyruvate carboxylase family protein; FUNCTIONS IN: carbon-carbon lyase activity, catalytic activity; INVOLVED IN: in 7 processes; LOCATED IN: mitochondrion, chloroplast; EXPRESSED IN: 24 plant structures; EXPRESSED DURING: 13 growth stages; CONTAINS InterPro DOMAIN/s: Pyruvate/Phosphoenolpyruvate kinase, catalytic core (InterPro:IPR015813), HpcH/HpaI aldolase (InterPro:IPR005000); BEST…
AT4G11280	AT4G11280.0.Chr4.plus.6864097.6866116	8.8871	7.72161	8.30661	7.23861	6.67783	6.91086	-1.33277	7.62377	-5.54048	0.0193427	0.790642	AT4G11280.1	encodes a a member of the 1-aminocyclopropane-1-carboxylate (ACC) synthase (S-adenosyl-L-methionine methylthioadenosine-lyase, EC 4.4.1.14) gene family	(ATACS6);1-AMINOCYCLOPROPANE-1-CARBOXYLIC ACID (ACC) SYNTHASE 6 (ACS6)
AT4G12170	AT4G12170.0.Chr4.minus.7273967.7274727	5.21235	5.88048	5.48679	6.51176	6.81645	7.72002	1.43441	6.27131	4.79161	0.0350349	-0.186504	AT4G12170.1	Thioredoxin superfamily protein; FUNCTIONS IN: molecular_function unknown; INVOLVED IN: cell redox homeostasis; LOCATED IN: cellular_component unknown; CONTAINS InterPro DOMAIN/s: Thioredoxin fold (InterPro:IPR012335), Thioredoxin, core (InterPro:IPR015467), Thioredoxin domain (InterPro:IPR013766), Thioredoxin-like fold (InterPro:IPR012336); BEST Arabidopsis thaliana protein match is: thioredoxin…
AT4G12390	AT4G12390.0.Chr4.plus.7336497.7337356	6.92176	6.88153	6.84615	7.16249	7.13	7.25524	0.300691	7.03286	4.46449	0.0442599	-0.782452	AT4G12390.1	pectin methylesterase inhibitor 1 (PME1); FUNCTIONS IN: enzyme inhibitor activity, pectinesterase inhibitor activity, pectinesterase activity; INVOLVED IN: biological_process unknown; LOCATED IN: endomembrane system; EXPRESSED IN: 22 plant structures; EXPRESSED DURING: 13 growth stages; CONTAINS InterPro DOMAIN/s: Pectinesterase inhibitor (InterPro:IPR006501); BEST Arabidopsis thaliana protein ma…	PECTIN METHYLESTERASE INHIBITOR 1 (PME1)
AT4G12930	AT4G12930.0.Chr4.minus.7573281.7573706	7.22229	7.28761	7.26313	6.60287	7.01132	6.64105	-0.507183	7.00471	-4.56613	0.0418083	-0.483905	AT4G12930.1	unknown protein; FUNCTIONS IN: molecular_function unknown; INVOLVED IN: biological_process unknown; LOCATED IN: endomembrane system; EXPRESSED IN: leaf whorl, sepal, male gametophyte, flower, pollen tube; EXPRESSED DURING: L mature pollen stage, M germinated pollen stage, 4 anthesis, petal differentiation and expansion stage; BEST Arabidopsis thaliana protein match is: unknown protein (TAIR:AT4G2…
AT4G13240	AT4G13240.0.Chr4.plus.7680153.7682622	5.95545	6.08342	6.12017	5.59812	5.51591	5.76097	-0.429345	5.83901	-4.67755	0.038208	-0.330274	AT4G13240.1	Encodes a member of KPP-like gene family, homolog of KPP (kinase partner protein) gene in tomato. Also a member of the RopGEF (guanine nucleotide exchange factor) family, containing the novel PRONE domain (plant-specific Rop nucleotide exchanger), which is exclusively active towards members of the Rop subfamily.	(ATROPGEF9);RHO GUANYL-NUCLEOTIDE EXCHANGE FACTOR 9 (ROPGEF9)
AT4G13450	AT4G13450.X.Chr4.minus.7814960.7816004	6.45422	6.43658	6.64505	6.16665	6.04617	5.90186	-0.474284	6.27509	-4.82763	0.0340195	-0.0899939	AT4G13450.1	Adenine nucleotide alpha hydrolases-like superfamily protein; BEST Arabidopsis thaliana protein match is: Adenine nucleotide alpha hydrolases-like superfamily protein (TAIR:AT2G03720.1); Has 132 Blast hits to 132 proteins in 13 species: Archae - 0; Bacteria - 0; Metazoa - 0; Fungi - 0; Plants - 132; Viruses - 0; Other Eukaryotes - 0 (source: NCBI BLink).
AT4G14080	AT4G14080.0.Chr4.minus.8118537.8120358	9.85472	9.86902	9.89572	9.69288	9.29098	9.40017	-0.405133	9.66725	-4.90382	0.0323832	-0.526287	AT4G14080.1	maternal effect embryo arrest 48 (MEE48); FUNCTIONS IN: cation binding, hydrolase activity, hydrolyzing O-glycosyl compounds, catalytic activity; INVOLVED IN: pollen exine formation, embryo development ending in seed dormancy; LOCATED IN: endomembrane system; EXPRESSED IN: leaf whorl, sepal, flower, seed; EXPRESSED DURING: petal differentiation and expansion stage, E expanded cotyledon stage; CON…	MATERNAL EFFECT EMBRYO ARREST 48 (MEE48)
AT4G14270	AT4G14270.X.Chr4.plus.8218378.8219322	10.3801	10.1287	10.479	9.86528	9.82293	9.96407	-0.440265	10.1067	-4.86508	0.0333236	-0.213442	AT4G14270.1	Protein containing PAM2 motif which mediates interaction with the PABC domain of polyadenyl binding proteins.
AT4G14440	AT4G14440.0.Chr4.minus.8306745.8307753	8.98592	9.11135	9.0746	9.51782	9.19796	9.5519	0.367334	9.23993	4.35944	0.0481121	-1.25654	AT4G14440.1	encodes a cytosolic delta3, delta2-enoyl CoA isomerase, involved in unsaturated fatty acid degradation	DELTA(3), DELTA(2)-ENOYL COA ISOMERASE 3 (ECI3);ARABIDOPSIS THALIANA DELTA(3), DELTA(2)-ENOYL COA ISOMERASE 3 (ATECI3);3-HYDROXYACYL-COA DEHYDRATASE 1 (HCD1)
AT4G14780	AT4G14780.0.Chr4.plus.8492832.8494591	6.78851	6.83977	6.86183	6.3481	6.46179	6.15665	-0.509055	6.57611	-5.91712	0.0148887	1.43753	AT4G14780.1	Protein kinase superfamily protein; FUNCTIONS IN: protein serine/threonine/tyrosine kinase activity, kinase activity; INVOLVED IN: protein amino acid phosphorylation; LOCATED IN: cellular_component unknown; EXPRESSED IN: 7 plant structures; EXPRESSED DURING: L mature pollen stage, M germinated pollen stage, 4 anthesis, petal differentiation and expansion stage; CONTAINS InterPro DOMAIN/s: Protein…
AT4G14890	AT4G14890.0.Chr4.plus.8520832.8521456	9.25038	9.31112	9.30351	9.74046	9.58237	9.64255	0.368074	9.47173	6.95338	0.0083597	2.60829	AT4G14890.1	2Fe-2S ferredoxin-like superfamily protein; FUNCTIONS IN: electron carrier activity, iron-sulfur cluster binding, 2 iron, 2 sulfur cluster binding; INVOLVED IN: electron transport chain; LOCATED IN: chloroplast; EXPRESSED IN: 23 plant structures; EXPRESSED DURING: 13 growth stages; CONTAINS InterPro DOMAIN/s: Ferredoxin (InterPro:IPR001041), Ferredoxin [2Fe-2S], plant (InterPro:IPR010241), Beta-g…	FERREDOXIN C 1 (FdC1)
AT4G15160	AT4G15160.X.Chr4.plus.8646150.8647252	7.15086	7.03109	6.96114	7.69994	7.41207	7.43259	0.470497	7.28128	4.57625	0.0415155	-0.462323	AT4G15160.1	Bifunctional inhibitor/lipid-transfer protein/seed storage 2S albumin superfamily protein; FUNCTIONS IN: lipid binding; INVOLVED IN: lipid transport; LOCATED IN: endomembrane system; EXPRESSED IN: 18 plant structures; EXPRESSED DURING: 9 growth stages; CONTAINS InterPro DOMAIN/s: Bifunctional inhibitor/plant lipid transfer protein/seed storage (InterPro:IPR016140), Plant lipid transfer protein/hy…
AT4G15210	AT4G15210.X.Chr4.minus.8666338.8669470	7.22267	6.97959	7.13192	8.13429	7.76587	7.97163	0.846705	7.53433	9.11271	0.0033139	5.16771	AT4G15210.1	cytosolic beta-amylase expressed in rosette leaves and inducible by sugar. RAM1 mutants have reduced beta amylase in leaves and stems.	(AT-BETA-AMY);ARABIDOPSIS THALIANA BETA-AMYLASE (ATBETA-AMY);REDUCED BETA AMYLASE 1 (RAM1);BETA-AMYLASE 5 (BAM5); (BMY1)
AT4G15980	AT4G15980.0.Chr4.minus.9057466.9059983	5.65378	5.69306	5.85179	5.38881	5.44695	5.25268	-0.372795	5.54784	-4.34386	0.0487949	-0.909121	AT4G15980.1	Plant invertase/pectin methylesterase inhibitor superfamily; FUNCTIONS IN: enzyme inhibitor activity, pectinesterase activity; INVOLVED IN: cell wall modification; LOCATED IN: apoplast, plant-type cell wall; EXPRESSED IN: 12 plant structures; EXPRESSED DURING: L mature pollen stage, M germinated pollen stage, 4 anthesis, C globular stage, petal differentiation and expansion stage; CONTAINS InterP…
AT4G16370	AT4G16370.0.Chr4.minus.9247302.9250091	7.85054	7.86676	7.78015	8.64023	8.57788	8.57641	0.766139	8.21533	18.9715	3.21e-05	12.2609	AT4G16370.1	Encodes an oligopeptide transporter involved in metal homeostasis.	OLIGOPEPTIDE TRANSPORTER (ATOPT3);OLIGOPEPTIDE TRANSPORTER (OPT3); (OPT3)
AT4G16410	AT4G16410.0.Chr4.minus.9261866.9262601	9.40942	9.37321	9.38271	9.75556	9.66547	9.79784	0.351471	9.56404	6.83475	0.00892	2.48082	AT4G16410.1	unknown protein; CONTAINS InterPro DOMAIN/s: Protein of unknown function DUF751 (InterPro:IPR008470); Has 30201 Blast hits to 17322 proteins in 780 species: Archae - 12; Bacteria - 1396; Metazoa - 17338; Fungi - 3422; Plants - 5037; Viruses - 0; Other Eukaryotes - 2996 (source: NCBI BLink).
AT4G16590	AT4G16590.0.Chr4.plus.9345150.9349221	8.31285	8.08318	8.40193	8.89543	8.50584	8.82319	0.473628	8.50374	4.51548	0.0428991	-0.898158	AT4G16590.1	encodes a gene similar to cellulose synthase	CELLULOSE SYNTHASE-LIKE A01 (ATCSLA01);CELLULOSE SYNTHASE-LIKE A01 (CSLA01);CELLULOSE SYNTHASE-LIKE A1 (ATCSLA1); (CSLA01)
AT4G16980	AT4G16980.0.Chr4.plus.9556978.9557812	10.3447	10.3497	10.3322	10.6147	10.4827	10.5604	0.212579	10.4474	4.76201	0.0358942	-0.688277	AT4G16980.1	arabinogalactan-protein family; INVOLVED IN: biological_process unknown; LOCATED IN: endomembrane system; EXPRESSED IN: 22 plant structures; EXPRESSED DURING: 13 growth stages; Has 61554 Blast hits to 29210 proteins in 1485 species: Archae - 170; Bacteria - 11775; Metazoa - 21955; Fungi - 6238; Plants - 10828; Viruses - 2421; Other Eukaryotes - 8167 (source: NCBI BLink).
AT4G17483	AT4G17483.0.Chr4.minus.9747344.9748892	7.26077	7.43684	7.58523	7.04719	6.83792	7.07788	-0.444933	7.20764	-4.67609	0.0382256	-0.467349	AT4G17483.1	alpha/beta-Hydrolases superfamily protein; FUNCTIONS IN: palmitoyl-(protein) hydrolase activity; INVOLVED IN: protein modification process; LOCATED IN: endomembrane system; EXPRESSED IN: 15 plant structures; EXPRESSED DURING: 8 growth stages; CONTAINS InterPro DOMAIN/s: Palmitoyl protein thioesterase (InterPro:IPR002472); BEST Arabidopsis thaliana protein match is: alpha/beta-Hydrolases superfami…
AT4G17540	AT4G17540.0.Chr4.plus.9775841.9777835	5.86718	5.78409	5.98026	6.25037	6.23352	6.22699	0.356947	6.05707	4.76931	0.0358209	-0.255019	AT4G17540.1	unknown protein; Has 30201 Blast hits to 17322 proteins in 780 species: Archae - 12; Bacteria - 1396; Metazoa - 17338; Fungi - 3422; Plants - 5037; Viruses - 0; Other Eukaryotes - 2996 (source: NCBI BLink).
AT4G17690	AT4G17690.0.Chr4.plus.9846127.9847107	7.88427	7.76869	7.81703	7.54174	7.37099	7.20736	-0.445952	7.59835	-5.03731	0.0287611	0.116725	AT4G17690.1	Peroxidase superfamily protein; FUNCTIONS IN: peroxidase activity, heme binding; INVOLVED IN: response to oxidative stress, oxidation reduction; LOCATED IN: endomembrane system; EXPRESSED IN: 21 plant structures; EXPRESSED DURING: 11 growth stages; CONTAINS InterPro DOMAIN/s: Haem peroxidase (InterPro:IPR010255), Plant peroxidase (InterPro:IPR000823), Peroxidases heam-ligand binding site (InterPr…
AT4G18010	AT4G18010.X.Chr4.minus.9991012.9994420	5.24346	5.28683	5.2661	5.72779	5.74902	5.89626	0.525674	5.52824	7.19949	0.00750834	3.09717	AT4G18010.1	Encodes an inositol polyphosphate 5-phosphatase that appears to have Type I activity. It can dephosphorylate IP3(inositol(1,4,5)P3) and IP4 (inositol(1,3,4,5)P4), but it does not appear to be active against phosphatidylinositol 4,5 bisphosphate. Overexpression of this gene renders plants insensitive to ABA in germination and growth assays.	INOSITOL(1,4,5)P3 5-PHOSPHATASE II (IP5PII);MYO-INOSITOL POLYPHOSPHATE 5-PHOSPHATASE 2 (5PTASE2);MYO-INOSITOL POLYPHOSPHATE 5-PHOSPHATASE 2 (AT5PTASE2)
AT4G18190	AT4G18190.0.Chr4.plus.10067810.10069338	7.01619	7.01856	7.1752	6.59646	6.43535	6.63895	-0.515187	6.81345	-6.41497	0.0110002	2.09312	AT4G18190.1	Member of a family of proteins related to PUP1, a purine transporter. May be involved in the transport of purine and purine derivatives such as cytokinins, across the plasma membrane.	PURINE PERMEASE 6 (PUP6);PURINE PERMEASE 6 (ATPUP6)
AT4G18270	AT4G18270.0.Chr4.minus.10099208.10101897	6.33328	6.47073	6.39978	6.75176	6.68293	6.78636	0.339918	6.57081	5.66175	0.0179562	0.939336	AT4G18270.1	Encodes protein similar to similar to bacterial translocase I (mra Y). Expressed during flower bud development.	TRANSLOCASE 11 (TRANS11);ARABIDOPSIS THALIANA TRANSLOCASE 11 (ATTRANS11)
AT4G18340	AT4G18340.0.Chr4.minus.10130050.10132061	5.70038	5.32738	5.64547	4.79396	4.74162	5.18824	-0.645762	5.23284	-4.6209	0.0404789	-0.369571	AT4G18340.1	Glycosyl hydrolase superfamily protein; FUNCTIONS IN: cation binding, hydrolase activity, hydrolyzing O-glycosyl compounds, catalytic activity; INVOLVED IN: carbohydrate metabolic process; LOCATED IN: endomembrane system; EXPRESSED IN: 21 plant structures; EXPRESSED DURING: 13 growth stages; CONTAINS InterPro DOMAIN/s: Glycoside hydrolase, catalytic core (InterPro:IPR017853), Glycoside hydrolase,…
AT4G18640	AT4G18640.0.Chr4.plus.10259678.10263764	5.97035	6.08054	6.10978	5.69846	5.80349	5.85433	-0.268968	5.91949	-4.33723	0.048916	-1.17198	AT4G18640.1	Required for root hair elongation during tip growth.	MORPHOGENESIS OF ROOT HAIR 1 (MRH1)
AT4G19460	AT4G19460.0.Chr4.minus.10610309.10612005	5.38847	5.50142	5.47497	5.81783	5.69087	5.75017	0.297883	5.60396	4.49201	0.0434494	-0.77306	AT4G19460.1	UDP-Glycosyltransferase superfamily protein; FUNCTIONS IN: transferase activity, transferring glycosyl groups; INVOLVED IN: biosynthetic process; LOCATED IN: cellular_component unknown; EXPRESSED IN: 10 plant structures; EXPRESSED DURING: 4 anthesis, C globular stage, petal differentiation and expansion stage; CONTAINS InterPro DOMAIN/s: Glycosyl transferase, group 1 (InterPro:IPR001296); BEST Ar…
AT4G20070	AT4G20070.0.Chr4.plus.10861455.10864696	5.78479	5.77224	5.71936	5.33143	5.53699	5.38661	-0.342392	5.58857	-4.56591	0.0418083	-0.596453	AT4G20070.1	The gene encoding Arabidopsis thaliana Allantoate Amidohydrolase (AtAAH)which catalyzes the allantoate deiminase reaction (EC 3.5.3.9)is expressed in all parts of the plant being consistent with a function in purine turnover in Arabidopsis.	ALLANTOATE AMIDOHYDROLASE (AAH);ALLANTOATE AMIDOHYDROLASE (ATAAH)
AT4G20320	AT4G20320.X.Chr4.plus.10974463.10979464	6.54597	6.42565	6.55659	6.04224	5.96171	6.07577	-0.48204	6.26799	-8.09107	0.00496012	4.0644	AT4G20320.1	CTP synthase family protein; FUNCTIONS IN: CTP synthase activity, catalytic activity; INVOLVED IN: pyrimidine ribonucleotide metabolic process, pyrimidine nucleotide biosynthetic process; LOCATED IN: cellular_component unknown; EXPRESSED IN: 18 plant structures; EXPRESSED DURING: 8 growth stages; CONTAINS InterPro DOMAIN/s: Glutamine amidotransferase class-I, C-terminal (InterPro:IPR000991), CTP …
AT4G21120	AT4G21120.0.Chr4.plus.11270045.11273973	6.80498	6.62641	6.69585	6.40047	6.41763	6.22061	-0.36204	6.52766	-5.09935	0.0274987	0.0708876	AT4G21120.1	Encodes a member of the cationic amino acid transporter (CAT) subfamily of amino acid polyamine choline transporters. Mediates efficient uptake of Lys, Arg and Glu in a yeast system.	AMINO ACID TRANSPORTER 1 (AAT1);CATIONIC AMINO ACID TRANSPORTER 1 (CAT1)
AT4G21210	AT4G21210.X.Chr4.plus.11306945.11308742	8.09012	8.15722	8.23911	8.46155	8.38512	8.68873	0.35034	8.33698	4.59323	0.0410277	-0.828177	AT4G21210.1	Encodes a PPDK regulatory protein that has both protein kinase and protein phosphatase activities towards PPDK (pyruvate orthophosphate dikinase).	PPDK REGULATORY PROTEIN (ATRP1);PPDK REGULATORY PROTEIN (RP1)
AT4G21310	AT4G21310.0.Chr4.minus.11339048.11340070	5.74973	5.80071	5.81417	6.19566	6.25598	6.20396	0.430775	6.00337	5.55843	0.0192619	0.98813	AT4G21310.1	Protein of unknown function (DUF1218); FUNCTIONS IN: molecular_function unknown; INVOLVED IN: biological_process unknown; LOCATED IN: endomembrane system; EXPRESSED IN: 22 plant structures; EXPRESSED DURING: 13 growth stages; CONTAINS InterPro DOMAIN/s: Protein of unknown function DUF1218 (InterPro:IPR009606); BEST Arabidopsis thaliana protein match is: Protein of unknown function (DUF1218) (TAIR…
AT4G21650	AT4G21650.0.Chr4.minus.11501198.11504678	6.52736	6.52595	6.66761	7.28991	7.26826	6.95111	0.593326	6.8717	5.87184	0.0152803	1.39189	AT4G21650.1	Subtilase family protein; FUNCTIONS IN: identical protein binding, serine-type endopeptidase activity; INVOLVED IN: proteolysis, negative regulation of catalytic activity; LOCATED IN: plant-type cell wall; EXPRESSED IN: 22 plant structures; EXPRESSED DURING: 13 growth stages; CONTAINS InterPro DOMAIN/s: Protease-associated PA (InterPro:IPR003137), Proteinase inhibitor, propeptide (InterPro:IPR009…
AT4G21990	AT4G21990.X.Chr4.minus.11657008.11659167	8.04089	8.03914	7.83113	7.48621	7.45789	7.65896	-0.434809	7.75237	-5.3014	0.0242197	0.479448	AT4G21990.1	Encodes a protein disulfide isomerase-like (PDIL) protein, a member of a multigene family within the thioredoxin (TRX) superfamily. This protein also belongs to the adenosine 5\\\'-phosphosulfate reductase-like (APRL) group.	APS REDUCTASE 3 (APR3); (ATAPR3);PAPS REDUCTASE HOMOLOG 26 (PRH26); (PRH-26)
AT4G22212	AT4G22212.0.Chr4.plus.11753986.11754688	5.73044	6.0736	5.72009	5.33771	4.74061	4.8926	-0.846382	5.41584	-4.61429	0.0405299	-0.30338	AT4G22212.1	Encodes a defensin-like (DEFL) family protein.
AT4G23600	AT4G23600.X.Chr4.plus.12310619.12313212	8.87516	8.71595	8.86466	9.46373	9.19613	9.33478	0.516332	9.07507	7.27762	0.00733408	3.0058	AT4G23600.1	Encodes cystine lyase which is expected to be involved in amino acid metabolism, providing the plant with cysteine and the generation of precursors of ethylene biosynthesis. mRNA levels are elevated in response to wounding.	JASMONIC ACID RESPONSIVE 2 (JR2);CORONATINE INDUCED 1 (CORI3)
AT4G23660	AT4G23660.X.Chr4.minus.12327694.12331679	8.21887	7.95305	8.21635	7.85985	7.62373	7.70936	-0.396335	7.9302	-4.76201	0.0358942	-0.532655	AT4G23660.3	Encodes para-hydroxy benzoate polyprenyl diphosphate transferase. The enzyme was shown to be able to use a wide range of prenyl substrates : from GPP (C10) to decaprenyl diphosphate (C50).	POLYPRENYLTRANSFERASE 1 (PPT1)
AT4G23680	AT4G23680.0.Chr4.minus.12336186.12337482	10.2619	10.3177	10.4315	11.0099	10.5484	11.1786	0.572682	10.6247	4.34882	0.0485831	-1.1641	AT4G23680.1	Polyketide cyclase/dehydrase and lipid transport superfamily protein; FUNCTIONS IN: molecular_function unknown; INVOLVED IN: response to biotic stimulus, defense response; LOCATED IN: cellular_component unknown; EXPRESSED IN: 19 plant structures; EXPRESSED DURING: 9 growth stages; CONTAINS InterPro DOMAIN/s: Bet v I allergen (InterPro:IPR000916); BEST Arabidopsis thaliana protein match is: Polyke…
AT4G23990	AT4G23990.0.Chr4.plus.12456489.12460753	5.86294	5.85929	5.95986	5.4947	5.49871	5.55041	-0.378315	5.70432	-5.81608	0.0157579	1.25925	AT4G23990.1	encodes a protein similar to cellulose synthase	ARABIDOPSIS THALIANA CELLULOSE SYNTHASE-LIKE G3 (ATCSLG3);CELLULOSE SYNTHASE LIKE G3 (CSLG3)
AT4G24180	AT4G24180.0.Chr4.minus.12550356.12551299	5.44458	5.55743	5.46666	4.89106	5.13336	4.97404	-0.489816	5.24452	-4.40499	0.046555	-0.626577	AT4G24180.1	Root-specific expression activated in response to rhizobacteria and ACC. Role in induced systemic resistance.	(ATTLP1);THAUMATIN-LIKE PROTEIN 1 (TLP1)
AT4G24570	AT4G24570.0.Chr4.plus.12686459.12687650	8.12634	7.48905	7.53834	7.01283	6.4287	6.59421	-1.02277	7.19824	-5.63972	0.0182355	1.07597	AT4G24570.1	Encodes one of the mitochondrial dicarboxylate carriers (DIC): DIC1 (AT2G22500), DIC2 (AT4G24570), DIC3 (AT5G09470).	DICARBOXYLATE CARRIER 2 (DIC2)
AT4G24670	AT4G24670.X.Chr4.minus.12727834.12731274	7.02036	7.1756	7.20219	7.5273	7.39529	7.47942	0.332858	7.30003	4.80039	0.0346818	-0.327001	AT4G24670.1	Encodes a protein with similarity to the TAA1 trytophan aminotransferase involved in IAA biosynthesis. Double mutant analyses suggest that this protein is involved in regulating many aspects of plant growth and development from embryogenesis to flower formation and plays a role in ethylene-mediated signaling.	TRYPTOPHAN AMINOTRANSFERASE RELATED 2 (TAR2)
AT4G24700	AT4G24700.0.Chr4.minus.12744622.12745313	4.92108	5.06505	4.98195	5.67714	5.35479	5.59414	0.557466	5.26569	4.64271	0.0396624	-0.26612	AT4G24700.1	unknown protein; Has 20 Blast hits to 20 proteins in 7 species: Archae - 0; Bacteria - 0; Metazoa - 0; Fungi - 0; Plants - 20; Viruses - 0; Other Eukaryotes - 0 (source: NCBI BLink).
AT4G24750	AT4G24750.0.Chr4.minus.12758214.12760908	7.98398	8.05293	7.95974	8.32189	8.16327	8.35112	0.280895	8.13882	4.7444	0.0364999	-0.594927	AT4G24750.1	Rhodanese/Cell cycle control phosphatase superfamily protein; FUNCTIONS IN: molecular_function unknown; INVOLVED IN: biological_process unknown; LOCATED IN: chloroplast; EXPRESSED IN: 22 plant structures; EXPRESSED DURING: 13 growth stages; CONTAINS InterPro DOMAIN/s: Rhodanese-like (InterPro:IPR001763); BEST Arabidopsis thaliana protein match is: Rhodanese/Cell cycle control phosphatase superfam…
AT4G25590	AT4G25590.0.Chr4.minus.13058936.13060107	9.33539	9.31555	9.28999	8.69	8.94415	8.76042	-0.521132	9.05591	-7.18562	0.00750834	3.03741	AT4G25590.1	actin depolymerizing factor 7 (ADF7); FUNCTIONS IN: actin binding; INVOLVED IN: biological_process unknown; LOCATED IN: intracellular; EXPRESSED IN: 8 plant structures; EXPRESSED DURING: L mature pollen stage, M germinated pollen stage, 4 anthesis, C globular stage, petal differentiation and expansion stage; CONTAINS InterPro DOMAIN/s: Actin-binding, cofilin/tropomyosin type (InterPro:IPR002108);…	ACTIN DEPOLYMERIZING FACTOR 7 (ADF7)
AT4G26090	AT4G26090.0.Chr4.plus.13224338.13227872	4.5072	4.51437	4.49694	4.24255	4.21117	4.16125	-0.301583	4.35558	-4.84972	0.0335953	-0.184738	AT4G26090.1	Encodes a plasma membrane protein with leucine-rich repeat, leucine zipper, and P loop domains that confers resistance to Pseudomonas syringae infection by interacting with the avirulence gene avrRpt2. RPS2 protein interacts directly with plasma membrane associated protein RIN4 and this interaction is disrupted by avrRpt2.	RESISTANT TO P. SYRINGAE 2 (RPS2)
AT4G26280	AT4G26280.0.Chr4.minus.13304721.13305722	7.34522	7.22178	7.28015	6.84316	6.92552	6.73377	-0.447965	7.05827	-5.40796	0.0219922	0.755117	AT4G26280.1	P-loop containing nucleoside triphosphate hydrolases superfamily protein; FUNCTIONS IN: sulfotransferase activity; INVOLVED IN: biological_process unknown; LOCATED IN: cellular_component unknown; EXPRESSED IN: embryo, sepal, flower, seed; EXPRESSED DURING: petal differentiation and expansion stage, E expanded cotyledon stage; CONTAINS InterPro DOMAIN/s: Sulfotransferase domain (InterPro:IPR000863…
AT4G26320	AT4G26320.0.Chr4.minus.13317100.13317470	8.09521	8.21501	7.86641	8.70868	8.86328	8.9499	0.776036	8.44975	7.81116	0.00563089	3.81019	AT4G26320.1	arabinogalactan protein 13 (AGP13); BEST Arabidopsis thaliana protein match is: arabinogalactan protein 14 (TAIR:AT5G56540.1); Has 51 Blast hits to 51 proteins in 10 species: Archae - 0; Bacteria - 0; Metazoa - 0; Fungi - 0; Plants - 51; Viruses - 0; Other Eukaryotes - 0 (source: NCBI BLink).	ARABINOGALACTAN PROTEIN 13 (AGP13)
AT4G26370	AT4G26370.X.Chr4.minus.13333724.13336230	7.68632	7.79101	7.77771	7.99216	7.9531	8.00735	0.231759	7.86794	4.8839	0.0329499	-0.408109	AT4G26370.1	antitermination NusB domain-containing protein; FUNCTIONS IN: RNA binding; INVOLVED IN: regulation of transcription, DNA-dependent; LOCATED IN: chloroplast; EXPRESSED IN: 20 plant structures; EXPRESSED DURING: 13 growth stages; CONTAINS InterPro DOMAIN/s: NusB/RsmB/TIM44 (InterPro:IPR006027); Has 30201 Blast hits to 17322 proteins in 780 species: Archae - 12; Bacteria - 1396; Metazoa - 17338; Fun…
AT4G26520	AT4G26520.0.Chr4.plus.13388386.13390374	6.98487	6.98866	7.03555	7.3822	7.23975	7.28533	0.298735	7.15273	5.02125	0.0290646	-0.0137225	AT4G26520.1	Aldolase superfamily protein; CONTAINS InterPro DOMAIN/s: Aldolase-type TIM barrel (InterPro:IPR013785), Fructose-bisphosphate aldolase, class-I (InterPro:IPR000741); BEST Arabidopsis thaliana protein match is: Aldolase superfamily protein (TAIR:AT4G26530.2); Has 1807 Blast hits to 1807 proteins in 277 species: Archae - 0; Bacteria - 0; Metazoa - 736; Fungi - 347; Plants - 385; Viruses - 0; Other…	(ATFBA7);FRUCTOSE-BISPHOSPHATE ALDOLASE 7 (FBA7)
AT4G26530	AT4G26530.X.Chr4.plus.13391293.13393107	9.10477	8.88029	8.87949	9.29806	9.22474	9.39154	0.351887	9.12982	4.74397	0.0364999	-0.495823	AT4G26530.1	Aldolase superfamily protein; FUNCTIONS IN: fructose-bisphosphate aldolase activity; INVOLVED IN: glycolysis, metabolic process; LOCATED IN: chloroplast; EXPRESSED IN: 18 plant structures; EXPRESSED DURING: 11 growth stages; CONTAINS InterPro DOMAIN/s: Aldolase-type TIM barrel (InterPro:IPR013785), Fructose-bisphosphate aldolase, class-I (InterPro:IPR000741); BEST Arabidopsis thaliana protein mat…	FRUCTOSE-BISPHOSPHATE ALDOLASE 5 (FBA5); (ATFBA5)
AT4G26670	AT4G26670.0.Chr4.plus.13452117.13453984	7.57272	7.61667	7.65153	7.85196	7.91645	7.92315	0.28277	7.75541	5.64212	0.0182309	0.830785	AT4G26670.1	Mitochondrial import inner membrane translocase subunit Tim17/Tim22/Tim23 family protein; FUNCTIONS IN: protein transporter activity, P-P-bond-hydrolysis-driven protein transmembrane transporter activity; INVOLVED IN: protein transport; LOCATED IN: chloroplast, mitochondrial inner membrane presequence translocase complex, chloroplast envelope; EXPRESSED IN: 22 plant structures; EXPRESSED DURING: …
AT4G26830	AT4G26830.0.Chr4.minus.13494572.13496487	7.15002	7.27464	7.2408	6.80175	7.0431	6.63765	-0.402417	7.02466	-4.36464	0.047991	-1.02534	AT4G26830.1	O-Glycosyl hydrolases family 17 protein; FUNCTIONS IN: cation binding, hydrolase activity, hydrolyzing O-glycosyl compounds, catalytic activity; INVOLVED IN: carbohydrate metabolic process; LOCATED IN: endomembrane system; EXPRESSED IN: 19 plant structures; EXPRESSED DURING: 9 growth stages; CONTAINS InterPro DOMAIN/s: X8 (InterPro:IPR012946), Glycoside hydrolase, catalytic core (InterPro:IPR0178…
AT4G26940	AT4G26940.X.Chr4.minus.13529425.13532699	6.68207	6.57029	6.65285	6.84903	6.87039	6.86874	0.229037	6.7489	4.7588	0.0359922	-0.581243	AT4G26940.1	Galactosyltransferase family protein; FUNCTIONS IN: transferase activity, transferring hexosyl groups, transferase activity, transferring glycosyl groups; INVOLVED IN: protein amino acid glycosylation; LOCATED IN: membrane; EXPRESSED IN: 23 plant structures; EXPRESSED DURING: 13 growth stages; CONTAINS InterPro DOMAIN/s: Glycosyl transferase, family 31 (InterPro:IPR002659); BEST Arabidopsis thali…
AT4G27030	AT4G27030.0.Chr4.plus.13571921.13573070	6.69575	6.52072	6.59124	6.93047	6.96435	7.14641	0.411174	6.80816	4.39952	0.0467898	-0.744047	AT4G27030.1	Encodes an unusual palmitate desaturase that is highly substrate specific. It introduces a delta-3 trans double bond at palmitate at the sn-2 position of phosphatidylglycerol.	FATTY ACID DESATURASE 4 (FAD4); (FAD4);FATTY ACID DESATURASE A (FADA)
AT4G27260	AT4G27260.0.Chr4.plus.13653609.13656204	8.60068	8.26361	8.64752	7.71171	7.81418	7.98803	-0.66378	8.17095	-6.71443	0.00947495	2.19446	AT4G27260.1	encodes an IAA-amido synthase that conjugates Asp and other amino acids to auxin in vitro. Lines carrying insertions in this gene are hypersensitive to auxin. It is involved in camalexin biosynthesis via conjugating indole-3-carboxylic acid (ICA) and cysteine (Cys).	(WES1); (GH3.5)
AT4G27280	AT4G27280.0.Chr4.minus.13663576.13664240	10.7663	9.83018	10.1787	9.39139	8.23158	8.489	-1.5274	9.4812	-5.41789	0.0217954	0.694915	AT4G27280.1	Calcium-binding EF-hand family protein; FUNCTIONS IN: calcium ion binding; INVOLVED IN: response to karrikin; EXPRESSED IN: 23 plant structures; EXPRESSED DURING: 13 growth stages; CONTAINS InterPro DOMAIN/s: EF-Hand 1, calcium-binding site (InterPro:IPR018247), EF-HAND 2 (InterPro:IPR018249), EF-hand-like domain (InterPro:IPR011992); BEST Arabidopsis thaliana protein match is: pinoid-binding pro…
AT4G27460	AT4G27460.0.Chr4.plus.13732910.13734304	7.35736	7.12559	7.30676	6.73085	6.83078	6.69257	-0.513113	7.00732	-6.53663	0.0105269	2.23672	AT4G27460.1	Cystathionine beta-synthase (CBS) family protein; CONTAINS InterPro DOMAIN/s: Cystathionine beta-synthase, core (InterPro:IPR000644); BEST Arabidopsis thaliana protein match is: CBS domain-containing protein (TAIR:AT5G53750.1); Has 145 Blast hits to 145 proteins in 17 species: Archae - 0; Bacteria - 0; Metazoa - 1; Fungi - 0; Plants - 144; Viruses - 0; Other Eukaryotes - 0 (source: NCBI BLink).	CBS DOMAIN CONTAINING PROTEIN 5 (CBSX5)
AT4G27520	AT4G27520.0.Chr4.minus.13750440.13751905	9.07524	9.0131	9.07214	9.6105	9.31522	9.52451	0.432524	9.26845	6.32176	0.0112696	1.71746	AT4G27520.1	early nodulin-like protein 2 (ENODL2); FUNCTIONS IN: electron carrier activity, copper ion binding; LOCATED IN: in 6 components; EXPRESSED IN: 24 plant structures; EXPRESSED DURING: 13 growth stages; CONTAINS InterPro DOMAIN/s: Plastocyanin-like (InterPro:IPR003245), Cupredoxin (InterPro:IPR008972); BEST Arabidopsis thaliana protein match is: early nodulin-like protein 1 (TAIR:AT5G53870.1); Has 1…	EARLY NODULIN-LIKE PROTEIN 2 (ENODL2); (AtENODL2)
AT4G27590	AT4G27590.X.Chr4.plus.13771185.13772594	5.86299	5.77687	6.03528	5.4839	5.21336	5.23489	-0.586291	5.60121	-4.66384	0.0386101	-0.230172	AT4G27590.2	Heavy metal transport/detoxification superfamily protein ; FUNCTIONS IN: copper ion binding, metal ion binding; INVOLVED IN: copper ion transport, metal ion transport; LOCATED IN: cellular_component unknown; EXPRESSED IN: 8 plant structures; EXPRESSED DURING: 6 growth stages; CONTAINS InterPro DOMAIN/s: Heavy metal transport/detoxification protein (InterPro:IPR006121); BEST Arabidopsis thaliana p…
AT4G27652	AT4G27652.0.Chr4.plus.13809833.13810356	7.45467	6.7461	7.07331	6.06875	6.41398	6.3125	-0.830439	6.67822	-4.6079	0.0405709	-0.305786	AT4G27652.1	unknown protein; BEST Arabidopsis thaliana protein match is: unknown protein (TAIR:AT4G27657.1); Has 30201 Blast hits to 17322 proteins in 780 species: Archae - 12; Bacteria - 1396; Metazoa - 17338; Fungi - 3422; Plants - 5037; Viruses - 0; Other Eukaryotes - 2996 (source: NCBI BLink).
AT4G27654	AT4G27654.0.Chr4.plus.13811645.13812126	6.85144	5.81579	6.42717	4.55513	4.6511	4.72994	-1.71354	5.50509	-6.93943	0.00843622	2.16037	AT4G27654.1	unknown protein; FUNCTIONS IN: molecular_function unknown; INVOLVED IN: biological_process unknown; LOCATED IN: endomembrane system; EXPRESSED IN: 17 plant structures; EXPRESSED DURING: 9 growth stages; Has 30201 Blast hits to 17322 proteins in 780 species: Archae - 12; Bacteria - 1396; Metazoa - 17338; Fungi - 3422; Plants - 5037; Viruses - 0; Other Eukaryotes - 2996 (source: NCBI BLink).
AT4G27657	AT4G27657.0.Chr4.plus.13813044.13813516	8.33644	7.19776	7.56063	6.16266	5.94967	6.46156	-1.46688	6.94479	-5.7554	0.016523	1.24283	AT4G27657.1	unknown protein; FUNCTIONS IN: molecular_function unknown; INVOLVED IN: biological_process unknown; LOCATED IN: endomembrane system; EXPRESSED IN: 15 plant structures; EXPRESSED DURING: 9 growth stages; BEST Arabidopsis thaliana protein match is: unknown protein (TAIR:AT5G54145.1); Has 30201 Blast hits to 17322 proteins in 780 species: Archae - 12; Bacteria - 1396; Metazoa - 17338; Fungi - 3422; …
AT4G27700	AT4G27700.0.Chr4.minus.13826374.13827823	7.67038	7.68937	7.70241	8.02763	7.8674	8.03152	0.289744	7.83145	4.33129	0.0492379	-1.04386	AT4G27700.1	Rhodanese/Cell cycle control phosphatase superfamily protein; FUNCTIONS IN: molecular_function unknown; INVOLVED IN: aging; LOCATED IN: chloroplast thylakoid membrane, chloroplast; EXPRESSED IN: 21 plant structures; EXPRESSED DURING: 13 growth stages; CONTAINS InterPro DOMAIN/s: Rhodanese-like (InterPro:IPR001763); BEST Arabidopsis thaliana protein match is: Rhodanese/Cell cycle control phosphata…
AT4G28080	AT4G28080.0.Chr4.minus.13948603.13957840	5.65802	5.64782	5.6502	5.83019	5.8387	5.8911	0.201238	5.75267	5.25347	0.0250635	0.0570968	AT4G28080.1	Tetratricopeptide repeat (TPR)-like superfamily protein; FUNCTIONS IN: binding; EXPRESSED IN: 22 plant structures; EXPRESSED DURING: 13 growth stages; CONTAINS InterPro DOMAIN/s: Tetratricopeptide-like helical (InterPro:IPR011990), Tetratricopeptide repeat-containing (InterPro:IPR013026), Tetratricopeptide repeat (InterPro:IPR019734); BEST Arabidopsis thaliana protein match is: Tetratricopeptide …
AT4G28210	AT4G28210.0.Chr4.plus.13990617.13992078	7.63669	7.66223	7.65994	7.88417	7.99032	7.83814	0.249396	7.77858	4.31181	0.0499048	-1.18158	AT4G28210.1	embryo defective 1923 (emb1923); FUNCTIONS IN: molecular_function unknown; INVOLVED IN: embryo development ending in seed dormancy; LOCATED IN: chloroplast; EXPRESSED IN: 22 plant structures; EXPRESSED DURING: 13 growth stages; Has 30201 Blast hits to 17322 proteins in 780 species: Archae - 12; Bacteria - 1396; Metazoa - 17338; Fungi - 3422; Plants - 5037; Viruses - 0; Other Eukaryotes - 2996 (so…	EMBRYO DEFECTIVE 1923 (emb1923)
AT4G28280	AT4G28280.X.Chr4.plus.14010685.14011558	7.92903	8.10146	8.12966	7.36339	7.73373	7.69269	-0.453647	7.82499	-4.57129	0.0417281	-0.664409	AT4G28280.2	LORELEI-LIKE-GPI ANCHORED PROTEIN 3 (LLG3); BEST Arabidopsis thaliana protein match is: LORELEI-LIKE-GPI ANCHORED PROTEIN 2 (TAIR:AT2G20700.1).	LORELEI-LIKE-GPI ANCHORED PROTEIN 3 (LLG3)
AT4G28395	AT4G28395.0.Chr4.plus.14043940.14044902	10.1014	9.9548	10.2246	9.89443	9.59832	9.67614	-0.364147	9.90829	-4.35801	0.0481568	-1.28978	AT4G28395.1	related to lipid transfer proteins	ARABIDOPSIS THALIANA ANTHER 7 (ATA7);ANTHER 7 (A7)
AT4G28400	AT4G28400.0.Chr4.plus.14048292.14050335	8.20992	7.90554	7.98903	7.59242	7.72065	7.71259	-0.359324	7.85503	-4.52151	0.0428968	-0.837984	AT4G28400.1	Protein phosphatase 2C family protein; FUNCTIONS IN: protein serine/threonine phosphatase activity, catalytic activity; LOCATED IN: cellular_component unknown; EXPRESSED IN: 22 plant structures; EXPRESSED DURING: 13 growth stages; CONTAINS InterPro DOMAIN/s: Protein phosphatase 2C-related (InterPro:IPR001932), Protein phosphatase 2C (InterPro:IPR015655), Protein phosphatase 2C, N-terminal (InterP…
AT4G28580	AT4G28580.0.Chr4.plus.14123489.14125052	6.48874	6.33793	6.43066	5.97932	5.74564	5.71972	-0.600421	6.117	-6.02206	0.0139314	1.6404	AT4G28580.1	Transmembrane magnesium transporter. One of nine family members. Functions in pollen development.	ARABIDOPSIS THALIANA MAGNESIUM TRANSPORT 5 (ATMGT5); (MRS2-6);MAGNESIUM TRANSPORT 5 (MGT5)
AT4G28660	AT4G28660.X.Chr4.plus.14149880.14151104	9.56899	9.62653	9.42292	9.88351	9.70598	9.99813	0.326568	9.70101	4.31362	0.0498746	-1.36767	AT4G28660.2	Similar to PsbW subunit of photosystem II.	PHOTOSYSTEM II REACTION CENTER PSB28 PROTEIN (PSB28)
AT4G28780	AT4G28780.0.Chr4.plus.14215545.14217579	7.46488	7.6278	7.59442	8.23971	7.8441	8.23609	0.547593	7.8345	5.62886	0.0183458	0.800919	AT4G28780.1	GDSL-like Lipase/Acylhydrolase superfamily protein; FUNCTIONS IN: hydrolase activity, acting on ester bonds, carboxylesterase activity; INVOLVED IN: lipid metabolic process; LOCATED IN: endomembrane system; EXPRESSED IN: 17 plant structures; EXPRESSED DURING: 13 growth stages; CONTAINS InterPro DOMAIN/s: Lipase, GDSL (InterPro:IPR001087); BEST Arabidopsis thaliana protein match is: Li-tolerant li…
AT4G29030	AT4G29030.0.Chr4.plus.14307249.14307973	10.9823	11.0765	11.064	10.8372	10.5892	10.5059	-0.39593	10.8425	-5.09153	0.0277183	-0.0574729	AT4G29030.1	Putative membrane lipoprotein; FUNCTIONS IN: molecular_function unknown; INVOLVED IN: biological_process unknown; LOCATED IN: endomembrane system; EXPRESSED IN: 15 plant structures; EXPRESSED DURING: 7 growth stages; Has 83209 Blast hits to 19401 proteins in 1362 species: Archae - 122; Bacteria - 36227; Metazoa - 23555; Fungi - 3961; Plants - 7492; Viruses - 888; Other Eukaryotes - 10964 (source:…
AT4G29190	AT4G29190.0.Chr4.minus.14391938.14393373	8.07622	8.03751	8.35868	7.60392	7.45534	7.67592	-0.578629	7.86793	-6.43288	0.0110002	2.00394	AT4G29190.1	Zinc finger C-x8-C-x5-C-x3-H type family protein; CONTAINS InterPro DOMAIN/s: Zinc finger, CCCH-type (InterPro:IPR000571); BEST Arabidopsis thaliana protein match is: CCCH-type zinc finger family protein (TAIR:AT2G19810.1); Has 726 Blast hits to 700 proteins in 125 species: Archae - 0; Bacteria - 0; Metazoa - 157; Fungi - 3; Plants - 406; Viruses - 0; Other Eukaryotes - 160 (source: NCBI BLink).	OXIDATION-RELATED ZINC FINGER 2 (OZF2);ARABIDOPSIS THALIANA OXIDATION-RELATED ZINC FINGER 2 (ATOZF2);TANDEM ZINC FINGER 3 (TZF3); (ATTZF3); (ATC3H49)
AT4G29240	AT4G29240.0.Chr4.plus.14418605.14420250	6.20391	6.20837	6.33019	6.64842	6.64145	6.65936	0.401644	6.44862	5.4724	0.0205303	0.826771	AT4G29240.1	Leucine-rich repeat (LRR) family protein; INVOLVED IN: biological_process unknown; LOCATED IN: endomembrane system; EXPRESSED IN: 19 plant structures; EXPRESSED DURING: 13 growth stages; CONTAINS InterPro DOMAIN/s: Leucine-rich repeat-containing N-terminal domain, type 2 (InterPro:IPR013210), Leucine-rich repeat (InterPro:IPR001611); BEST Arabidopsis thaliana protein match is: Leucine-rich repeat…
AT4G29250	AT4G29250.0.Chr4.plus.14420689.14422281	7.11164	6.94555	7.02076	6.6812	6.61604	6.3978	-0.457681	6.7955	-5.42163	0.0217366	0.672321	AT4G29250.1	HXXXD-type acyl-transferase family protein; FUNCTIONS IN: transferase activity, transferring acyl groups other than amino-acyl groups, transferase activity; INVOLVED IN: biological_process unknown; LOCATED IN: cellular_component unknown; EXPRESSED IN: leaf whorl, sepal, flower; EXPRESSED DURING: petal differentiation and expansion stage; CONTAINS InterPro DOMAIN/s: Transferase (InterPro:IPR003480…
AT4G29340	AT4G29340.0.Chr4.plus.14447647.14448698	10.058	10.054	10.072	9.69351	9.85615	9.35442	-0.432877	9.84801	-4.35933	0.0481121	-1.28651	AT4G29340.1	Profilin is a low-molecular weight, actin monomer-binding protein that regulates the organization of actin cytoskeleton in eukaryotes, including higher plants. PRF4 and PRF5 are late pollen-specific and are not detectable in other cell types of the plant body including microspores and root hairs. Immunocytochemical studies at the subcellular level reveal that both the constitutive and pollen-spec…	PROFILIN 4 (PRF4)
AT4G29700	AT4G29700.0.Chr4.minus.14543457.14545138	5.95134	6.04105	6.2444	6.62001	6.48842	6.66211	0.51022	6.33456	5.5313	0.0193427	0.905987	AT4G29700.1	Alkaline-phosphatase-like family protein; FUNCTIONS IN: hydrolase activity, catalytic activity; INVOLVED IN: metabolic process, nucleotide metabolic process; LOCATED IN: vacuole; EXPRESSED IN: 21 plant structures; EXPRESSED DURING: 12 growth stages; CONTAINS InterPro DOMAIN/s: Alkaline phosphatase-like, alpha/beta/alpha (InterPro:IPR017849), Type I phosphodiesterase/nucleotide pyrophosphatase/pho…
AT4G29780	AT4G29780.0.Chr4.plus.14579704.14581700	8.13103	6.88791	7.24234	6.16364	5.79897	5.86769	-1.44893	6.68193	-5.83644	0.0155351	1.365	AT4G29780.1	unknown protein; BEST Arabidopsis thaliana protein match is: unknown protein (TAIR:AT5G12010.1); Has 945 Blast hits to 944 proteins in 87 species: Archae - 0; Bacteria - 0; Metazoa - 519; Fungi - 43; Plants - 365; Viruses - 0; Other Eukaryotes - 18 (source: NCBI BLink).
AT4G29880	AT4G29880.0.Chr4.minus.14607078.14608379	8.74827	8.88585	8.90391	8.0665	8.26191	8.00215	-0.736548	8.4781	-8.40853	0.00437237	4.46006	AT4G29880.1	Encodes PIRL7, a member of the Plant Intracellular Ras-group-related LRRs (Leucine rich repeat proteins). PIRLs are a distinct, plant-specific class of intracellular LRRs that likely mediate protein interactions, possibly in the context of signal transduction.	PLANT INTRACELLULAR RAS GROUP-RELATED LRR 7 (PIRL7)
AT4G29900	AT4G29900.0.Chr4.minus.14610883.14619573	5.9636	5.98137	5.93046	5.6102	5.64566	5.73048	-0.295502	5.81029	-6.04876	0.0137282	1.36634	AT4G29900.1	one of the type IIB calcium pump isoforms. encodes an autoinhibited Ca(2+)-ATPase that contains an N-terminal calmodulin binding autoinhibitory domain.	(ATACA10);COMPACT INFLORESCENCE 1 (CIF1);AUTOINHIBITED CA(2+)-ATPASE 10 (ACA10)
AT4G29980	AT4G29980.0.Chr4.minus.14664954.14665583	9.12349	9.08025	9.05127	8.78483	8.55873	8.16164	-0.581906	8.79337	-4.62877	0.0401679	-0.698223	AT4G29980.1	FUNCTIONS IN: molecular_function unknown; INVOLVED IN: biological_process unknown; LOCATED IN: endomembrane system; EXPRESSED IN: leaf whorl, sepal, flower, seed; EXPRESSED DURING: petal differentiation and expansion stage, E expanded cotyledon stage; BEST Arabidopsis thaliana protein match is: Fasciclin-like arabinogalactan family protein (TAIR:AT1G30800.1); Has 30201 Blast hits to 17322 protein…
AT4G30110	AT4G30110.0.Chr4.minus.14720241.14724584	6.01678	5.84956	5.82215	5.61229	5.46622	5.587	-0.34033	5.72567	-4.95444	0.0308797	-0.151339	AT4G30110.1	encodes a protein similar to Zn-ATPase, a P1B-type ATPases transport zinc	HEAVY METAL ATPASE 2 (HMA2);ARABIDOPSIS HEAVY METAL ATPASE 2 (ATHMA2)
AT4G30850	AT4G30850.X.Chr4.minus.15020182.15022445	9.10192	9.19743	9.27839	8.91311	8.7048	8.88309	-0.355312	9.01312	-5.64969	0.0180927	0.687754	AT4G30850.1	heptahelical transmembrane protein homologous to human adiponectin receptors and progestin receptors	HEPTAHELICAL TRANSMEMBRANE PROTEIN2 (HHP2)
AT4G32440	AT4G32440.X.Chr4.plus.15656681.15660223	6.97118	7.00669	7.15317	6.72831	6.70539	6.76361	-0.312158	6.88806	-4.37942	0.0472262	-0.922061	AT4G32440.2	Plant Tudor-like RNA-binding protein; FUNCTIONS IN: RNA binding; INVOLVED IN: biological_process unknown; EXPRESSED IN: 21 plant structures; EXPRESSED DURING: 10 growth stages; CONTAINS InterPro DOMAIN/s: Tudor-like, plant (InterPro:IPR014002), ENT (InterPro:IPR005491), Agenet (InterPro:IPR008395); BEST Arabidopsis thaliana protein match is: Plant Tudor-like protein (TAIR:AT2G25590.1); Has 35333 …
AT4G32510	AT4G32510.0.Chr4.minus.15685903.15688811	6.75986	6.92899	6.92312	6.23304	6.3925	6.40097	-0.528585	6.60641	-7.03681	0.0079334	2.86335	AT4G32510.1	HCO3- transporter family; FUNCTIONS IN: anion exchanger activity; INVOLVED IN: anion transport; LOCATED IN: integral to membrane, membrane; CONTAINS InterPro DOMAIN/s: Bicarbonate transporter, C-terminal (InterPro:IPR011531), Bicarbonate transporter, eukaryotic (InterPro:IPR003020); BEST Arabidopsis thaliana protein match is: HCO3- transporter family (TAIR:AT5G25430.1); Has 2374 Blast hits to 139…
AT4G33300	AT4G33300.X.Chr4.minus.16050456.16056526	6.89991	6.73585	6.84216	6.35859	6.53024	6.54611	-0.349734	6.65214	-5.29866	0.0242263	0.30692	AT4G33300.1	Encodes a member of the ADR1 family nucleotide-binding leucine-rich repeat (NB-LRR) immune receptors.	ADR1-LIKE 1 (ADR1-L1)
AT4G33390	AT4G33390.0.Chr4.plus.16075091.16077706	5.48288	5.5409	5.55954	5.18978	5.26571	5.18048	-0.316958	5.36988	-4.62776	0.0401679	-0.486282	AT4G33390.1	Plant protein of unknown function (DUF827); CONTAINS InterPro DOMAIN/s: Protein of unknown function DUF827, plant (InterPro:IPR008545); BEST Arabidopsis thaliana protein match is: Plant protein of unknown function (DUF827) (TAIR:AT2G26570.1); Has 166665 Blast hits to 84155 proteins in 3581 species: Archae - 2138; Bacteria - 38967; Metazoa - 69244; Fungi - 13477; Plants - 9635; Viruses - 620; Othe…
AT4G33560	AT4G33560.0.Chr4.plus.16135400.16135914	7.01307	6.7786	6.49423	7.98299	7.83938	7.30109	0.940896	7.23489	5.27193	0.0246329	0.586093	AT4G33560.1	Wound-responsive family protein; CONTAINS InterPro DOMAIN/s: Protein of unknown function wound-induced (InterPro:IPR022251); BEST Arabidopsis thaliana protein match is: wound-responsive protein-related (TAIR:AT2G14070.1); Has 146 Blast hits to 145 proteins in 15 species: Archae - 0; Bacteria - 0; Metazoa - 0; Fungi - 0; Plants - 146; Viruses - 0; Other Eukaryotes - 0 (source: NCBI BLink).
AT4G34190	AT4G34190.0.Chr4.minus.16372388.16373626	10.0074	9.97403	9.9993	10.1955	10.1367	10.26	0.20636	10.0955	4.40234	0.0466369	-1.203	AT4G34190.1	Encodes a stress enhanced protein that localizes to the thylakoid membrane and whose mRNA is upregulated in response to high light intensity. It may be involved in chlorophyll binding.	STRESS ENHANCED PROTEIN 1 (SEP1)
AT4G34410	AT4G34410.0.Chr4.plus.16451876.16453260	6.38798	5.43781	5.59195	4.01753	4.13437	4.06529	-1.71855	4.93915	-7.92802	0.00553987	3.53885	AT4G34410.1	encodes a member of the ERF (ethylene response factor) subfamily B-3 of ERF/AP2 transcription factor family. The protein contains one AP2 domain. There are 18 members in this subfamily including ATERF-1, ATERF-2, AND ATERF-5.	REDOX RESPONSIVE TRANSCRIPTION FACTOR 1 (RRTF1)
AT4G34440	AT4G34440.0.Chr4.plus.16465828.16468956	5.82501	5.7634	5.68557	5.22421	5.4751	5.40468	-0.390836	5.56299	-4.78717	0.0352153	-0.259933	AT4G34440.1	Encodes a member of the proline-rich extensin-like receptor kinase (PERK) family. This family consists of 15 predicted receptor kinases (PMID: 15653807).	PROLINE-RICH EXTENSIN-LIKE RECEPTOR KINASE 5 (AtPERK5);PROLINE-RICH EXTENSIN-LIKE RECEPTOR KINASE 5 (PERK5)
AT4G34850	AT4G34850.0.Chr4.plus.16608313.16609829	9.40483	9.30642	9.26603	8.96572	8.78518	8.79761	-0.476311	9.08763	-7.63521	0.00627354	3.47669	AT4G34850.1	LESS ADHESIVE POLLEN 5 (LAP5); FUNCTIONS IN: transferase activity, transferring acyl groups other than amino-acyl groups, catalytic activity, acyltransferase activity; INVOLVED IN: phenylpropanoid biosynthetic process, pollen exine formation; LOCATED IN: cellular_component unknown; EXPRESSED IN: leaf whorl, sepal, anther, flower, seed; EXPRESSED DURING: petal differentiation and expansion stage, …	POLYKETIDE SYNTHASE B (PSKB);LESS ADHESIVE POLLEN 5 (LAP5)
AT4G35010	AT4G35010.0.Chr4.minus.16667930.16672092	8.10694	8.42544	8.47446	7.75562	7.87454	7.95776	-0.473451	8.09913	-5.32264	0.0238299	0.212305	AT4G35010.1	putative beta-galactosidase (BGAL11 gene)	BETA-GALACTOSIDASE 11 (BGAL11)
AT4G35190	AT4G35190.0.Chr4.plus.16746599.16748266	6.63876	6.5792	6.67882	6.15422	6.1404	6.03457	-0.522438	6.37099	-7.60547	0.00627354	3.57031	AT4G35190.1	Putative lysine decarboxylase family protein; CONTAINS InterPro DOMAIN/s: Conserved hypothetical protein CHP00730 (InterPro:IPR005269); BEST Arabidopsis thaliana protein match is: lysine decarboxylase family protein (TAIR:AT2G37210.1); Has 30201 Blast hits to 17322 proteins in 780 species: Archae - 12; Bacteria - 1396; Metazoa - 17338; Fungi - 3422; Plants - 5037; Viruses - 0; Other Eukaryotes - …	LONELY GUY 5 (LOG5)
AT4G35420	AT4G35420.0.Chr4.minus.16833933.16835619	8.61097	8.59345	8.63359	8.46531	8.10068	8.18743	-0.362583	8.43191	-4.34076	0.0488105	-1.16257	AT4G35420.1	Encodes DRL1 (Dihydroflavonol 4-reductase-like1), a closely related homolog of the rice anther-specific gene OsDFR2. DRL1 may be involved in a metabolic pathway essential for pollen wall development and male fertility. Mutant plants have impaired pollen formation and seed production.	TETRAKETIDE ALPHA-PYRONE REDUCTASE 1 (TKPR1);DIHYDROFLAVONOL 4-REDUCTASE-LIKE1 (DRL1)
AT4G36040	AT4G36040.0.Chr4.minus.17049171.17050274	8.63706	8.81698	8.96408	8.29964	8.29028	8.5691	-0.409709	8.59619	-4.42775	0.0456891	-1.11424	AT4G36040.1	Chaperone DnaJ-domain superfamily protein; FUNCTIONS IN: heat shock protein binding; INVOLVED IN: protein folding, response to stress; LOCATED IN: nucleus; EXPRESSED IN: 24 plant structures; EXPRESSED DURING: 14 growth stages; CONTAINS InterPro DOMAIN/s: Molecular chaperone, heat shock protein, Hsp40, DnaJ (InterPro:IPR015609), Heat shock protein DnaJ, N-terminal (InterPro:IPR001623); BEST Arabid…	DNAJ11 (J11)
AT4G37220	AT4G37220.0.Chr4.plus.17515080.17516162	5.45288	5.35553	5.05607	5.79518	5.72958	6.01655	0.55757	5.56763	4.50332	0.043196	-0.542473	AT4G37220.1	Cold acclimation protein WCOR413 family; CONTAINS InterPro DOMAIN/s: Cold acclimation WCOR413 (InterPro:IPR008892); BEST Arabidopsis thaliana protein match is: cold-regulated 413-plasma membrane 2 (TAIR:AT3G50830.1); Has 160 Blast hits to 157 proteins in 29 species: Archae - 0; Bacteria - 0; Metazoa - 0; Fungi - 0; Plants - 160; Viruses - 0; Other Eukaryotes - 0 (source: NCBI BLink).
AT4G37390	AT4G37390.0.Chr4.plus.17579657.17582022	4.70859	4.63077	4.74952	4.11088	4.13128	3.96735	-0.624848	4.38307	-4.62834	0.0401679	-0.286393	AT4G37390.1	Encodes an IAA-amido synthase that conjugates Asp and other amino acids to auxin in vitro. Lines carrying insertions in this gene are hypersensitive to auxin. May function as a negative component in auxin signaling by regulating auxin activity.	YADOKARI 1 (YDK1); (GH3.2);AUXIN UPREGULATED 3 (AUR3); (GH3-2); (BRU6)
AT4G37730	AT4G37730.0.Chr4.plus.17723666.17724915	6.09224	5.77217	6.03045	5.11068	5.33947	4.93876	-0.839859	5.54729	-6.33979	0.0112696	2.04364	AT4G37730.1	basic leucine-zipper 7 (bZIP7); FUNCTIONS IN: DNA binding, sequence-specific DNA binding transcription factor activity; INVOLVED IN: regulation of transcription, DNA-dependent; EXPRESSED IN: 19 plant structures; EXPRESSED DURING: 7 growth stages; CONTAINS InterPro DOMAIN/s: Basic-leucine zipper (bZIP) transcription factor (InterPro:IPR004827), bZIP transcription factor, bZIP-1 (InterPro:IPR011616…	BASIC LEUCINE-ZIPPER 7 (bZIP7);BASIC LEUCINE-ZIPPER 7 (AtbZIP7)
AT4G37890	AT4G37890.X.Chr4.minus.17812736.17815095	5.94529	6.0283	6.07319	6.2906	6.30348	6.34001	0.297118	6.16348	5.22238	0.0253629	0.276644	AT4G37890.1	embryo sac development arrest 40 (EDA40); FUNCTIONS IN: ubiquitin-protein ligase activity, zinc ion binding; INVOLVED IN: polar nucleus fusion; LOCATED IN: plasma membrane; EXPRESSED IN: 22 plant structures; EXPRESSED DURING: 13 growth stages; CONTAINS InterPro DOMAIN/s: Zinc finger, RING-type (InterPro:IPR001841), Zinc finger, C3HC4 RING-type (InterPro:IPR018957), von Willebrand factor, type A (…	EMBRYO SAC DEVELOPMENT ARREST 40 (EDA40)
AT4G37900	AT4G37900.0.Chr4.minus.17821737.17824627	9.72874	9.5179	9.6615	9.17465	8.90403	9.14053	-0.557492	9.35456	-7.76608	0.00574957	3.41565	AT4G37900.1	Protein of unknown function (duplicated DUF1399); CONTAINS InterPro DOMAIN/s: Protein of unknown function DUF1399 (InterPro:IPR009836); BEST Arabidopsis thaliana protein match is: Protein of unknown function (duplicated DUF1399) (TAIR:AT2G22660.2); Has 24258 Blast hits to 6156 proteins in 640 species: Archae - 4; Bacteria - 13513; Metazoa - 5207; Fungi - 694; Plants - 2964; Viruses - 274; Other E…
AT4G38250	AT4G38250.0.Chr4.plus.17935402.17937068	8.78123	8.82363	8.72105	8.99488	8.99386	9.09246	0.251681	8.90119	5.92102	0.0148651	0.964647	AT4G38250.1	Transmembrane amino acid transporter family protein; CONTAINS InterPro DOMAIN/s: Amino acid transporter, transmembrane (InterPro:IPR013057); BEST Arabidopsis thaliana protein match is: Transmembrane amino acid transporter family protein (TAIR:AT2G42005.1); Has 5006 Blast hits to 4918 proteins in 286 species: Archae - 16; Bacteria - 54; Metazoa - 1812; Fungi - 943; Plants - 1365; Viruses - 6; Othe…
AT4G38550	AT4G38550.0.Chr4.plus.18025635.18028800	6.60738	6.66727	6.92834	6.22476	6.12708	6.44292	-0.465515	6.49962	-4.65438	0.0390647	-0.577592	AT4G38550.1	Arabidopsis phospholipase-like protein (PEARLI 4) family; LOCATED IN: chloroplast; EXPRESSED IN: 21 plant structures; EXPRESSED DURING: 13 growth stages; CONTAINS InterPro DOMAIN/s: Phospholipase-like, arabidopsis (InterPro:IPR007942); BEST Arabidopsis thaliana protein match is: Arabidopsis phospholipase-like protein (PEARLI 4) family (TAIR:AT2G20950.1); Has 2973 Blast hits to 2400 proteins in 34…
AT4G39010	AT4G39010.0.Chr4.minus.18175902.18179183	6.86883	6.76527	6.80348	6.46684	6.56886	6.39454	-0.339653	6.64464	-5.26035	0.0249331	0.367195	AT4G39010.1	glycosyl hydrolase 9B18 (GH9B18); FUNCTIONS IN: hydrolase activity, hydrolyzing O-glycosyl compounds, catalytic activity; INVOLVED IN: carbohydrate metabolic process; LOCATED IN: endomembrane system; EXPRESSED IN: 16 plant structures; EXPRESSED DURING: 8 growth stages; CONTAINS InterPro DOMAIN/s: Six-hairpin glycosidase (InterPro:IPR012341), Glycoside hydrolase, family 9, active site (InterPro:IP…	GLYCOSYL HYDROLASE 9B18 (GH9B18);GLYCOSYL HYDROLASE 9B18 (AtGH9B18)
AT4G39110	AT4G39110.0.Chr4.minus.18222483.18225119	7.04876	7.26542	7.18841	6.44158	6.85761	6.76773	-0.47572	6.92825	-4.71104	0.0373088	-0.504187	AT4G39110.1	Malectin/receptor-like protein kinase family protein; FUNCTIONS IN: kinase activity; INVOLVED IN: protein amino acid phosphorylation; LOCATED IN: chloroplast; EXPRESSED IN: 10 plant structures; EXPRESSED DURING: L mature pollen stage, M germinated pollen stage, 4 anthesis, C globular stage, petal differentiation and expansion stage; CONTAINS InterPro DOMAIN/s: Protein kinase, ATP binding site (In…
AT4G39180	AT4G39180.X.Chr4.minus.18243726.18248805	5.6896	5.95046	5.97	5.12986	5.59163	5.27766	-0.538352	5.60153	-4.61468	0.0405299	-0.577139	AT4G39180.1	encodes a protein that complements the function of a sec14(ts) mutant of S. cerevisiae	ARABIDOPSIS THALIANA SECRETION 14 (ATSEC14);SECRETION 14 (SEC14)
AT4G39230	AT4G39230.0.Chr4.minus.18265885.18267829	7.19922	7.07995	7.12093	7.62163	7.40376	7.46686	0.366327	7.31539	5.15239	0.0264406	0.217879	AT4G39230.1	encodes a protein whose sequence is similar to phenylcoumaran benzylic ether reductase (PCBER), which catalyzes NADPH-dependent reduction of 8-5\\\' linked lignans such as dehydrodiconiferyl alcohol to give isodihydrodehydrodiconiferyl alcohol.
AT4G39730	AT4G39730.0.Chr4.plus.18432899.18433695	10.3172	10.3606	10.3607	10.7494	10.6179	10.6625	0.330085	10.5114	7.08489	0.00769631	2.70978	AT4G39730.1	Lipase/lipooxygenase, PLAT/LH2 family protein; FUNCTIONS IN: molecular_function unknown; INVOLVED IN: biological_process unknown; LOCATED IN: thylakoid, chloroplast thylakoid membrane, plasma membrane, chloroplast, vacuole; EXPRESSED IN: 25 plant structures; EXPRESSED DURING: 13 growth stages; CONTAINS InterPro DOMAIN/s: Lipoxygenase, LH2 (InterPro:IPR001024), Lipase/lipooxygenase, PLAT/LH2 (Inte…	PLAT DOMAIN PROTEIN 1 (PLAT1)
AT5G01820	AT5G01820.0.Chr5.minus.313193.315000	8.49751	8.49966	8.51327	8.00773	7.96706	8.14821	-0.461535	8.27224	-8.55134	0.00437237	4.5122	AT5G01820.1	Encodes a CBL-interacting serine/threonine protein kinase.	SNF1-RELATED PROTEIN KINASE 3.15 (SnRK3.15);CBL-INTERACTING PROTEIN KINASE 14 (CIPK14); (ATCIPK14);SERINE/THREONINE PROTEIN KINASE 1 (SR1);SOS2-LIKE PROTEIN KINASE 24 (PKS24);SERINE/THREONINE PROTEIN KINASE 1 (ATSR1)
AT5G02410	AT5G02410.0.Chr5.minus.517212.519756	6.65962	6.81038	6.76538	7.24817	7.18621	7.05175	0.417959	6.95359	6.05129	0.0137282	1.50463	AT5G02410.1	Encodes ALG10, an ER-resident alpha1,2-glucosyltransferase that is required for lipid-linked oligosaccharide biosynthesis and subsequently for normal leaf development and abiotic stress response.	HOMOLOG OF YEAST ALG10 (ALG10)
AT5G02420	AT5G02420.0.Chr5.plus.523389.524076	6.59526	6.51653	6.74466	7.00714	6.94256	7.13569	0.408968	6.82364	4.55382	0.0420415	-0.544093	AT5G02420.1	unknown protein; Has 90 Blast hits to 90 proteins in 10 species: Archae - 0; Bacteria - 0; Metazoa - 0; Fungi - 0; Plants - 90; Viruses - 0; Other Eukaryotes - 0 (source: NCBI BLink).
AT5G02830	AT5G02830.0.Chr5.minus.644279.648466	5.34504	5.38487	5.37543	5.69157	5.60869	5.64163	0.278955	5.50787	5.08981	0.0277301	0.0888229	AT5G02830.1	Tetratricopeptide repeat (TPR)-like superfamily protein; INVOLVED IN: biological_process unknown; LOCATED IN: chloroplast; EXPRESSED IN: 22 plant structures; EXPRESSED DURING: 13 growth stages; CONTAINS InterPro DOMAIN/s: Pentatricopeptide repeat (InterPro:IPR002885); BEST Arabidopsis thaliana protein match is: Pentatricopeptide repeat (PPR-like) superfamily protein (TAIR:AT1G09900.1); Has 31969 …
AT5G04230	AT5G04230.X.Chr5.plus.1160634.1163898	6.18076	6.05099	6.15027	5.64154	5.64807	5.62772	-0.488398	5.88322	-7.47037	0.00678179	3.40683	AT5G04230.2	Member of Phenylalanine ammonialyase (PAL) gene family. Differs significantly from PAL1 and PAL2 and other sequenced plant PAL genes. Arabidopsis has four PALs: AT2G37040 (PAL1), AT3G53260 (PAL2), AT5G04230 (PAL3) and AT3G10340 (PAL4).	PHENYL ALANINE AMMONIA-LYASE 3 (PAL3)
AT5G04340	AT5G04340.0.Chr5.minus.1216131.1217106	7.2023	6.8881	7.05508	6.26654	6.43295	6.60145	-0.616861	6.74107	-5.5011	0.0198617	0.906282	AT5G04340.1	putative c2h2 zinc finger transcription factor mRNA,	(C2H2);ZINC FINGER OF ARABIDOPSIS THALIANA 6 (ZAT6);COLD INDUCED ZINC FINGER PROTEIN 2 (CZF2)
AT5G05250	AT5G05250.0.Chr5.minus.1557037.1557998	5.5868	5.59739	5.72817	7.37685	6.87771	7.12354	1.48655	6.38174	10.9234	0.00140608	6.21255	AT5G05250.1	unknown protein; BEST Arabidopsis thaliana protein match is: unknown protein (TAIR:AT3G56360.1); Has 30201 Blast hits to 17322 proteins in 780 species: Archae - 12; Bacteria - 1396; Metazoa - 17338; Fungi - 3422; Plants - 5037; Viruses - 0; Other Eukaryotes - 2996 (source: NCBI BLink).
AT5G05410	AT5G05410.X.Chr5.plus.1602205.1603926	8.89478	6.91169	7.90031	4.97633	5.21363	5.12519	-2.76377	6.50365	-7.27327	0.00733408	2.7064	AT5G05410.1	Encodes a transcription factor that specifically binds to DRE/CRT cis elements (responsive to drought and low-temperature stress). Belongs to the DREB subfamily A-2 of ERF/AP2 transcription factor family (DREB2A). There are eight members in this subfamily including DREB2B. The protein contains one AP2 domain. Overexpression of transcriptional activation domain of DREB2A resulted in significant dr…	DEHYDRATION-RESPONSIVE ELEMENT BINDING PROTEIN 2 (DREB2);DRE-BINDING PROTEIN 2A (DREB2A)
AT5G05600	AT5G05600.0.Chr5.plus.1672120.1674739	7.67214	7.78776	7.89584	8.22253	8.08816	8.18565	0.377731	7.97535	5.54968	0.019327	0.74446	AT5G05600.1	2-oxoglutarate (2OG) and Fe(II)-dependent oxygenase superfamily protein; FUNCTIONS IN: oxidoreductase activity, iron ion binding; INVOLVED IN: response to salt stress, response to karrikin; EXPRESSED IN: 15 plant structures; EXPRESSED DURING: 9 growth stages; CONTAINS InterPro DOMAIN/s: Isopenicillin N synthase (InterPro:IPR002283), Oxoglutarate/iron-dependent oxygenase (InterPro:IPR005123); BEST…
AT5G07110	AT5G07110.0.Chr5.plus.2206000.2206928	6.91536	7.09927	6.76306	7.39928	7.39834	7.5669	0.526988	7.19037	5.36448	0.0228728	0.671825	AT5G07110.1	Encodes PRA1.B6, an isoform of the PRA1 (Prenylated Rab acceptors) family. PRAs bind to prenylated Rab proteins and possibly aids in targeting Rabs to their respective compartments. PRA1.B6 localizes to the Golgi apparatus and its ER-to-Golgi trafficking and localization to the Golgi apparatus are regulated by multiple sequence motifs in both the C- and N-terminal cytoplasmic domains.	PRENYLATED RAB ACCEPTOR 1.B6 (PRA1.B6)
AT5G07230	AT5G07230.0.Chr5.plus.2270965.2271610	10.8473	10.8598	10.8313	10.5744	10.4442	10.3224	-0.396971	10.6466	-6.19178	0.0127552	1.61155	AT5G07230.1	Bifunctional inhibitor/lipid-transfer protein/seed storage 2S albumin superfamily protein; FUNCTIONS IN: lipid binding; INVOLVED IN: lipid transport; LOCATED IN: endomembrane system; EXPRESSED IN: leaf whorl, sepal, flower, seed; EXPRESSED DURING: petal differentiation and expansion stage, E expanded cotyledon stage; CONTAINS InterPro DOMAIN/s: Bifunctional inhibitor/plant lipid transfer protein/…
AT5G07430	AT5G07430.0.Chr5.plus.2352439.2354202	9.65112	9.96807	9.90676	9.2591	9.4535	9.57892	-0.412681	9.63625	-4.49069	0.0434824	-1.18018	AT5G07430.1	Pectin lyase-like superfamily protein; FUNCTIONS IN: pectinesterase activity; INVOLVED IN: cell wall modification; LOCATED IN: endomembrane system, cell wall, plant-type cell wall; EXPRESSED IN: 9 plant structures; EXPRESSED DURING: L mature pollen stage, M germinated pollen stage, 4 anthesis, C globular stage, petal differentiation and expansion stage; CONTAINS InterPro DOMAIN/s: Pectin lyase fo…
AT5G07530	AT5G07530.X.Chr5.minus.2382468.2384521	10.3893	10.4434	10.457	10.1952	9.96199	10.122	-0.333337	10.2615	-5.06817	0.0283434	0.00539021	AT5G07530.1	encodes a glycine-rich protein that has oleosin domain and is expressed specifically during flower stages 10 to 12. Protein is found on mature pollen coat.	GLYCINE RICH PROTEIN 17 (GRP17);ARABIDOPSIS THALIANA GLYCINE RICH PROTEIN 7 (ATGRP-7);ARABIDOPSIS THALIANA GLYCINE RICH PROTEIN 17 (ATGRP17)
AT5G07560	AT5G07560.0.Chr5.minus.2390207.2391075	11.6255	11.6424	11.7248	11.4758	11.2338	11.3532	-0.303232	11.5093	-5.11779	0.0269954	-0.139577	AT5G07560.1	Lipid-binding oleosins, glycine-rich protein.	(ATGRP20);GLYCINE-RICH PROTEIN 20 (GRP20)
AT5G08250	AT5G08250.0.Chr5.minus.2653579.2655732	6.52556	6.6667	6.7536	6.33519	6.2717	6.31799	-0.340996	6.47846	-4.57545	0.0415155	-0.61552	AT5G08250.1	Cytochrome P450 superfamily protein; FUNCTIONS IN: electron carrier activity, monooxygenase activity, iron ion binding, oxygen binding, heme binding; INVOLVED IN: oxidation reduction; LOCATED IN: cellular_component unknown; EXPRESSED IN: male gametophyte, flower; EXPRESSED DURING: 4 anthesis, petal differentiation and expansion stage; CONTAINS InterPro DOMAIN/s: Cytochrome P450 (InterPro:IPR00112…
AT5G08350	AT5G08350.0.Chr5.minus.2686245.2687251	7.06613	7.21	7.3069	6.75934	6.69499	6.88234	-0.413024	6.98662	-4.48174	0.0438084	-0.640262	AT5G08350.1	GRAM domain-containing protein / ABA-responsive protein-related; CONTAINS InterPro DOMAIN/s: GRAM (InterPro:IPR004182); BEST Arabidopsis thaliana protein match is: GRAM domain-containing protein / ABA-responsive protein-related (TAIR:AT5G23370.1); Has 358 Blast hits to 358 proteins in 24 species: Archae - 0; Bacteria - 0; Metazoa - 0; Fungi - 0; Plants - 358; Viruses - 0; Other Eukaryotes - 0 (so…
AT5G09220	AT5G09220.0.Chr5.plus.2866252.2869054	7.22522	7.57374	7.41946	6.27337	6.67205	6.66374	-0.866209	6.97126	-7.43783	0.00687411	3.35257	AT5G09220.1	member of AAAP family	AMINO ACID PERMEASE 2 (AAP2)
AT5G09480	AT5G09480.0.Chr5.minus.2950914.2951693	7.37041	7.2657	7.44162	6.93017	6.68775	6.73114	-0.577315	7.07113	-6.6028	0.0100332	2.36382	AT5G09480.1	hydroxyproline-rich glycoprotein family protein; FUNCTIONS IN: molecular_function unknown; INVOLVED IN: biological_process unknown; LOCATED IN: endomembrane system; EXPRESSED IN: 7 plant structures; EXPRESSED DURING: 4 anthesis, C globular stage, petal differentiation and expansion stage; Has 11004 Blast hits to 3872 proteins in 771 species: Archae - 28; Bacteria - 3950; Metazoa - 1856; Fungi - 4…
AT5G09550	AT5G09550.0.Chr5.plus.2963777.2966727	8.48815	8.46145	8.47541	8.12129	8.13646	7.77739	-0.463289	8.24336	-5.64972	0.0180927	0.686131	AT5G09550.1	GDP dissociation inhibitor family protein / Rab GTPase activator family protein; FUNCTIONS IN: RAB GDP-dissociation inhibitor activity; INVOLVED IN: regulation of GTPase activity, protein transport; LOCATED IN: cellular_component unknown; EXPRESSED IN: 16 plant structures; EXPRESSED DURING: 12 growth stages; CONTAINS InterPro DOMAIN/s: Rab GTPase activator (InterPro:IPR002005), GDP dissociation i…
AT5G09570	AT5G09570.0.Chr5.plus.2970669.2972181	8.60538	8.58779	8.54242	8.23413	8.2851	7.87101	-0.443442	8.35431	-4.6795	0.0381518	-0.562741	AT5G09570.1	Cox19-like CHCH family protein; FUNCTIONS IN: molecular_function unknown; INVOLVED IN: biological_process unknown; LOCATED IN: chloroplast; EXPRESSED IN: 23 plant structures; EXPRESSED DURING: 14 growth stages; CONTAINS InterPro DOMAIN/s: CHCH (InterPro:IPR010625); BEST Arabidopsis thaliana protein match is: unknown protein (TAIR:AT5G64400.1); Has 185 Blast hits to 185 proteins in 73 species: Arc…
AT5G12000	AT5G12000.0.Chr5.minus.3873906.3876914	7.04125	7.20186	7.36112	6.43269	6.66735	6.86858	-0.537255	6.92881	-5.00444	0.0296337	-0.109612	AT5G12000.1	Protein kinase protein with adenine nucleotide alpha hydrolases-like domain; FUNCTIONS IN: kinase activity; INVOLVED IN: protein amino acid phosphorylation, response to stress; EXPRESSED IN: 10 plant structures; EXPRESSED DURING: L mature pollen stage, M germinated pollen stage, 4 anthesis, C globular stage, petal differentiation and expansion stage; CONTAINS InterPro DOMAIN/s: UspA (InterPro:IPR…
AT5G12030	AT5G12030.0.Chr5.minus.3884107.3884737	9.59461	6.25732	7.59483	4.02375	3.83434	3.90242	-3.84493	5.86788	-6.09602	0.013398	0.838871	AT5G12030.1	Encodes a cytosolic small heat shock protein with chaperone activity that is induced by heat and osmotic stress and is also expressed late in seed development.	HEAT SHOCK PROTEIN 17.6A (AT-HSP17.6A);HEAT SHOCK PROTEIN 17.6A (HSP17.6A);HEAT SHOCK PROTEIN 17.6 (HSP17.6)
AT5G12860	AT5G12860.X.Chr5.minus.4059686.4061950	10.0325	9.97593	9.90494	10.4473	10.3115	10.3478	0.400902	10.17	9.42147	0.00262759	5.13616	AT5G12860.1	AtpOMT1 encodes dicarboxylate transporter functions both as as an oxaloacetate/malate transporter and as a 2-oxoglutarate/malate transporter.	DICARBOXYLATE TRANSPORTER 1 (DiT1)
AT5G12940	AT5G12940.0.Chr5.plus.4087712.4089004	8.31237	8.21355	8.33895	7.68652	7.32446	7.70381	-0.71044	7.92994	-7.83331	0.00563089	3.72068	AT5G12940.1	Leucine-rich repeat (LRR) family protein; INVOLVED IN: signal transduction; LOCATED IN: endomembrane system; EXPRESSED IN: 18 plant structures; EXPRESSED DURING: 10 growth stages; CONTAINS InterPro DOMAIN/s: Leucine-rich repeat-containing N-terminal domain, type 2 (InterPro:IPR013210), Leucine-rich repeat (InterPro:IPR001611); BEST Arabidopsis thaliana protein match is: Leucine-rich repeat (LRR) …
AT5G13380	AT5G13380.0.Chr5.plus.4289839.4292441	7.82338	7.80658	7.86076	7.57137	7.29083	7.30745	-0.438272	7.61006	-5.39119	0.0222935	0.608221	AT5G13380.1	Auxin-responsive GH3 family protein; CONTAINS InterPro DOMAIN/s: GH3 auxin-responsive promoter (InterPro:IPR004993); BEST Arabidopsis thaliana protein match is: Auxin-responsive GH3 family protein (TAIR:AT5G13370.1); Has 1506 Blast hits to 1424 proteins in 238 species: Archae - 0; Bacteria - 490; Metazoa - 52; Fungi - 2; Plants - 670; Viruses - 0; Other Eukaryotes - 292 (source: NCBI BLink).
AT5G13770	AT5G13770.0.Chr5.plus.4445423.4447476	6.22625	6.12013	6.22421	6.50844	6.41348	6.634	0.328948	6.35442	4.76164	0.0358942	-0.425797	AT5G13770.1	Pentatricopeptide repeat (PPR-like) superfamily protein; FUNCTIONS IN: molecular_function unknown; INVOLVED IN: biological_process unknown; LOCATED IN: chloroplast; EXPRESSED IN: 22 plant structures; EXPRESSED DURING: 15 growth stages; CONTAINS InterPro DOMAIN/s: Pentatricopeptide repeat (InterPro:IPR002885); BEST Arabidopsis thaliana protein match is: Pentatricopeptide repeat (PPR-like) superfam…
AT5G14380	AT5G14380.0.Chr5.minus.4635797.4636676	10.4623	10.5643	10.5684	10.1217	10.1959	10.1661	-0.370448	10.3465	-9.20077	0.00315007	5.04211	AT5G14380.1	Encodes an arabinogalactan protein that is expressed in pollen, pollen sac and pollen tube. Loss of AGP6 function results in decreased fertility due to defects in pollen tube growth.	ARABINOGALACTAN PROTEIN 6 (AGP6)
AT5G14660	AT5G14660.X.Chr5.minus.4726641.4728746	7.29403	7.40572	7.39038	7.76824	7.5774	7.79561	0.347299	7.53856	5.04046	0.0287611	-0.0248801	AT5G14660.1	Encodes a peptide deformylase PDF1B. The crystal structure has been determined at a resolution of 0.24 nm (Biochem J, 2008, vol 413:417-427).	(ATDEF2);PEPTIDE DEFORMYLASE 1B (PDF1B); (DEF2)
AT5G14760	AT5G14760.0.Chr5.plus.4768468.4772153	7.0029	6.84827	6.86202	6.69633	6.62063	6.53731	-0.284356	6.76124	-4.83081	0.0339733	-0.495344	AT5G14760.1	At5g14760 encodes for L-aspartate oxidase involved in the early steps of NAD biosynthesis. In contrary to the EC 1.4.3.16 (l-aspartate oxidase - deaminating) the enzyme catalyzes the reaction L-aspartate + O2 = iminoaspartate (alpha-iminosuccinate) + H2O2	L-ASPARTATE OXIDASE (AO);FLAGELLIN-INSENSITIVE 4 (FIN4)
AT5G15110	AT5G15110.0.Chr5.plus.4895750.4897682	8.92082	8.99911	9.08873	8.38523	8.64072	8.58552	-0.465244	8.77002	-6.6578	0.00985385	2.1739	AT5G15110.1	Pectate lyase family protein; FUNCTIONS IN: lyase activity, pectate lyase activity; INVOLVED IN: biological_process unknown; LOCATED IN: endomembrane system; EXPRESSED IN: 9 plant structures; EXPRESSED DURING: L mature pollen stage, M germinated pollen stage, 4 anthesis, C globular stage, petal differentiation and expansion stage; CONTAINS InterPro DOMAIN/s: Pectin lyase fold/virulence factor (In…
AT5G15120	AT5G15120.0.Chr5.plus.4898737.4900581	7.03385	7.06523	7.12282	7.39665	7.50819	7.52504	0.404183	7.2753	6.00537	0.0140396	1.52225	AT5G15120.1	Protein of unknown function (DUF1637); FUNCTIONS IN: cysteamine dioxygenase activity; INVOLVED IN: anaerobic respiration; LOCATED IN: cellular_component unknown; EXPRESSED IN: 20 plant structures; EXPRESSED DURING: 8 growth stages; CONTAINS InterPro DOMAIN/s: Protein of unknown function DUF1637 (InterPro:IPR012864); BEST Arabidopsis thaliana protein match is: Protein of unknown function (DUF1637)…
AT5G15140	AT5G15140.0.Chr5.plus.4908686.4910799	8.34939	8.65221	8.74501	7.86528	8.04328	8.26299	-0.531329	8.31969	-4.70052	0.037559	-0.617066	AT5G15140.1	Galactose mutarotase-like superfamily protein; FUNCTIONS IN: aldose 1-epimerase activity; INVOLVED IN: galactose metabolic process, hexose metabolic process, carbohydrate metabolic process; LOCATED IN: endomembrane system; EXPRESSED IN: 11 plant structures; EXPRESSED DURING: 7 growth stages; CONTAINS InterPro DOMAIN/s: Glycoside hydrolase-type carbohydrate-binding (InterPro:IPR011013), Aldose 1-e…
AT5G15948	AT5G15948_AT5G15950.X.Chr5.plus.5205869.5208036	9.43669	9.31122	9.32931	8.93932	8.76595	8.6488	-0.56866	9.07188	-8.33268	0.00437237	4.17132	AT5G15948.1	Upstream open reading frames (uORFs) are small open reading frames found in the 5\\\' UTR of a mature mRNA, and can potentially mediate translational regulation of the largest, or major, ORF (mORF). CPuORF10 represents a conserved upstream opening reading frame relative to major ORF AT5G15950.1	CONSERVED PEPTIDE UPSTREAM OPEN READING FRAME 10 (CPuORF10)
AT5G16100	AT5G16100.0.Chr5.minus.5258551.5259719	6.84322	7.05147	7.07712	6.38076	6.54553	6.5305	-0.506856	6.7381	-6.09906	0.013398	1.65943	AT5G16100.1	unknown protein; Has 30201 Blast hits to 17322 proteins in 780 species: Archae - 12; Bacteria - 1396; Metazoa - 17338; Fungi - 3422; Plants - 5037; Viruses - 0; Other Eukaryotes - 2996 (source: NCBI BLink).
AT5G16480	AT5G16480.0.Chr5.minus.5381113.5382897	6.77306	6.9778	6.83653	6.41944	6.4507	6.49276	-0.409507	6.65838	-5.86888	0.0152803	1.30427	AT5G16480.1	Encodes an atypical dual-speci&#64257;city phosphatase.	(AtPFA-DSP5);PLANT AND FUNGI ATYPICAL DUAL-SPECI&#64257;CITY PHOSPHATASE 5 (PFA-DSP5)
AT5G16540	AT5G16540.X.Chr5.plus.5403188.5405154	8.88289	9.03546	8.97512	8.50101	8.62504	8.75841	-0.335956	8.79632	-5.14009	0.0265028	-0.107855	AT5G16540.1	Encodes a zinc finger protein.	ZINC FINGER NUCLEASE 3 (ZFN3)
AT5G16920	AT5G16920.0.Chr5.plus.5567011.5568128	9.94644	9.88745	10.1116	9.70479	9.30294	9.52046	-0.465214	9.74562	-5.19819	0.0256418	-0.0410754	AT5G16920.1	Fasciclin-like arabinogalactan family protein; FUNCTIONS IN: molecular_function unknown; LOCATED IN: endomembrane system; EXPRESSED IN: leaf whorl, sepal, flower, seed; EXPRESSED DURING: petal differentiation and expansion stage, E expanded cotyledon stage; CONTAINS InterPro DOMAIN/s: FAS1 domain (InterPro:IPR000782); BEST Arabidopsis thaliana protein match is: Fasciclin-like arabinogalactan fami…
AT5G16940	AT5G16940.X.Chr5.minus.5571550.5572405	6.63624	6.79032	6.8284	7.22987	7.0826	7.1574	0.403284	6.95414	4.61039	0.0405501	-0.428284	AT5G16940.1	carbon-sulfur lyases; FUNCTIONS IN: carbon-sulfur lyase activity; INVOLVED IN: metabolic process; LOCATED IN: cellular_component unknown; EXPRESSED IN: 22 plant structures; EXPRESSED DURING: 13 growth stages; CONTAINS InterPro DOMAIN/s: Glutathione-dependent formaldehyde-activating, GFA (InterPro:IPR006913); Has 1807 Blast hits to 1807 proteins in 277 species: Archae - 0; Bacteria - 0; Metazoa - …
AT5G16960	AT5G16960.0.Chr5.minus.5574281.5575910	10.2321	10.1207	10.3465	9.88008	9.55969	9.72787	-0.503553	9.97782	-5.96431	0.0145019	1.32193	AT5G16960.1	Zinc-binding dehydrogenase family protein; FUNCTIONS IN: oxidoreductase activity, binding, zinc ion binding, catalytic activity; INVOLVED IN: response to oxidative stress; EXPRESSED IN: leaf whorl, sepal, flower, stamen; EXPRESSED DURING: 4 anthesis, petal differentiation and expansion stage; CONTAINS InterPro DOMAIN/s: GroES-like (InterPro:IPR011032), NAD(P)-binding domain (InterPro:IPR016040), …
AT5G17030	AT5G17030.0.Chr5.minus.5603133.5604738	6.2813	6.13791	6.15755	6.71507	6.66757	6.60217	0.468596	6.42693	4.99648	0.029823	0.220823	AT5G17030.1	UDP-glucosyl transferase 78D3 (UGT78D3); FUNCTIONS IN: quercetin 3-O-glucosyltransferase activity, UDP-glycosyltransferase activity, flavonol 3-O-arabinosyltransferase activity, transferase activity, transferring glycosyl groups; INVOLVED IN: metabolic process; EXPRESSED IN: 8 plant structures; EXPRESSED DURING: 4 anthesis, F mature embryo stage, petal differentiation and expansion stage, E expan…	UDP-GLUCOSYL TRANSFERASE 78D3 (UGT78D3)
AT5G17340	AT5G17340.0.Chr5.minus.5715624.5716268	10.4106	10.328	10.306	9.75993	10.0123	9.22834	-0.675778	10.0075	-4.55599	0.0420415	-0.871587	AT5G17340.1	Putative membrane lipoprotein; FUNCTIONS IN: molecular_function unknown; INVOLVED IN: biological_process unknown; LOCATED IN: endomembrane system; EXPRESSED IN: petal, leaf whorl, sepal, flower; EXPRESSED DURING: 4 anthesis, petal differentiation and expansion stage; BEST Arabidopsis thaliana protein match is: Protein of unknown function (DUF1278) (TAIR:AT3G03272.1); Has 1807 Blast hits to 1807 p…
AT5G17480	AT5G17480.0.Chr5.plus.5762689.5762940	10.5151	10.4876	10.5347	10.2837	10.0764	10.1344	-0.341695	10.3387	-5.58162	0.0187469	0.761655	AT5G17480.1	pollen calcium-binding protein 1 (PC1); FUNCTIONS IN: calcium ion binding; INVOLVED IN: biological_process unknown; LOCATED IN: cytoplasm; EXPRESSED IN: 8 plant structures; EXPRESSED DURING: L mature pollen stage, M germinated pollen stage, 4 anthesis, petal differentiation and expansion stage; CONTAINS InterPro DOMAIN/s: EF-Hand 1, calcium-binding site (InterPro:IPR018247), EF-HAND 2 (InterPro:I…	POLLEN CALCIUM-BINDING PROTEIN 1 (PC1);POLLEN CALCIUM-BINDING PROTEIN 1 (APC1)
AT5G17630	AT5G17630.0.Chr5.plus.5809334.5810962	8.80548	8.80884	8.81111	9.19399	9.04738	9.07682	0.299822	8.95727	6.97286	0.0083597	2.42867	AT5G17630.1	Nucleotide/sugar transporter family protein; FUNCTIONS IN: antiporter activity, glucose transmembrane transporter activity; INVOLVED IN: hexose phosphate transport; LOCATED IN: chloroplast, membrane; EXPRESSED IN: 22 plant structures; EXPRESSED DURING: 13 growth stages; CONTAINS InterPro DOMAIN/s: Protein of unknown function DUF6, transmembrane (InterPro:IPR000620), Protein of unknown function DU…
AT5G17850	AT5G17850.0.Chr5.plus.5899253.5900932	6.83621	6.66992	6.76263	6.18838	6.45445	6.45485	-0.38824	6.56108	-4.44906	0.0446238	-0.813055	AT5G17850.1	Sodium/calcium exchanger family protein; FUNCTIONS IN: cation:cation antiporter activity, calcium:sodium antiporter activity; INVOLVED IN: cation transport, transmembrane transport; LOCATED IN: endomembrane system, integral to membrane; EXPRESSED IN: 19 plant structures; EXPRESSED DURING: 12 growth stages; CONTAINS InterPro DOMAIN/s: Sodium/calcium exchanger membrane region (InterPro:IPR004837); …
AT5G18290	AT5G18290.X.Chr5.minus.6055028.6058368	7.37706	7.44814	7.37269	7.03028	6.97928	7.0691	-0.371377	7.21276	-6.14878	0.0130733	1.68445	AT5G18290.1	Belongs to a family of plant aquaporins.Similar to yeast and radish aquaporins. Located on ER	SMALL AND BASIC INTRINSIC PROTEIN 1B (SIP1b); (SIP1;2)
AT5G18660	AT5G18660.0.Chr5.minus.6220781.6222228	8.37982	8.44302	8.524	8.85769	8.6848	8.87391	0.357057	8.62721	5.53632	0.0193427	0.6743	AT5G18660.1	Encodes a protein with 3,8-divinyl protochlorophyllide a 8-vinyl reductase activity. Mutants accumulate divinyl chlorophyll rather than monovinyl chlorophyll.	PALE-GREEN AND CHLOROPHYLL B REDUCED 2 (PCB2)
AT5G18840	AT5G18840.0.Chr5.plus.6282881.6286707	6.50191	6.60381	6.74187	7.15118	7.18739	7.42857	0.636648	6.93579	7.70814	0.00587858	3.57428	AT5G18840.1	Major facilitator superfamily protein; FUNCTIONS IN: carbohydrate transmembrane transporter activity, sugar:hydrogen symporter activity; INVOLVED IN: transport, transmembrane transport; LOCATED IN: integral to membrane, membrane; EXPRESSED IN: 17 plant structures; EXPRESSED DURING: 7 growth stages; CONTAINS InterPro DOMAIN/s: Major facilitator superfamily (InterPro:IPR020846), General substrate t…
AT5G19290	AT5G19290.0.Chr5.plus.6494055.6495284	11.1824	11.1771	11.2951	11.1188	10.9503	10.988	-0.198474	11.1186	-4.34624	0.0486777	-1.8204	AT5G19290.1	alpha/beta-Hydrolases superfamily protein; BEST Arabidopsis thaliana protein match is: alpha/beta-Hydrolases superfamily protein (TAIR:AT5G14980.1); Has 1807 Blast hits to 1807 proteins in 277 species: Archae - 0; Bacteria - 0; Metazoa - 736; Fungi - 347; Plants - 385; Viruses - 0; Other Eukaryotes - 339 (source: NCBI BLink).
AT5G19550	AT5G19550.0.Chr5.plus.6598017.6601819	7.35099	7.28844	7.4339	7.61091	7.53112	7.62037	0.230865	7.47262	4.30831	0.0499222	-1.31647	AT5G19550.1	Nitrogen metabolism. Major cytosolic isoenzyme controlling aspartate biosynthesis in the light.	ASPARTATE AMINOTRANSFERASE 2 (AAT2);ASPARTATE AMINOTRANSFERASE 2 (ASP2)
AT5G19580	AT5G19580.0.Chr5.minus.6607371.6609626	10.5422	10.5728	10.6889	10.2905	10.2636	10.0667	-0.397342	10.4041	-6.74365	0.00930571	1.98274	AT5G19580.1	glyoxal oxidase-related protein; FUNCTIONS IN: molecular_function unknown; INVOLVED IN: biological_process unknown; LOCATED IN: endomembrane system; EXPRESSED IN: 10 plant structures; EXPRESSED DURING: L mature pollen stage, M germinated pollen stage, 4 anthesis, C globular stage, petal differentiation and expansion stage; CONTAINS InterPro DOMAIN/s: Galactose oxidase/kelch, beta-propeller (Inter…
AT5G20030	AT5G20030.0.Chr5.minus.6764727.6766669	6.38815	6.27766	6.40611	6.00649	6.08964	6.04146	-0.310781	6.20159	-4.38813	0.0471245	-0.874351	AT5G20030.1	Plant Tudor-like RNA-binding protein; FUNCTIONS IN: RNA binding; INVOLVED IN: biological_process unknown; LOCATED IN: cellular_component unknown; EXPRESSED IN: 19 plant structures; EXPRESSED DURING: 13 growth stages; CONTAINS InterPro DOMAIN/s: ENT (InterPro:IPR005491), Tudor-like, plant (InterPro:IPR014002), Agenet (InterPro:IPR008395); BEST Arabidopsis thaliana protein match is: Plant Tudor-lik…
AT5G20230	AT5G20230.0.Chr5.plus.6826506.6827629	10.0159	10.0997	10.2082	9.82579	9.77062	9.92926	-0.265232	9.97492	-4.58985	0.0411694	-0.989917	AT5G20230.1	Al-stress-induced gene	BLUE-COPPER-BINDING PROTEIN (ATBCB);BLUE COPPER BINDING PROTEIN (BCB);BLUE-COPPER-BINDING PROTEIN (BCB);SENESCENCE ASSOCIATED GENE 14 (SAG14)
AT5G20410	AT5G20410.0.Chr5.plus.6896576.6898783	7.9261	8.13172	8.16747	7.37729	7.66444	7.69068	-0.499326	7.82628	-5.51792	0.0195508	0.652428	AT5G20410.1	Encodes a type B monogalactosyldiacylglycerol (MGDG) synthase. Strongly induced by phosphate deprivation, and in non-photosynthetic tissues. Does not contribute to galactolipid synthesis under Pi-sufficient conditions but does under Pi starvation.	MONOGALACTOSYLDIACYLGLYCEROL SYNTHASE 2 (MGD2);ARABIDOPSIS THALIANA MONOGALACTOSYLDIACYLGLYCEROL SYNTHASE 2 (ATMGD2)
AT5G20700	AT5G20700.0.Chr5.minus.7005844.7007117	9.10029	9.21349	9.21941	9.67155	9.52685	9.67896	0.451002	9.40176	8.06803	0.00499434	3.94613	AT5G20700.1	Protein of unknown function (DUF581); CONTAINS InterPro DOMAIN/s: Protein of unknown function DUF581 (InterPro:IPR007650); BEST Arabidopsis thaliana protein match is: Protein of unknown function (DUF581) (TAIR:AT1G74940.1); Has 476 Blast hits to 476 proteins in 20 species: Archae - 0; Bacteria - 0; Metazoa - 0; Fungi - 0; Plants - 476; Viruses - 0; Other Eukaryotes - 0 (source: NCBI BLink).
AT5G20810	AT5G20810.X.Chr5.plus.7043898.7045712	6.65379	6.69194	6.75296	6.31061	6.50797	6.23801	-0.349278	6.52588	-4.47517	0.0438084	-0.810857	AT5G20810.2	SAUR-like auxin-responsive protein family ; FUNCTIONS IN: calmodulin binding; INVOLVED IN: response to auxin stimulus; LOCATED IN: peroxisome; EXPRESSED IN: 10 plant structures; EXPRESSED DURING: L mature pollen stage, M germinated pollen stage, 4 anthesis, petal differentiation and expansion stage; CONTAINS InterPro DOMAIN/s: Auxin responsive SAUR protein (InterPro:IPR003676); BEST Arabidopsis t…
AT5G20935	AT5G20935.0.Chr5.plus.7103470.7104023	7.70416	7.77853	7.6273	8.19424	8.01409	8.18646	0.431819	7.91746	5.92502	0.0148397	1.3842	AT5G20935.1	unknown protein; CONTAINS InterPro DOMAIN/s: Protein of unknown function DUF3148 (InterPro:IPR021495); Has 30201 Blast hits to 17322 proteins in 780 species: Archae - 12; Bacteria - 1396; Metazoa - 17338; Fungi - 3422; Plants - 5037; Viruses - 0; Other Eukaryotes - 2996 (source: NCBI BLink).	CHLORORESPIRATORY REDUCTION 42 (CRR42)
AT5G21050	AT5G21050.0.Chr5.plus.7147890.7148957	7.00156	6.94093	6.9539	6.59099	6.56107	6.5738	-0.389354	6.77038	-5.53692	0.0193427	0.922816	AT5G21050.1	LOCATED IN: chloroplast; EXPRESSED IN: 14 plant structures; EXPRESSED DURING: 8 growth stages; CONTAINS InterPro DOMAIN/s: Hyccin (InterPro:IPR018619); BEST Arabidopsis thaliana protein match is: unknown protein (TAIR:AT5G64090.1); Has 206 Blast hits to 206 proteins in 60 species: Archae - 0; Bacteria - 0; Metazoa - 145; Fungi - 0; Plants - 50; Viruses - 0; Other Eukaryotes - 11 (source: NCBI BLi…
AT5G21960	AT5G21960.0.Chr5.minus.7258363.7259308	5.98851	5.25692	5.65833	4.17733	4.41537	4.4605	-1.27589	4.99283	-6.16966	0.0129572	1.49086	AT5G21960.1	encodes a member of the DREB subfamily A-5 of ERF/AP2 transcription factor family. The protein contains one AP2 domain. There are 15 members in this subfamily including RAP2.1, RAP2.9 and RAP2.10.
AT5G23190	AT5G23190.0.Chr5.minus.7803141.7805815	5.81538	5.63485	5.70494	5.3705	5.2866	5.15196	-0.450689	5.49404	-5.37264	0.0226616	0.664022	AT5G23190.1	cytochrome P450 CYP86B1, nuclear gene for chloroplast product. CYP86B1 is a very long chain fatty acid hydroxylase specifically involved in polyester monomer biosynthesis during the course of plant development.	CYTOCHROME P450, FAMILY 86, SUBFAMILY B, POLYPEPTIDE 1 (CYP86B1)
AT5G23310	AT5G23310.0.Chr5.plus.7850523.7852532	7.43019	7.55207	7.48465	7.8839	7.70898	7.82507	0.317856	7.64748	4.91327	0.0320396	-0.188714	AT5G23310.1	Fe superoxide dismutase	FE SUPEROXIDE DISMUTASE 3 (FSD3)
AT5G24090	AT5G24090.0.Chr5.minus.8143699.8145252	7.78529	7.51504	7.73381	7.40415	7.18302	7.33147	-0.370444	7.49213	-4.40251	0.0466369	-0.99567	AT5G24090.1	Chitinase A (class III) expressed exclusively under environmental stress conditions.	CHITINASE A (CHIA);CHITINASE A (ATCHIA)
AT5G26060	AT5G26060.0.Chr5.minus.9104847.9105524	8.35653	8.58994	8.56086	7.9013	7.95171	7.99294	-0.556648	8.22555	-7.17142	0.00750834	3.046	AT5G26060.1	Plant self-incompatibility protein S1 family; FUNCTIONS IN: molecular_function unknown; INVOLVED IN: biological_process unknown; LOCATED IN: endomembrane system; EXPRESSED IN: 9 plant structures; EXPRESSED DURING: L mature pollen stage, M germinated pollen stage, 4 anthesis, C globular stage, petal differentiation and expansion stage; CONTAINS InterPro DOMAIN/s: Plant self-incompatibility S1 (Int…
AT5G26220	AT5G26220.0.Chr5.minus.9162969.9164685	5.26416	5.35039	5.22952	4.79939	4.70776	4.51356	-0.610342	4.97746	-5.6231	0.0183681	1.11587	AT5G26220.1	ChaC-like family protein; CONTAINS InterPro DOMAIN/s: ChaC-like protein (InterPro:IPR006840); BEST Arabidopsis thaliana protein match is: ChaC-like family protein (TAIR:AT4G31290.1); Has 1807 Blast hits to 1807 proteins in 277 species: Archae - 0; Bacteria - 0; Metazoa - 736; Fungi - 347; Plants - 385; Viruses - 0; Other Eukaryotes - 339 (source: NCBI BLink).
AT5G26730	AT5G26730.0.Chr5.plus.9300416.9301990	8.73743	8.84769	8.90227	8.63077	8.23854	8.27635	-0.450537	8.60551	-4.33783	0.048916	-0.95332	AT5G26730.1	Fasciclin-like arabinogalactan family protein; FUNCTIONS IN: molecular_function unknown; INVOLVED IN: biological_process unknown; LOCATED IN: mitochondrion; CONTAINS InterPro DOMAIN/s: FAS1 domain (InterPro:IPR000782); BEST Arabidopsis thaliana protein match is: Fasciclin-like arabinogalactan family protein (TAIR:AT5G16920.1); Has 37 Blast hits to 37 proteins in 11 species: Archae - 0; Bacteria -…
AT5G27345	AT5G27345.0.Chr5.minus.9641505.9643917	4.24599	4.44921	4.54429	5.84862	5.67845	5.76599	1.3491	5.08876	7.22117	0.00750834	2.12626	AT5G27345.1	transposable element gene; Mutator-like transposase family, has a 4.0e-48 P-value blast match to GB:AAA21566 mudrA of transposon="MuDR" (MuDr-element) (Zea mays)
AT5G27980	AT5G27980.0.Chr5.minus.10015774.10016726	7.76584	7.78246	7.72846	7.24669	7.4752	7.07343	-0.491914	7.51201	-5.31682	0.0238313	0.509317	AT5G27980.1	Seed maturation protein; CONTAINS InterPro DOMAIN/s: Seed maturation protein (InterPro:IPR007011); BEST Arabidopsis thaliana protein match is: Seed maturation protein (TAIR:AT3G22490.1); Has 1807 Blast hits to 1807 proteins in 277 species: Archae - 0; Bacteria - 0; Metazoa - 736; Fungi - 347; Plants - 385; Viruses - 0; Other Eukaryotes - 339 (source: NCBI BLink).
AT5G28300	AT5G28300.0.Chr5.minus.10292651.10295283	6.85757	6.89798	6.99925	7.38122	7.19426	7.36839	0.397702	7.11644	5.59794	0.0185535	0.885506	AT5G28300.1	Duplicated homeodomain-like superfamily protein; FUNCTIONS IN: sequence-specific DNA binding transcription factor activity; INVOLVED IN: regulation of transcription; LOCATED IN: chloroplast; EXPRESSED IN: 22 plant structures; EXPRESSED DURING: 13 growth stages; CONTAINS InterPro DOMAIN/s: SANT, DNA-binding (InterPro:IPR001005), MYB-like (InterPro:IPR017877); BEST Arabidopsis thaliana protein matc…
AT5G28470	AT5G28470.0.Chr5.plus.10429801.10432357	7.58715	7.35787	7.56645	7.02974	7.01895	6.76614	-0.565101	7.22105	-6.56969	0.0102746	2.19059	AT5G28470.1	Major facilitator superfamily protein; FUNCTIONS IN: transporter activity; INVOLVED IN: oligopeptide transport, pollen tube growth; LOCATED IN: membrane; EXPRESSED IN: petal, leaf whorl, sepal, male gametophyte, flower; EXPRESSED DURING: L mature pollen stage, M germinated pollen stage, 4 anthesis, petal differentiation and expansion stage; CONTAINS InterPro DOMAIN/s: Oligopeptide transporter (In…
AT5G28500	AT5G28500.X.Chr5.plus.10477771.10479384	8.72902	8.87434	8.90646	9.21596	9.12597	9.3083	0.380818	9.02668	6.03577	0.013764	1.34957	AT5G28500.1	unknown protein; FUNCTIONS IN: molecular_function unknown; INVOLVED IN: biological_process unknown; LOCATED IN: chloroplast stroma, chloroplast; EXPRESSED IN: 23 plant structures; EXPRESSED DURING: 13 growth stages; BEST Arabidopsis thaliana protein match is: unknown protein (TAIR:AT3G04550.1); Has 109 Blast hits to 109 proteins in 49 species: Archae - 0; Bacteria - 67; Metazoa - 0; Fungi - 0; Pl…
AT5G35110	AT5G35110.0.Chr5.minus.13363937.13364275	9.65947	10.044	9.99095	9.04202	9.14211	9.56656	-0.639659	9.57418	-4.56635	0.0418083	-0.637674	AT5G35110.1	unknown protein; BEST Arabidopsis thaliana protein match is: unknown protein (TAIR:AT2G46490.1); Has 1807 Blast hits to 1807 proteins in 277 species: Archae - 0; Bacteria - 0; Metazoa - 736; Fungi - 347; Plants - 385; Viruses - 0; Other Eukaryotes - 339 (source: NCBI BLink).
AT5G35320	AT5G35320.0.Chr5.plus.13521779.13523425	8.91571	7.4851	8.00445	6.75373	6.78283	6.75434	-1.35026	7.44936	-5.04163	0.0287611	0.233622	AT5G35320.1	unknown protein; Has 1807 Blast hits to 1807 proteins in 277 species: Archae - 0; Bacteria - 0; Metazoa - 736; Fungi - 347; Plants - 385; Viruses - 0; Other Eukaryotes - 339 (source: NCBI BLink).
AT5G36120	AT5G36120.0.Chr5.minus.14198587.14199243	7.78312	7.87654	7.92933	8.40456	8.06149	8.36635	0.414831	8.07023	4.74765	0.0364362	-0.484439	AT5G36120.1	cofactor assembly, complex C (B6F) (CCB3); FUNCTIONS IN: molecular_function unknown; INVOLVED IN: cytochrome b6f complex assembly; LOCATED IN: chloroplast thylakoid membrane, chloroplast; CONTAINS InterPro DOMAIN/s: Protein of unknown function YGGT (InterPro:IPR003425); Has 30201 Blast hits to 17322 proteins in 780 species: Archae - 12; Bacteria - 1396; Metazoa - 17338; Fungi - 3422; Plants - 503…	COFACTOR ASSEMBLY, COMPLEX C (B6F) (CCB3); (atylmg3); (YLMG3)
AT5G36160	AT5G36160.0.Chr5.minus.14233110.14235151	8.238	8.04008	8.134	8.54298	8.33989	8.57756	0.348599	8.31209	4.95001	0.0309395	-0.346787	AT5G36160.1	Encodes an L-tyrosine aminotransferase.
AT5G38510	AT5G38510.X.Chr5.minus.15417733.15420606	7.10514	7.12186	7.17817	7.47679	7.33468	7.53161	0.313239	7.29138	4.45981	0.0443539	-0.826517	AT5G38510.1	Rhomboid-related intramembrane serine protease family protein; FUNCTIONS IN: serine-type endopeptidase activity; INVOLVED IN: biological_process unknown; LOCATED IN: integral to membrane; EXPRESSED IN: 22 plant structures; EXPRESSED DURING: 13 growth stages; CONTAINS InterPro DOMAIN/s: Peptidase S54, rhomboid (InterPro:IPR002610); BEST Arabidopsis thaliana protein match is: RHOMBOID-like protein …
AT5G38760	AT5G38760.0.Chr5.plus.15524178.15524977	10.3379	10.3444	10.4084	10.0596	10.1267	9.94374	-0.321916	10.2034	-5.88915	0.0152166	1.1212	AT5G38760.1	Late embryogenesis abundant protein (LEA) family protein; BEST Arabidopsis thaliana protein match is: Late embryogenesis abundant protein (LEA) family protein (TAIR:AT5G53820.1); Has 1807 Blast hits to 1807 proteins in 277 species: Archae - 0; Bacteria - 0; Metazoa - 736; Fungi - 347; Plants - 385; Viruses - 0; Other Eukaryotes - 339 (source: NCBI BLink).
AT5G39100	AT5G39100.0.Chr5.minus.15653090.15654020	4.97397	4.6782	4.56737	5.65542	5.56392	5.56562	0.857701	5.16741	5.13888	0.0265028	0.322805	AT5G39100.1	germin-like protein (GLP6)	GERMIN-LIKE PROTEIN 6 (GLP6)
AT5G40830	AT5G40830.X.Chr5.minus.16354380.16356289	6.25815	6.36172	6.24393	6.63479	6.75369	6.52123	0.350248	6.46225	4.32253	0.0495637	-0.971734	AT5G40830.1	S-adenosyl-L-methionine-dependent methyltransferases superfamily protein; CONTAINS InterPro DOMAIN/s: Protein of unknown function DUF248, methyltransferase putative (InterPro:IPR004159); BEST Arabidopsis thaliana protein match is: S-adenosyl-L-methionine-dependent methyltransferases superfamily protein (TAIR:AT3G27230.1); Has 1807 Blast hits to 1807 proteins in 277 species: Archae - 0; Bacteria -…
AT5G41800	AT5G41800.0.Chr5.plus.16733773.16735991	6.66329	6.54337	6.65687	6.12731	6.17525	5.95098	-0.537896	6.35284	-6.75144	0.00930571	2.53393	AT5G41800.1	Transmembrane amino acid transporter family protein; FUNCTIONS IN: amino acid transmembrane transporter activity; INVOLVED IN: amino acid transport; LOCATED IN: plasma membrane, membrane; EXPRESSED IN: 10 plant structures; EXPRESSED DURING: LP.06 six leaves visible, LP.04 four leaves visible, 4 anthesis, petal differentiation and expansion stage; CONTAINS InterPro DOMAIN/s: Amino acid transporter…
AT5G42340	AT5G42340.0.Chr5.minus.16927910.16930472	5.59134	5.64192	5.76512	5.24137	5.36299	5.40353	-0.331169	5.50104	-4.34196	0.0487949	-0.973614	AT5G42340.1	Plant U-Box 15 (PUB15); FUNCTIONS IN: ubiquitin-protein ligase activity, binding; INVOLVED IN: protein ubiquitination; LOCATED IN: ubiquitin ligase complex; EXPRESSED IN: 6 plant structures; EXPRESSED DURING: L mature pollen stage, M germinated pollen stage, 4 anthesis, petal differentiation and expansion stage; CONTAINS InterPro DOMAIN/s: U box domain (InterPro:IPR003613), Armadillo-like helical…	PLANT U-BOX 15 (PUB15)
AT5G45630	AT5G45630.0.Chr5.minus.18505809.18506323	5.93374	5.7472	5.86171	5.05433	4.74354	5.11448	-0.86759	5.40917	-5.84665	0.0155351	1.30039	AT5G45630.1	CONTAINS InterPro DOMAIN/s: Protein of unknown function DUF584 (InterPro:IPR007608); BEST Arabidopsis thaliana protein match is: AtS40-3 (TAIR:AT4G18980.1); Has 158 Blast hits to 158 proteins in 19 species: Archae - 0; Bacteria - 0; Metazoa - 0; Fungi - 0; Plants - 158; Viruses - 0; Other Eukaryotes - 0 (source: NCBI BLink).
AT5G46795	AT5G46795.0.Chr5.minus.18986988.18988197	6.52043	6.4377	6.60547	6.06835	6.1385	5.73934	-0.534275	6.25163	-4.73307	0.0369004	-0.209947	AT5G46795.1	microspore-specific promoter 2 (MSP2); FUNCTIONS IN: molecular_function unknown; INVOLVED IN: pollen development; LOCATED IN: chloroplast; EXPRESSED IN: petal, leaf whorl, flower; EXPRESSED DURING: J bicellular pollen stage, 4 anthesis, F microspore release stage, petal differentiation and expansion stage; Has 30201 Blast hits to 17322 proteins in 780 species: Archae - 12; Bacteria - 1396; Metazo…	MICROSPORE-SPECIFIC PROMOTER 2 (MSP2)
AT5G47230	AT5G47230.0.Chr5.plus.19179939.19181129	6.22998	5.75662	6.26499	5.19297	4.77847	5.11527	-1.04284	5.55638	-6.46021	0.0109547	2.17792	AT5G47230.1	encodes a member of the ERF (ethylene response factor) subfamily B-3 of ERF/AP2 transcription factor family (ATERF-5). The protein contains one AP2 domain. There are 18 members in this subfamily including ATERF-1, ATERF-2, AND ATERF-5.	ETHYLENE RESPONSIVE ELEMENT BINDING FACTOR 5 (ERF5);ETHYLENE RESPONSIVE ELEMENT BINDING FACTOR 5 (ATERF5);ETHYLENE RESPONSIVE ELEMENT BINDING FACTOR- 5 (ATERF-5)
AT5G47370	AT5G47370.0.Chr5.minus.19216312.19217909	7.16225	7.08111	7.19487	6.80343	6.69897	6.70002	-0.411008	6.94011	-6.36149	0.0112696	1.98266	AT5G47370.1	homeobox-leucine zipper genes induced by auxin, but not by other phytohormones. Plays opposite roles in the shoot and root tissues in regulating auxin-mediated morphogenesis.	(HAT2)
AT5G47470	AT5G47470.0.Chr5.plus.19254598.19256378	6.72066	6.78057	6.9369	6.44251	6.52311	6.43548	-0.345318	6.63987	-4.41567	0.0460538	-0.826419	AT5G47470.1	nodulin MtN21-like transporter family protein
AT5G47590	AT5G47590.0.Chr5.minus.19297817.19299152	6.80956	6.58447	6.52194	6.21667	6.21837	5.91352	-0.521145	6.37742	-4.54653	0.0422837	-0.502652	AT5G47590.1	Heat shock protein HSP20/alpha crystallin family; FUNCTIONS IN: aspartic-type endopeptidase activity; INVOLVED IN: proteolysis; LOCATED IN: cellular_component unknown; CONTAINS InterPro DOMAIN/s: Small heat shock protein, predicted, plant (InterPro:IPR016952), Peptidase A1 (InterPro:IPR001461), HSP20-like chaperone (InterPro:IPR008978); BEST Arabidopsis thaliana protein match is: HSP20-like chape…
AT5G47600	AT5G47600.0.Chr5.minus.19299782.19300499	9.4743	9.36983	9.44719	9.11831	8.93841	8.59043	-0.545649	9.15641	-5.0419	0.0287611	-0.0721025	AT5G47600.1	HSP20-like chaperones superfamily protein; CONTAINS InterPro DOMAIN/s: Heat shock protein Hsp20 (InterPro:IPR002068), HSP20-like chaperone (InterPro:IPR008978); BEST Arabidopsis thaliana protein match is: unknown protein (TAIR:AT1G12180.1); Has 101 Blast hits to 101 proteins in 41 species: Archae - 0; Bacteria - 23; Metazoa - 0; Fungi - 0; Plants - 78; Viruses - 0; Other Eukaryotes - 0 (source: N…
AT5G47620	AT5G47620.X.Chr5.minus.19302190.19304816	8.83383	8.90035	8.97822	8.57689	8.61235	8.76003	-0.254282	8.77694	-4.45031	0.0446238	-1.2158	AT5G47620.4	RNA-binding (RRM/RBD/RNP motifs) family protein; FUNCTIONS IN: RNA binding, nucleotide binding, nucleic acid binding; INVOLVED IN: biological_process unknown; LOCATED IN: cellular_component unknown; EXPRESSED IN: 24 plant structures; EXPRESSED DURING: 15 growth stages; CONTAINS InterPro DOMAIN/s: RNA recognition motif, RNP-1 (InterPro:IPR000504), Nucleotide-binding, alpha-beta plait (InterPro:IPR…
AT5G48140	AT5G48140.0.Chr5.minus.19518770.19520528	8.59039	8.8016	8.83147	8.14233	8.36961	8.48601	-0.397936	8.5369	-4.5063	0.0431431	-0.981968	AT5G48140.1	Pectin lyase-like superfamily protein; FUNCTIONS IN: polygalacturonase activity; INVOLVED IN: carbohydrate metabolic process; LOCATED IN: endomembrane system; EXPRESSED IN: 12 plant structures; EXPRESSED DURING: 6 growth stages; CONTAINS InterPro DOMAIN/s: Pectin lyase fold/virulence factor (InterPro:IPR011050), Pectin lyase fold (InterPro:IPR012334), Glycoside hydrolase, family 28 (InterPro:IPR0…
AT5G48850	AT5G48850.0.Chr5.minus.19805437.19807759	5.75168	5.79452	5.56564	4.93501	5.06388	5.03031	-0.694195	5.35684	-7.17593	0.00750834	3.06689	AT5G48850.1	homologous to the wheat sulphate deficiency-induced gene sdi1. Expression in root and leaf is induced by sulfur starvation. Knockout mutants retained higher root and leaf sulfate concentrations, indicating a role in regulation of stored sulfate pools.	SULPHUR DEFICIENCY-INDUCED 1 (ATSDI1)
AT5G49130	AT5G49130.0.Chr5.plus.19915872.19917525	7.27503	7.46676	7.41081	7.68634	7.72581	7.77928	0.345141	7.55734	5.80639	0.0158183	1.05426	AT5G49130.1	MATE efflux family protein; FUNCTIONS IN: antiporter activity, drug transmembrane transporter activity, transporter activity; INVOLVED IN: drug transmembrane transport, transmembrane transport; LOCATED IN: membrane; EXPRESSED IN: 11 plant structures; EXPRESSED DURING: 4 anthesis, C globular stage, petal differentiation and expansion stage; CONTAINS InterPro DOMAIN/s: Multi antimicrobial extrusion…
AT5G49920	AT5G49920.0.Chr5.minus.20306409.20307943	7.90509	8.1467	8.2881	7.25909	7.67956	7.70792	-0.566479	7.83108	-4.53622	0.0426161	-0.790462	AT5G49920.1	Octicosapeptide/Phox/Bem1p family protein; CONTAINS InterPro DOMAIN/s: Octicosapeptide/Phox/Bem1p (InterPro:IPR000270); BEST Arabidopsis thaliana protein match is: Protein kinase superfamily protein with octicosapeptide/Phox/Bem1p domain (TAIR:AT3G46920.1); Has 1807 Blast hits to 1807 proteins in 277 species: Archae - 0; Bacteria - 0; Metazoa - 736; Fungi - 347; Plants - 385; Viruses - 0; Other E…
AT5G49990	AT5G49990.0.Chr5.minus.20337641.20341881	6.92078	6.79774	6.8763	6.64584	6.6601	6.61456	-0.225792	6.75255	-4.47144	0.0439539	-1.02114	AT5G49990.1	Xanthine/uracil permease family protein; FUNCTIONS IN: transmembrane transporter activity; INVOLVED IN: transport, transmembrane transport; LOCATED IN: membrane; EXPRESSED IN: 22 plant structures; EXPRESSED DURING: 13 growth stages; CONTAINS InterPro DOMAIN/s: Xanthine/uracil/vitamin C permease (InterPro:IPR006043); BEST Arabidopsis thaliana protein match is: Xanthine/uracil permease family prote…
AT5G50210	AT5G50210.0.Chr5.plus.20442647.20445991	6.9386	6.79036	6.89133	6.52755	6.39548	6.48028	-0.405085	6.6706	-7.17449	0.00750834	2.89423	AT5G50210.1	Encodes an Fe-S binding protein with quinolinate synthase (QS) activity and cysteine desulfurase activator activity. The QS activity was demonstrated by functional complementation of corresponding E. coli mutants and complementation of embryo-lethal phenotypes of the QS homozygous null allele in Arabidopsis. The SufE domain of the protein also stimulates the cysteine desulfurase activity of CpNif…	ONSET OF LEAF DEATH 5 (OLD5);QUINOLINATE SYNTHASE (QS);SULFUR E 3 (SUFE3)
AT5G50335	AT5G50335.0.Chr5.minus.20489094.20489727	6.96178	6.86277	7.03632	7.66382	7.23889	7.52931	0.521607	7.21548	4.53201	0.0427316	-0.532596	AT5G50335.1	unknown protein; Has 30201 Blast hits to 17322 proteins in 780 species: Archae - 12; Bacteria - 1396; Metazoa - 17338; Fungi - 3422; Plants - 5037; Viruses - 0; Other Eukaryotes - 2996 (source: NCBI BLink).
AT5G50790	AT5G50790.0.Chr5.minus.20656253.20658001	8.75609	8.85702	8.89827	8.49354	8.4833	8.42646	-0.370675	8.65245	-7.26809	0.00733408	2.98746	AT5G50790.1	Encodes a member of the SWEET sucrose efflux transporter family proteins.	(SWEET10); (AtSWEET10)
[truncated: 55 more rows]
