# Supplementary material for: Control of Oriented Tissue Growth through Repression of Organ Boundary Genes Promotes Stem Morphogenesis
Source: Dev Cell. 2016 Oct 24;39(2):198–208. doi: 10.1016/j.devcel.2016.08.013 (PMC5084710; doi:10.1016/j.devcel.2016.08.013)
Supplement: Table S4. Enrichment of GO Terms—Biological Process—in the Overlap between High-Confidence ChIP-Seq Targets and Genes that Showed Differential Expression between rpl-1 and Wild-Type, Related to Figure 5 [file mmc5.xlsx]

## Sheet: Sheet1
Supplementary Table 4: Enrichment of GO terms (biological process) in the overlap between high-confidence ChIP-seq targets and genes that showed differential expression between rpl-1 and the wild type (see Figure 5B).
GOBPID	GO Term	Broad category in Fig.4	p-value	Genes
GO:0050896	response to stimulus		2.73e-07	AT2G37220;AT3G54820;AT5G65010;AT5G10170;AT1G01250;AT4G30020;AT1G59740;AT3G63210;AT3G18290;AT5G50915;AT1G08630;AT5G53550;AT2G23170;AT4G15910;AT4G31910;AT2G42800;AT4G35180;AT1G18740;AT1G66180;AT1G19050;AT1G23020;AT4G36220;AT1G13260;AT2G25810;AT1G80730;AT1G71880;AT4G30520;AT3G19970;AT5G20630;AT1G72430;AT3G27660;AT5G02030;AT2G21060;AT1G02640;AT2G36970;AT3G16340;AT1G16310;AT2G22500;AT3G25780;AT2G47160…
GO:0044765	single-organism transport		8.96e-07	AT3G54820;AT2G37390;AT1G59740;AT2G39890;AT5G53550;AT1G80830;AT4G31910;AT4G35180;AT1G18740;AT1G23020;AT1G13260;AT2G25810;AT1G71880;AT4G16390;AT3G25260;AT3G19970;AT5G20630;AT2G28120;AT3G16340;AT1G16310;AT3G51895;AT2G22500;AT1G25530;AT3G25780;AT2G47160;AT1G49240;AT1G74010;AT1G08920;AT1G71692;AT3G17630;AT5G55930;AT3G21670;AT5G06570;AT4G25010;AT4G10380;AT2G47450
GO:1902578	single-organism localization		1.1e-06	AT3G54820;AT2G37390;AT1G59740;AT2G39890;AT5G53550;AT1G80830;AT4G31910;AT4G35180;AT1G18740;AT1G23020;AT1G13260;AT2G25810;AT1G71880;AT4G16390;AT3G25260;AT3G19970;AT5G20630;AT2G28120;AT3G16340;AT1G16310;AT3G51895;AT2G22500;AT1G25530;AT3G25780;AT2G47160;AT1G49240;AT1G74010;AT1G08920;AT1G71692;AT3G17630;AT5G55930;AT3G21670;AT5G06570;AT4G25010;AT4G10380;AT2G47450
GO:0010106	cellular response to iron ion starvation	response to hormones and external signals	2.11e-06	AT3G54820;AT3G18290;AT4G31910;AT1G23020;AT2G47160;AT1G71692;AT4G10380
GO:0044699	single-organism process		2.29e-06	AT2G37220;AT3G54820;AT5G65010;AT5G10170;AT2G37390;AT4G00150;AT5G44400;AT4G30020;AT1G59740;AT3G63210;AT3G18290;AT1G62360;AT2G39890;AT5G03690;AT1G08630;AT1G75520;AT5G53550;AT5G39420;AT1G75790;AT4G15910;AT1G80830;AT4G31910;AT2G42800;AT4G35180;AT1G18740;AT1G66180;AT1G19050;AT1G23020;AT4G36220;AT1G13260;AT5G60200;AT2G25810;AT1G80730;AT1G71880;AT4G30520;AT4G16390;AT3G25260;AT3G19970;AT4G01690;AT5G20630…
GO:0006826	iron ion transport	transport	3.48e-06	AT3G54820;AT1G80830;AT4G31910;AT1G23020;AT2G47160;AT1G71692;AT4G10380
GO:0042221	response to chemical		4.91e-06	AT2G37220;AT5G10170;AT1G01250;AT4G30020;AT3G63210;AT5G50915;AT1G08630;AT2G23170;AT4G15910;AT4G31910;AT2G42800;AT4G35180;AT1G18740;AT1G66180;AT1G19050;AT1G13260;AT2G25810;AT4G30520;AT3G19970;AT1G72430;AT3G27660;AT5G02030;AT1G02640;AT2G36970;AT3G16340;AT1G16310;AT2G22500;AT3G25780;AT2G47160;AT1G49240;AT5G65140;AT1G08920;AT3G57450;AT1G71692;AT5G64260;AT5G23060;AT4G10380;AT3G50410;AT2G47450
GO:0006811	ion transport	transport	6.41e-06	AT3G54820;AT2G37390;AT2G39890;AT1G80830;AT4G31910;AT4G35180;AT1G23020;AT5G20630;AT1G16310;AT3G51895;AT2G22500;AT1G25530;AT2G47160;AT1G74010;AT1G71692;AT3G17630;AT5G55930;AT5G06570;AT4G10380;AT2G47450
GO:0071705	nitrogen compound transport	transport	1.33e-05	AT1G59740;AT2G39890;AT5G53550;AT4G31910;AT4G35180;AT1G71880;AT3G25260;AT1G25530;AT2G47160;AT1G74010;AT1G71692;AT5G55930;AT3G21670;AT5G06570;AT4G10380
GO:0010073	meristem maintenance	meristem development and organogenesis	1.51e-05	AT4G00150;AT5G60200;AT4G30520;AT1G13710;AT5G02030;AT1G23380;AT2G03710;AT4G32980;AT4G22130
GO:0006810	transport	transport	2.01e-05	AT3G54820;AT2G37390;AT1G59740;AT2G39890;AT5G53550;AT1G80830;AT4G31910;AT4G35180;AT1G18740;AT1G23020;AT1G13260;AT2G25810;AT1G71880;AT4G16390;AT3G25260;AT3G19970;AT5G20630;AT2G28120;AT3G16340;AT1G16310;AT3G51895;AT2G22500;AT1G25530;AT3G25780;AT2G47160;AT1G49240;AT1G74010;AT1G08920;AT1G71692;AT3G17630;AT5G55930;AT3G21670;AT5G06570;AT4G25010;AT4G10380;AT2G47450
GO:0019827	stem cell maintenance	meristem development and organogenesis	2.13e-05	AT4G00150;AT1G62360;AT1G19050;AT5G02030;AT2G03710
GO:0048864	stem cell development	meristem development and organogenesis	2.3e-05	AT4G00150;AT1G62360;AT1G19050;AT5G02030;AT2G03710
GO:0048863	stem cell differentiation	meristem development and organogenesis	2.47e-05	AT4G00150;AT1G62360;AT1G19050;AT5G02030;AT2G03710
GO:0006857	oligopeptide transport	transport	3.23e-05	AT1G59740;AT5G53550;AT1G71880;AT3G25260;AT5G55930;AT3G21670
GO:0015833	peptide transport	transport	3.23e-05	AT1G59740;AT5G53550;AT1G71880;AT3G25260;AT5G55930;AT3G21670
GO:0051234	establishment of localization		3.25e-05	AT3G54820;AT2G37390;AT1G59740;AT2G39890;AT5G53550;AT1G80830;AT4G31910;AT4G35180;AT1G18740;AT1G23020;AT1G13260;AT2G25810;AT1G71880;AT4G16390;AT3G25260;AT3G19970;AT5G20630;AT2G28120;AT3G16340;AT1G16310;AT3G51895;AT2G22500;AT1G25530;AT3G25780;AT2G47160;AT1G49240;AT1G74010;AT1G08920;AT1G71692;AT3G17630;AT5G55930;AT3G21670;AT5G06570;AT4G25010;AT4G10380;AT2G47450
GO:0045596	negative regulation of cell differentiation		4.24e-05	AT4G00150;AT1G62360;AT1G19050;AT5G02030;AT2G03710
GO:0051179	localization		4.45e-05	AT3G54820;AT2G37390;AT1G59740;AT2G39890;AT5G53550;AT1G80830;AT4G31910;AT4G35180;AT1G18740;AT1G23020;AT1G13260;AT2G25810;AT1G71880;AT4G16390;AT3G25260;AT3G19970;AT5G20630;AT2G28120;AT3G27660;AT3G16340;AT1G16310;AT3G51895;AT2G22500;AT1G25530;AT3G25780;AT2G47160;AT1G49240;AT1G74010;AT1G08920;AT1G71692;AT3G17630;AT5G55930;AT3G21670;AT5G06570;AT4G25010;AT4G10380;AT2G47450
GO:0042886	amide transport	transport	4.66e-05	AT1G59740;AT5G53550;AT1G71880;AT3G25260;AT5G55930;AT3G21670
GO:0048507	meristem development	meristem development and organogenesis	4.94e-05	AT4G00150;AT1G62360;AT5G60200;AT4G30520;AT1G13710;AT3G27660;AT5G02030;AT1G23380;AT2G03710;AT4G32980;AT4G22130
GO:0006812	cation transport	transport	5.2e-05	AT3G54820;AT2G37390;AT2G39890;AT1G80830;AT4G31910;AT1G23020;AT5G20630;AT1G16310;AT2G22500;AT2G47160;AT1G71692;AT3G17630;AT5G55930;AT4G10380;AT2G47450
GO:0009605	response to external stimulus	response to hormones and external signals	9.3e-05	AT2G37220;AT3G54820;AT1G59740;AT3G18290;AT5G53550;AT4G31910;AT2G42800;AT1G18740;AT1G66180;AT1G23020;AT1G71880;AT4G30520;AT3G19970;AT5G20630;AT5G02030;AT3G25780;AT2G47160;AT1G74440;AT2G03710;AT3G57450;AT1G71692;AT4G22130;AT3G15020;AT4G10380
GO:0010033	response to organic substance		0.000220894	AT2G37220;AT1G01250;AT4G30020;AT3G63210;AT5G50915;AT1G08630;AT2G23170;AT4G15910;AT2G42800;AT4G35180;AT1G18740;AT1G66180;AT1G19050;AT1G13260;AT2G25810;AT4G30520;AT3G19970;AT1G72430;AT3G27660;AT5G02030;AT2G36970;AT1G16310;AT2G22500;AT3G25780;AT1G08920;AT3G57450;AT3G50410;AT2G47450
GO:0051093	negative regulation of developmental process		0.000224257	AT4G00150;AT1G62360;AT1G19050;AT1G13260;AT5G02030;AT2G03710
GO:0000041	transition metal ion transport	transport	0.000242904	AT3G54820;AT1G80830;AT4G31910;AT1G23020;AT2G47160;AT1G71692;AT4G10380
GO:0010036	response to boron-containing substance	response to hormones and external signals	0.000251338	AT2G47160;AT4G10380
GO:0048438	floral whorl development	meristem development and organogenesis	0.00025295	AT1G62360;AT1G75520;AT2G42800;AT4G30520;AT5G02030;AT1G02065;AT2G03710;AT1G71692;AT4G32980;AT4G22130
GO:0009812	flavonoid metabolic process	metabolism	0.000261696	AT1G18740;AT1G19050;AT1G13260;AT5G63580;AT3G16340;AT1G16310;AT5G19730
GO:0031667	response to nutrient levels	response to hormones and external signals	0.00026539	AT3G54820;AT3G18290;AT4G31910;AT1G66180;AT1G23020;AT2G47160;AT1G71692;AT4G10380
GO:0006820	anion transport	transport	0.000335331	AT2G39890;AT4G31910;AT4G35180;AT3G51895;AT1G25530;AT2G47160;AT1G74010;AT1G71692;AT5G55930;AT5G06570;AT4G10380
GO:0046713	borate transport	transport	0.000375757	AT2G47160;AT4G10380
GO:0009855	determination of bilateral symmetry	meristem development and organogenesis	0.000394919	AT1G62360;AT5G60200;AT4G30520;AT5G02030;AT1G23380
GO:0048439	flower morphogenesis	meristem development and organogenesis	0.000395606	AT1G62360;AT1G75520;AT4G30520;AT5G02030
GO:0009799	specification of symmetry	meristem development and organogenesis	0.000410004	AT1G62360;AT5G60200;AT4G30520;AT5G02030;AT1G23380
GO:0007389	pattern specification process	meristem development and organogenesis	0.000441821	AT1G62360;AT1G75520;AT5G60200;AT4G30520;AT5G02030;AT5G63090;AT1G23380;AT4G32980
GO:0009888	tissue development		0.000445185	AT4G00150;AT1G62360;AT4G31910;AT2G42800;AT5G60200;AT4G30520;AT5G20630;AT1G13710;AT3G27660;AT5G02030;AT1G23380;AT1G49240;AT2G03710;AT1G71692;AT4G32980;AT4G22130
GO:0048731	system development		0.000529019	AT5G10170;AT4G00150;AT3G63210;AT3G18290;AT1G62360;AT1G75520;AT5G53550;AT4G31910;AT2G42800;AT1G19050;AT1G13260;AT5G60200;AT4G30520;AT5G20630;AT1G13710;AT3G27660;AT5G02030;AT2G21060;AT5G63090;AT1G23380;AT1G49240;AT5G51720;AT1G02065;AT2G03710;AT1G71692;AT4G32980;AT4G22130
GO:0009991	response to extracellular stimulus	response to hormones and external signals	0.000560451	AT3G54820;AT3G18290;AT4G31910;AT1G66180;AT1G23020;AT2G47160;AT1G71692;AT4G10380
GO:1901700	response to oxygen-containing compound		0.000659521	AT2G37220;AT5G10170;AT1G01250;AT3G63210;AT5G50915;AT1G08630;AT4G15910;AT4G31910;AT1G18740;AT1G66180;AT1G19050;AT1G13260;AT3G19970;AT3G27660;AT1G16310;AT2G22500;AT3G25780;AT2G47160;AT1G08920;AT3G57450;AT1G71692;AT4G10380;AT3G50410;AT2G47450
GO:0010076	maintenance of floral meristem identity	meristem development and organogenesis	0.000696774	AT5G02030;AT2G03710
GO:0045595	regulation of cell differentiation		0.000715542	AT4G00150;AT1G62360;AT1G19050;AT5G02030;AT2G03710
GO:0009624	response to nematode	response to hormones and external signals	0.000804644	AT1G59740;AT5G53550;AT1G71880;AT4G22130
GO:0009267	cellular response to starvation	response to hormones and external signals	0.000819911	AT3G54820;AT3G18290;AT4G31910;AT1G23020;AT2G47160;AT1G71692;AT4G10380
GO:0009813	flavonoid biosynthetic process	metabolism	0.000883577	AT1G18740;AT1G13260;AT5G63580;AT3G16340;AT1G16310;AT5G19730
GO:0044707	single-multicellular organism process		0.000906581	AT5G10170;AT4G00150;AT3G63210;AT3G18290;AT1G62360;AT1G75520;AT5G53550;AT1G75790;AT4G15910;AT4G31910;AT2G42800;AT1G19050;AT1G13260;AT5G60200;AT1G80730;AT1G71880;AT4G30520;AT5G20630;AT1G13710;AT3G27660;AT5G02030;AT2G21060;AT5G63090;AT1G23380;AT1G49240;AT5G51720;AT1G02065;AT2G03710;AT1G71692;AT4G32980;AT4G22130;AT5G23060
GO:0042594	response to starvation	response to hormones and external signals	0.000956621	AT3G54820;AT3G18290;AT4G31910;AT1G23020;AT2G47160;AT1G71692;AT4G10380
GO:0009908	flower development	meristem development and organogenesis	0.000993832	AT1G62360;AT1G75520;AT2G42800;AT1G13260;AT4G30520;AT1G13710;AT3G27660;AT5G02030;AT1G02065;AT2G03710;AT1G71692;AT4G32980;AT4G22130
GO:0031669	cellular response to nutrient levels	response to hormones and external signals	0.0010314	AT3G54820;AT3G18290;AT4G31910;AT1G23020;AT2G47160;AT1G71692;AT4G10380
GO:0046685	response to arsenic-containing substance	response to hormones and external signals	0.00108889	AT1G02640;AT5G64260;AT4G10380
GO:0090567	reproductive shoot system development	meristem development and organogenesis	0.00109343	AT1G62360;AT1G75520;AT2G42800;AT1G13260;AT4G30520;AT1G13710;AT3G27660;AT5G02030;AT1G02065;AT2G03710;AT1G71692;AT4G32980;AT4G22130
GO:0008643	carbohydrate transport	transport	0.00117055	AT1G71880;AT1G08920;AT4G25010
GO:0048569	post-embryonic organ development	meristem development and organogenesis	0.00121787	AT1G62360;AT4G31910;AT2G42800;AT1G13260;AT1G13710;AT5G02030;AT1G02065;AT2G03710;AT1G71692;AT4G32980;AT4G22130
GO:0030001	metal ion transport	transport	0.00127635	AT3G54820;AT2G37390;AT1G80830;AT4G31910;AT1G23020;AT5G20630;AT2G47160;AT1G71692;AT3G17630;AT4G10380
GO:0071702	organic substance transport	transport	0.00133203	AT1G59740;AT2G39890;AT5G53550;AT4G35180;AT1G18740;AT1G13260;AT1G71880;AT4G16390;AT3G25260;AT3G19970;AT3G16340;AT1G25530;AT3G25780;AT1G74010;AT1G08920;AT5G55930;AT3G21670;AT5G06570;AT4G25010;AT2G47450
GO:0032501	multicellular organismal process		0.00148156	AT5G10170;AT4G00150;AT3G63210;AT3G18290;AT1G62360;AT1G75520;AT5G53550;AT5G39420;AT1G75790;AT4G15910;AT4G31910;AT2G42800;AT1G19050;AT1G13260;AT5G60200;AT1G80730;AT1G71880;AT4G30520;AT5G20630;AT1G13710;AT3G27660;AT5G02030;AT2G21060;AT5G63090;AT1G23380;AT1G49240;AT5G51720;AT1G02065;AT2G03710;AT1G71692;AT4G32980;AT4G22130;AT5G23060
GO:0048513	organ development	meristem development and organogenesis	0.00148215	AT4G00150;AT1G62360;AT4G31910;AT2G42800;AT1G13260;AT5G60200;AT4G30520;AT1G13710;AT3G27660;AT5G02030;AT5G63090;AT1G23380;AT1G49240;AT5G51720;AT1G02065;AT2G03710;AT1G71692;AT4G32980;AT4G22130
GO:0007275	multicellular organismal development		0.00153759	AT5G10170;AT4G00150;AT3G63210;AT3G18290;AT1G62360;AT1G75520;AT5G53550;AT1G75790;AT4G15910;AT4G31910;AT2G42800;AT1G19050;AT1G13260;AT5G60200;AT1G80730;AT4G30520;AT5G20630;AT1G13710;AT3G27660;AT5G02030;AT2G21060;AT5G63090;AT1G23380;AT1G49240;AT5G51720;AT1G02065;AT2G03710;AT1G71692;AT4G32980;AT4G22130;AT5G23060
GO:0009791	post-embryonic development	meristem development and organogenesis	0.00156298	AT5G10170;AT3G63210;AT3G18290;AT1G62360;AT1G75520;AT5G53550;AT4G31910;AT2G42800;AT1G19050;AT1G13260;AT1G80730;AT4G30520;AT5G20630;AT1G13710;AT3G27660;AT5G02030;AT1G02065;AT2G03710;AT1G71692;AT4G32980;AT4G22130;AT5G23060
GO:0048827	phyllome development	meristem development and organogenesis	0.00156829	AT1G62360;AT2G42800;AT1G13260;AT4G30520;AT1G13710;AT5G02030;AT5G51720;AT1G02065;AT2G03710;AT1G71692;AT4G32980;AT4G22130
GO:0003002	regionalization	meristem development and organogenesis	0.00173802	AT1G62360;AT5G60200;AT4G30520;AT5G02030;AT5G63090;AT4G32980
GO:0031668	cellular response to extracellular stimulus	response to hormones and external signals	0.00199536	AT3G54820;AT3G18290;AT4G31910;AT1G23020;AT2G47160;AT1G71692;AT4G10380
GO:0009719	response to endogenous stimulus	response to hormones and external signals	0.00201226	AT2G37220;AT1G01250;AT4G30020;AT3G63210;AT5G50915;AT2G23170;AT4G15910;AT1G18740;AT1G19050;AT1G13260;AT2G25810;AT3G19970;AT1G72430;AT2G36970;AT2G22500;AT3G25780;AT1G08920;AT3G57450;AT3G50410
GO:0071496	cellular response to external stimulus	response to hormones and external signals	0.00202781	AT3G54820;AT3G18290;AT4G31910;AT1G23020;AT2G47160;AT1G71692;AT4G10380
GO:0048367	shoot system development	meristem development and organogenesis	0.00203355	AT1G62360;AT1G75520;AT2G42800;AT1G19050;AT1G13260;AT4G30520;AT5G20630;AT1G13710;AT3G27660;AT5G02030;AT5G51720;AT1G02065;AT2G03710;AT1G71692;AT4G32980;AT4G22130
GO:0009933	meristem structural organization	meristem development and organogenesis	0.00211634	AT1G62360;AT5G60200;AT4G30520;AT3G27660;AT5G02030;AT1G23380
GO:0010160	formation of organ boundary	meristem development and organogenesis	0.00221995	AT5G63090;AT4G32980
GO:0048859	formation of anatomical boundary	meristem development and organogenesis	0.00221995	AT5G63090;AT4G32980
GO:1901698	response to nitrogen compound	response to hormones and external signals	0.0022435	AT4G31910;AT1G18740;AT1G19050;AT4G30520;AT3G19970;AT5G02030;AT2G22500;AT2G47160;AT3G57450;AT1G71692;AT4G10380
GO:0048532	anatomical structure arrangement	meristem development and organogenesis	0.00228393	AT1G62360;AT5G60200;AT4G30520;AT3G27660;AT5G02030;AT1G23380
GO:0006865	amino acid transport	transport	0.00232735	AT2G39890;AT4G35180;AT1G25530;AT1G74010;AT5G55930;AT5G06570
GO:0048467	gynoecium development	meristem development and organogenesis	0.00241605	AT1G62360;AT1G75520;AT5G02030;AT2G03710;AT1G71692;AT4G32980
GO:0010016	shoot system morphogenesis	meristem development and organogenesis	0.00269688	AT1G62360;AT1G75520;AT2G42800;AT4G30520;AT5G20630;AT1G13710;AT5G02030;AT4G32980
GO:0048608	reproductive structure development	meristem development and organogenesis	0.00270869	AT5G10170;AT3G63210;AT3G18290;AT1G62360;AT1G75520;AT5G53550;AT2G42800;AT1G13260;AT4G30520;AT1G13710;AT3G27660;AT5G02030;AT2G21060;AT1G02065;AT2G03710;AT1G71692;AT4G32980;AT4G22130
GO:0061458	reproductive system development	meristem development and organogenesis	0.00270869	AT5G10170;AT3G63210;AT3G18290;AT1G62360;AT1G75520;AT5G53550;AT2G42800;AT1G13260;AT4G30520;AT1G13710;AT3G27660;AT5G02030;AT2G21060;AT1G02065;AT2G03710;AT1G71692;AT4G32980;AT4G22130
GO:0006950	response to stress	response to hormones and external signals	0.00282993	AT2G37220;AT3G54820;AT5G65010;AT5G10170;AT1G01250;AT3G18290;AT4G15910;AT4G31910;AT4G35180;AT1G18740;AT1G23020;AT1G13260;AT4G30520;AT3G19970;AT5G20630;AT3G27660;AT5G02030;AT2G21060;AT3G16340;AT3G25780;AT2G47160;AT1G49240;AT1G74440;AT1G08920;AT2G03710;AT3G57450;AT3G46550;AT1G71692;AT3G05890;AT5G55930;AT3G15020;AT5G02020;AT4G10380
GO:0010074	maintenance of meristem identity	meristem development and organogenesis	0.0028807	AT4G00150;AT5G02030;AT2G03710
GO:0015770	sucrose transport	transport	0.0029081	AT1G71880;AT4G25010
GO:0048768	root hair cell tip growth		0.0029081	AT4G00150;AT1G49240
GO:0009725	response to hormone	response to hormones and external signals	0.00301472	AT2G37220;AT1G01250;AT4G30020;AT3G63210;AT5G50915;AT2G23170;AT4G15910;AT1G19050;AT1G13260;AT2G25810;AT3G19970;AT1G72430;AT2G36970;AT3G25780;AT1G08920;AT3G57450;AT3G50410
GO:0055085	transmembrane transport	transport	0.00304275	AT5G53550;AT1G80830;AT2G25810;AT1G71880;AT2G28120;AT3G16340;AT1G16310;AT1G08920;AT3G17630;AT5G55930;AT2G47450
GO:0009628	response to abiotic stimulus	response to hormones and external signals	0.00325175	AT2G37220;AT5G65010;AT1G01250;AT4G15910;AT1G18740;AT1G66180;AT4G36220;AT1G80730;AT3G19970;AT5G20630;AT3G27660;AT2G21060;AT1G16310;AT3G25780;AT1G49240;AT5G19730;AT1G08920;AT5G23730;AT2G03710;AT3G46550;AT3G05890;AT4G32980;AT5G23060;AT5G02020;AT2G47450
GO:0015766	disaccharide transport	transport	0.00328497	AT1G71880;AT4G25010
GO:0015772	oligosaccharide transport	transport	0.00328497	AT1G71880;AT4G25010
GO:0048878	chemical homeostasis		0.00339098	AT5G10170;AT2G23170;AT1G80830;AT5G20630;AT5G51720;AT3G17630
GO:0006612	protein targeting to membrane		0.00339707	AT1G18740;AT1G13260;AT3G19970;AT3G16340;AT3G25780;AT5G55930;AT2G47450
GO:0048437	floral organ development	meristem development and organogenesis	0.003531	AT1G62360;AT2G42800;AT1G13710;AT5G02030;AT1G02065;AT2G03710;AT1G71692;AT4G32980;AT4G22130
GO:0015849	organic acid transport	transport	0.00362893	AT2G39890;AT4G35180;AT1G25530;AT1G74010;AT5G55930;AT5G06570
GO:0046942	carboxylic acid transport	transport	0.00362893	AT2G39890;AT4G35180;AT1G25530;AT1G74010;AT5G55930;AT5G06570
GO:0072657	protein localization to membrane		0.00418773	AT1G18740;AT1G13260;AT3G19970;AT3G16340;AT3G25780;AT5G55930;AT2G47450
GO:0090150	establishment of protein localization to membrane		0.00418773	AT1G18740;AT1G13260;AT3G19970;AT3G16340;AT3G25780;AT5G55930;AT2G47450
GO:0015698	inorganic anion transport	transport	0.00420951	AT4G31910;AT3G51895;AT2G47160;AT1G71692;AT5G55930;AT4G10380
GO:0009653	anatomical structure morphogenesis	meristem development and organogenesis	0.00429133	AT4G00150;AT1G62360;AT1G75520;AT5G39420;AT1G75790;AT4G31910;AT2G42800;AT5G60200;AT4G30520;AT5G20630;AT1G13710;AT3G27660;AT5G02030;AT5G63090;AT1G23380;AT1G49240;AT1G71692;AT4G32980
GO:0055080	cation homeostasis		0.00499015	AT5G10170;AT1G80830;AT5G20630;AT5G51720;AT3G17630
GO:0040009	regulation of growth rate		0.00505875	AT1G13710
GO:0048457	floral whorl morphogenesis	meristem development and organogenesis	0.00505875	AT5G02030
GO:0071421	manganese ion transmembrane transport	transport	0.00505875	AT1G80830
GO:0090470	shoot organ boundary specification	meristem development and organogenesis	0.00505875	AT4G32980
GO:1901140	p-coumaryl alcohol transport	transport	0.00505875	AT3G16340
GO:0009695	jasmonic acid biosynthetic process	regulation of hormone levels	0.00508992	AT3G19970;AT3G25780;AT3G57450;AT4G32980
GO:0044767	single-organism developmental process		0.00509686	AT5G10170;AT4G00150;AT3G63210;AT3G18290;AT1G62360;AT1G75520;AT5G53550;AT5G39420;AT1G75790;AT4G15910;AT4G31910;AT2G42800;AT1G19050;AT1G13260;AT5G60200;AT1G80730;AT4G30520;AT5G20630;AT1G13710;AT3G27660;AT5G02030;AT2G21060;AT5G63090;AT1G23380;AT1G49240;AT5G51720;AT1G02065;AT2G03710;AT1G71692;AT4G32980;AT4G22130;AT5G23060
GO:0033554	cellular response to stress	response to hormones and external signals	0.00512114	AT3G54820;AT3G18290;AT4G31910;AT4G35180;AT1G18740;AT1G23020;AT1G13260;AT3G19970;AT3G16340;AT3G25780;AT2G47160;AT3G57450;AT1G71692;AT5G55930;AT4G10380
GO:0006694	steroid biosynthetic process	regulation of hormone levels	0.00548795	AT4G31910;AT1G66180;AT1G72430;AT2G34490;AT4G37540
GO:0031408	oxylipin biosynthetic process	metabolism	0.00548826	AT4G32980;AT5G23060
GO:0048856	anatomical structure development		0.00554924	AT5G10170;AT4G00150;AT3G63210;AT3G18290;AT1G62360;AT1G75520;AT5G53550;AT5G39420;AT1G75790;AT4G15910;AT4G31910;AT2G42800;AT1G19050;AT1G13260;AT5G60200;AT4G30520;AT5G20630;AT1G13710;AT3G27660;AT5G02030;AT2G21060;AT5G63090;AT1G23380;AT1G49240;AT5G51720;AT1G02065;AT2G03710;AT1G71692;AT4G32980;AT4G22130
GO:0048509	regulation of meristem development	meristem development and organogenesis	0.00559156	AT1G62360;AT5G60200;AT4G30520;AT1G13710;AT4G22130
GO:0055076	transition metal ion homeostasis		0.00562234	AT5G10170;AT1G80830;AT5G51720
GO:0015711	organic anion transport	transport	0.00600355	AT2G39890;AT4G35180;AT1G25530;AT1G74010;AT5G55930;AT5G06570
GO:0050793	regulation of developmental process		0.00612008	AT4G00150;AT1G62360;AT1G19050;AT1G13260;AT5G60200;AT4G30520;AT1G13710;AT3G27660;AT5G02030;AT2G03710;AT4G22130
GO:0048645	organ formation	meristem development and organogenesis	0.00624249	AT1G62360;AT1G13710;AT5G02030;AT5G63090;AT4G32980
GO:0098771	inorganic ion homeostasis		0.00637077	AT5G10170;AT1G80830;AT5G51720;AT3G17630
GO:0031347	regulation of defense response	response to hormones and external signals	0.006386	AT4G35180;AT1G18740;AT1G13260;AT3G19970;AT3G16340;AT3G25780;AT1G74440;AT5G55930
GO:0031407	oxylipin metabolic process	metabolism	0.0065143	AT4G32980;AT5G23060
GO:0043455	regulation of secondary metabolic process	metabolism	0.0065143	AT3G16340;AT4G32980
GO:0032502	developmental process		0.00713006	AT5G10170;AT4G00150;AT3G63210;AT3G18290;AT1G62360;AT1G75520;AT5G53550;AT5G39420;AT1G75790;AT4G15910;AT4G31910;AT2G42800;AT1G19050;AT1G13260;AT5G60200;AT1G80730;AT4G30520;AT5G20630;AT1G13710;AT3G27660;AT5G02030;AT2G21060;AT5G63090;AT1G23380;AT1G49240;AT5G51720;AT1G02065;AT2G03710;AT1G71692;AT4G32980;AT4G22130;AT5G23060
GO:0044702	single organism reproductive process		0.00738658	AT5G10170;AT3G63210;AT3G18290;AT1G62360;AT1G75520;AT5G53550;AT5G39420;AT2G42800;AT1G13260;AT4G30520;AT1G13710;AT3G27660;AT5G02030;AT1G02065;AT2G03710;AT1G71692;AT4G32980;AT4G22130
GO:0009944	polarity specification of adaxial/abaxial axis	meristem development and organogenesis	0.00755513	AT5G60200;AT4G30520;AT5G02030
GO:0050801	ion homeostasis		0.00783247	AT5G10170;AT1G80830;AT5G20630;AT5G51720;AT3G17630
GO:0048646	anatomical structure formation involved in morphogenesis	meristem development and organogenesis	0.00797011	AT1G62360;AT1G75790;AT1G13710;AT5G02030;AT5G63090;AT4G32980
GO:0009943	adaxial/abaxial axis specification	meristem development and organogenesis	0.00809217	AT5G60200;AT4G30520;AT5G02030
GO:0065001	specification of axis polarity	meristem development and organogenesis	0.00809217	AT5G60200;AT4G30520;AT5G02030
GO:0080134	regulation of response to stress	response to hormones and external signals	0.00844463	AT4G35180;AT1G18740;AT1G13260;AT3G19970;AT3G16340;AT3G25780;AT1G74440;AT5G55930
GO:0009411	response to UV	response to hormones and external signals	0.00851277	AT4G36220;AT1G16310;AT5G19730;AT5G23730;AT2G03710
GO:0048481	ovule development	meristem development and organogenesis	0.00857345	AT1G62360;AT5G02030;AT1G71692;AT4G32980
GO:0065007	biological regulation		0.00862696	AT5G10170;AT1G01250;AT4G00150;AT4G30020;AT1G62360;AT2G23170;AT1G80830;AT4G31910;AT2G42800;AT4G35180;AT1G18740;AT1G19050;AT1G13260;AT5G60200;AT2G25810;AT3G30530;AT4G30520;AT4G16390;AT3G19970;AT5G20630;AT1G13710;AT3G27660;AT5G02030;AT2G36970;AT3G16340;AT1G23380;AT3G25780;AT5G51720;AT1G74440;AT5G23730;AT2G03710;AT3G57450;AT1G71692;AT1G04880;AT4G32980;AT3G17630;AT5G55930;AT4G22130;AT3G62950;AT5G23060…
GO:0009736	cytokinin-activated signaling pathway	response to hormones and external signals	0.00865116	AT4G30020;AT1G19050;AT2G25810
GO:0008202	steroid metabolic process	regulation of hormone levels	0.00865359	AT4G31910;AT1G66180;AT1G72430;AT2G34490;AT4G37540
GO:0035670	plant-type ovary development	meristem development and organogenesis	0.00876101	AT1G62360;AT5G02030;AT1G71692;AT4G32980
GO:0071368	cellular response to cytokinin stimulus	response to hormones and external signals	0.00893896	AT4G30020;AT1G19050;AT2G25810
GO:0009694	jasmonic acid metabolic process	regulation of hormone levels	0.00895123	AT3G19970;AT3G25780;AT3G57450;AT4G32980
GO:0046165	alcohol biosynthetic process	metabolism	0.00947457	AT5G10170;AT4G31910;AT1G66180;AT1G72430;AT2G34490;AT4G37540
GO:0016126	sterol biosynthetic process	regulation of hormone levels	0.00994283	AT1G66180;AT1G72430;AT2G34490;AT4G37540
GO:0048440	carpel development	meristem development and organogenesis	0.00999431	AT1G62360;AT5G02030;AT2G03710;AT1G71692;AT4G32980
