# Supplementary material for: Control of Oriented Tissue Growth through Repression of Organ Boundary Genes Promotes Stem Morphogenesis
Source: Dev Cell. 2016 Oct 24;39(2):198–208. doi: 10.1016/j.devcel.2016.08.013 (PMC5084710; doi:10.1016/j.devcel.2016.08.013)
Supplement: Data S1. Annotated Source Code and Instructions for Installation and Use of Scripts for Image Analysis, Related to Experimental Procedures [file mmc6.zip]

Archive with 74 entries (57 files):
- Rib_zone_analysis/
- Rib_zone_analysis/.DS_Store
- __MACOSX/
- __MACOSX/Rib_zone_analysis/
- __MACOSX/Rib_zone_analysis/._.DS_Store
- Rib_zone_analysis/Fiji_macros/
- Rib_zone_analysis/Fiji_macros/.DS_Store
- __MACOSX/Rib_zone_analysis/Fiji_macros/
- __MACOSX/Rib_zone_analysis/Fiji_macros/._.DS_Store
- Rib_zone_analysis/Fiji_macros/confocal_to_TIF.ijm
- Rib_zone_analysis/Fiji_macros/landmarks_3D.ijm
- Rib_zone_analysis/Fiji_macros/mark_GFP_sectors.ijm
- Rib_zone_analysis/Fiji_macros/reset_LUT.ijm
- Rib_zone_analysis/Icon
- __MACOSX/Rib_zone_analysis/._Icon
- Rib_zone_analysis/Instructions/
- Rib_zone_analysis/Instructions/.DS_Store
- __MACOSX/Rib_zone_analysis/Instructions/
- __MACOSX/Rib_zone_analysis/Instructions/._.DS_Store
- Rib_zone_analysis/Instructions/gpl license.txt
- __MACOSX/Rib_zone_analysis/Instructions/._gpl license.txt
- Rib_zone_analysis/Instructions/icon.png
- __MACOSX/Rib_zone_analysis/Instructions/._icon.png
- Rib_zone_analysis/Instructions/Image_processing_instructions.docx
- __MACOSX/Rib_zone_analysis/Instructions/._Image_processing_instructions.docx
- Rib_zone_analysis/LUTs/
- Rib_zone_analysis/LUTs/.DS_Store
- __MACOSX/Rib_zone_analysis/LUTs/
- __MACOSX/Rib_zone_analysis/LUTs/._.DS_Store
- Rib_zone_analysis/LUTs/seg.lut
- Rib_zone_analysis/LUTs/walls_hm.lut
- Rib_zone_analysis/processed_images/
- Rib_zone_analysis/processed_images/.DS_Store
- __MACOSX/Rib_zone_analysis/processed_images/
- __MACOSX/Rib_zone_analysis/processed_images/._.DS_Store
- Rib_zone_analysis/processed_images/images_table.csv
- __MACOSX/Rib_zone_analysis/processed_images/._images_table.csv
- Rib_zone_analysis/python_scripts/
- Rib_zone_analysis/python_scripts/.DS_Store
- __MACOSX/Rib_zone_analysis/python_scripts/
- __MACOSX/Rib_zone_analysis/python_scripts/._.DS_Store
- Rib_zone_analysis/python_scripts/bud_analysis_lib.py
- __MACOSX/Rib_zone_analysis/python_scripts/._bud_analysis_lib.py
- Rib_zone_analysis/python_scripts/cell_data_table.py
- Rib_zone_analysis/python_scripts/cell_layers.py
- __MACOSX/Rib_zone_analysis/python_scripts/._cell_layers.py
- Rib_zone_analysis/python_scripts/cell_stats_table.py
- Rib_zone_analysis/python_scripts/cell_wall_orientation.py
- Rib_zone_analysis/python_scripts/new_walls.py
- Rib_zone_analysis/python_scripts/rib_zone.py
- Rib_zone_analysis/python_scripts/sectors_analyse.py
- __MACOSX/Rib_zone_analysis/python_scripts/._sectors_analyse.py
- Rib_zone_analysis/python_scripts/sectors_merge.py
- __MACOSX/Rib_zone_analysis/python_scripts/._sectors_merge.py
- Rib_zone_analysis/python_scripts/tiffile.py
- Rib_zone_analysis/python_scripts/tiffile.pyc
- Rib_zone_analysis/python_scripts/watershed_segmentation.py
- Rib_zone_analysis/README.txt
- __MACOSX/Rib_zone_analysis/._README.txt
- Rib_zone_analysis/shell_scripts/
- Rib_zone_analysis/shell_scripts/.DS_Store
- __MACOSX/Rib_zone_analysis/shell_scripts/
- __MACOSX/Rib_zone_analysis/shell_scripts/._.DS_Store
- Rib_zone_analysis/shell_scripts/Clonal_analysis.sh
- __MACOSX/Rib_zone_analysis/shell_scripts/._Clonal_analysis.sh
- Rib_zone_analysis/shell_scripts/Rib_zone_analysis.sh
- __MACOSX/Rib_zone_analysis/shell_scripts/._Rib_zone_analysis.sh
- Rib_zone_analysis/template_files/
- Rib_zone_analysis/template_files/.DS_Store
- __MACOSX/Rib_zone_analysis/template_files/
- __MACOSX/Rib_zone_analysis/template_files/._.DS_Store
- Rib_zone_analysis/template_files/Metadata_templ.txt
- __MACOSX/Rib_zone_analysis/template_files/._Metadata_templ.txt
- __MACOSX/._Rib_zone_analysis
