# Supplementary material for: Control of Oriented Tissue Growth through Repression of Organ Boundary Genes Promotes Stem Morphogenesis
Source: Dev Cell. 2016 Oct 24;39(2):198–208. doi: 10.1016/j.devcel.2016.08.013 (PMC5084710; doi:10.1016/j.devcel.2016.08.013)
Supplement: Data S1. Annotated Source Code and Instructions for Installation and Use of Scripts for Image Analysis, Related to Experimental Procedures [file mmc6.zip › Rib_zone_analysis/Fiji_macros/confocal_to_TIF.ijm]

/* This program is free software: you can redistribute it and/or modify
  it under the terms of the GNU General Public License as published by
  the Free Software Foundation, either version 3 of the License, or
  (at your option) any later version.
  
  This program is distributed in the hope that it will be useful,
  but WITHOUT ANY WARRANTY; without even the implied warranty of
  MERCHANTABILITY or FITNESS FOR A PARTICULAR PURPOSE.  See the
  GNU General Public License for more details.
  You should have received a copy of the GNU General Public License
  along with this program.  If not, see <http://www.gnu.org/licenses/>.
*/
BUD_ANALYSIS_PATH = "/Users/sablow/Desktop/Rib_zone_analysis/"
waitForUser("Click to select confocal stack");
pathim = File.openDialog("Choose confocal stack");
open(pathim);

r = getString("Enter rootname:", r);
c = getString("Enter number of channels (1 to 3):", c);

path = BUD_ANALYSIS_PATH + "processed_images/" + r

File.makeDirectory(path);
waitForUser("Select image window"); 

getVoxelSize(vx,vy,vz,unit);
vx = round(vx * 100)/100;
vy = round(vy * 100)/100;
vz = round(vz * 100)/100;

met = File.openAsString(BUD_ANALYSIS_PATH + "template_files/Metadata_templ.txt");
met = replace(met, "ppp", pathim);
met = replace(met, "xxx", vx);
met = replace(met, "yyy", vy);
met = replace(met, "zzz", vz);
met = replace(met, "rootname", r);
File.saveString(met, path + "/Metadata.txt");

waitForUser("Please select region to be cropped")
run("Crop");

if (c != "1") {
	run("Split Channels");
}

waitForUser("Select channel R (FM4-64 or PI)"); 
run("8-bit");
getDimensions(width, height, channels, slices, frames);
saveAs("Tiff", path + "/" + r + "_R");
close();

if (c != "1") {
	waitForUser("Select channel G (EdU or GFP)"); 
	run("8-bit");
	getDimensions(width, height, channels, slices, frames);
	saveAs("Tiff",  path + "/" + r + "_G");
	close();
} 

if (c == "3") {
	waitForUser("Select channel C (Cherry or CFP)"); 
	run("8-bit");
	getDimensions(width, height, channels, slices, frames);
	saveAs("Tiff",  path + "/" + r + "_C");
	close();
} 

close(pathim);
