# Supplementary material for: Control of Oriented Tissue Growth through Repression of Organ Boundary Genes Promotes Stem Morphogenesis
Source: Dev Cell. 2016 Oct 24;39(2):198–208. doi: 10.1016/j.devcel.2016.08.013 (PMC5084710; doi:10.1016/j.devcel.2016.08.013)
Supplement: Data S1. Annotated Source Code and Instructions for Installation and Use of Scripts for Image Analysis, Related to Experimental Procedures [file mmc6.zip › Rib_zone_analysis/Fiji_macros/landmarks_3D.ijm]

/* This program is free software: you can redistribute it and/or modify
  it under the terms of the GNU General Public License as published by
  the Free Software Foundation, either version 3 of the License, or
  (at your option) any later version.
  
  This program is distributed in the hope that it will be useful,
  but WITHOUT ANY WARRANTY; without even the implied warranty of
  MERCHANTABILITY or FITNESS FOR A PARTICULAR PURPOSE.  See the
  GNU General Public License for more details.
  You should have received a copy of the GNU General Public License
  along with this program.  If not, see <http://www.gnu.org/licenses/>.
*/

/* Define path, file name and root name */

function show_imseg(imname) {
	selectWindow(imname);
	getDimensions(width, height, channels, slices, frames);
	setSlice(slices/3);
	resetMinAndMax();
	run("seg");
}

/* Main programme */

/* Define path and image names */
waitForUser("Click OK to select image to landmark");
pathim = File.openDialog("Choose image");
imn = File.getName(pathim);
imd = File.directory;
i1 = lastIndexOf(imd, "/");
i2 = lastIndexOf(substring(imd, 0, i1), "/");
root = substring(imd, i2 + 1, i1);
suff = substring(imn, lengthOf(root), lengthOf(imn));

/* Open images to create confocal 3D view */

if (suff == "_seg.tif") {
		open(pathim);
		show_imseg(root + "_seg.tif");
		run("8-bit"); 
		rename("Image");
	
}	else {
	open(pathim);
	rename("R");
	run("8-bit");
	
	if (File.exists(imd + root + "_G.tif")) {
		open(imd + root + "_G.tif");
		rename("G");
		run("8-bit");
		/* Merge images */
		merge = '"' + "c1=R c2=G create";
		run("Merge Channels...", merge);
	}
	
	rename("Image");
}

/* turn scale off */
run("Set Scale...", "distance=0 known=0 pixel=1 unit=pixel global");

/* Open 3D Viewer */
run("3D Viewer");
call("ij3d.ImageJ3DViewer.setCoordinateSystem", "false");
call("ij3d.ImageJ3DViewer.add", "Image", "None", "Image", "0", "true", "true", "true", "1", "0");
close();

/* Instructions for landmarking */
print("You can now use 3D Viewer to select landmarks:");
print("");
print("For ROIs: select 4 points per region; the selected region will be the intersection between");
print("a sphere containing all four points and the region of the image above a best-fitting plane");
print("containing the lowest point.Save landmarks as rootname_ROI");
print("");
print("To define main axis: 2 points must be selected in the order: meristem summit, centre");
print("of bud or stem near the bottom of the image. Save landmarks as rootname_axis");
print("");
print("To define primordium boundaries for image rotation and alignment: ");
print("select 1 point per bud at the midpoint of the boundary with the");
print("meristem, starting with the first emerging bud and proceeding up");
print("the phyllotactic spiral. Save landmarks as rootname_bundaries");
print("");

/* Close windows when done */
waitForUser("Click OK when done.");
call("ij3d.ImageJ3DViewer.close");
if (isOpen("Log")) {
	selectWindow("Log");
	run("Close");
} 
