# Supplementary material for: Control of Oriented Tissue Growth through Repression of Organ Boundary Genes Promotes Stem Morphogenesis
Source: Dev Cell. 2016 Oct 24;39(2):198–208. doi: 10.1016/j.devcel.2016.08.013 (PMC5084710; doi:10.1016/j.devcel.2016.08.013)
Supplement: Data S1. Annotated Source Code and Instructions for Installation and Use of Scripts for Image Analysis, Related to Experimental Procedures [file mmc6.zip › Rib_zone_analysis/Fiji_macros/mark_GFP_sectors.ijm]

/* This program is free software: you can redistribute it and/or modify
  it under the terms of the GNU General Public License as published by
  the Free Software Foundation, either version 3 of the License, or
  (at your option) any later version.
  
  This program is distributed in the hope that it will be useful,
  but WITHOUT ANY WARRANTY; without even the implied warranty of
  MERCHANTABILITY or FITNESS FOR A PARTICULAR PURPOSE.  See the
  GNU General Public License for more details.
  You should have received a copy of the GNU General Public License
  along with this program.  If not, see <http://www.gnu.org/licenses/>.
*/


/* Define path and image names */
waitForUser("Click OK to select image of cell outlines (R.tif)");
cp = File.openDialog("Choose image of cell outlines (R.tif)");
cn = File.getName(cp);
waitForUser("Click OK to select image of GFP sectors (G.tif)");
gp = File.openDialog("Choose image of GFP sectors (G.tif)");
gn = File.getName(gp);

/* Select suffix for image type */
d = File.directory;
s = File.getName(cp);
root = substring(d, indexOf(d,substring(s, 0, 4)), lastIndexOf(d, "/"));
suff = substring(s, lengthOf(root), indexOf(s, ".tif"));

/* Open cell outlines image */
open(cp);
run("8-bit");

/* Open sectors image */
open(gp);
run("Brightness/Contrast...");
waitForUser("Please adjust brightness and contrast");
run("Close");
run("8-bit");

/* Merge images */
r = cn;
g = gn;
merge = '"' + "c1=[" + r + "] c2=[" + g + "] " + "create";
run("Merge Channels...", merge);

/* Create reference corner */
makeRectangle(1, 1, 25, 25);
setBackgroundColor(255, 255, 255);
run("Clear", "stack");

/* Run Pointpicker */
run("In [+]");
run("Set Scale...", "distance=1 known=1 pixel=1.000 unit=unit global");
run("PointPicker ");
print("You can select cells in each sector (one point per cell).\nBetween sectors, click on the square at the top left corner\nRemember to save points as rootname_sectors and close Pointpicker before quitting.")

/* Close all windows when done */
waitForUser("Click OK when done.");

selectWindow("Composite");
close("\\Others");
close();

if (isOpen("Log")) {
	selectWindow("Log");
	run("Close");
} 
