# Supplementary material for: Control of Oriented Tissue Growth through Repression of Organ Boundary Genes Promotes Stem Morphogenesis
Source: Dev Cell. 2016 Oct 24;39(2):198–208. doi: 10.1016/j.devcel.2016.08.013 (PMC5084710; doi:10.1016/j.devcel.2016.08.013)
Supplement: Data S1. Annotated Source Code and Instructions for Installation and Use of Scripts for Image Analysis, Related to Experimental Procedures [file mmc6.zip › Rib_zone_analysis/processed_images/images_table.csv]

Name	Notebook	Date	Path to folder	Folder name	watershed_segmentation	cell_data_table	rib_zone	cell_layers	new_walls	cell_wall_orientation	sectors_merge	Notes
Your Name	Your Reference	07/10/2015	/Users/YourUsername/Desktop/Rib_zone_analysis/processed_images/	13_6_14_Ler_3_3	1	1	1	x	1	1	x	Comparison between rpl-2 and Ler rib zones
