# Supplementary material for: Control of Oriented Tissue Growth through Repression of Organ Boundary Genes Promotes Stem Morphogenesis
Source: Dev Cell. 2016 Oct 24;39(2):198–208. doi: 10.1016/j.devcel.2016.08.013 (PMC5084710; doi:10.1016/j.devcel.2016.08.013)
Supplement: Data S1. Annotated Source Code and Instructions for Installation and Use of Scripts for Image Analysis, Related to Experimental Procedures [file mmc6.zip › Rib_zone_analysis/python_scripts/bud_analysis_lib.py]

# -*- python -*-
#
#   This script reads a segmented image in inr.gz format and produces
#   a table with cell data (centre of mass, volumes) 
#
#   This program is free software: you can redistribute it and/or modify
#   it under the terms of the GNU General Public License as published by
#   the Free Software Foundation, either version 3 of the License, or
#   (at your option) any later version.
#
#   This program is distributed in the hope that it will be useful,
#   but WITHOUT ANY WARRANTY; without even the implied warranty of
#   MERCHANTABILITY or FITNESS FOR A PARTICULAR PURPOSE.  See the
#   GNU General Public License for more details.
#
#   You should have received a copy of the GNU General Public License
#   along with this program.  If not, see <http://www.gnu.org/licenses/>.
#

'''
This file contains a library of functions used in the image analysis package 3D_cell_analysis

'''


import os
import sys
import numpy as np
import math
import fnmatch
import gzip
import tiffile
import SimpleITK as sitk
from scipy import ndimage
from scipy import stats
from collections import Counter
import gzip
from cStringIO import StringIO
import csv


'''
Functions used to read and update images table

'''

def images_table(path):
    f = open(path,"r")
    data = str(f.readlines())
    sep = ("\\n', '", "\\n", "\n", "\\r", "\r")
    for s in sep:
        if s in data:
            data = data[2:-2].split(s)
    if "\\n" in data[-1][-10:]:
        data[-1] = data[-1][:data[-1].index("\\n")]
    lines = [l.strip().split(",") for l in data]
    return lines

def uptade_images_table(table, path):
    table1 = []
    table1.append(table[0][0][table[0][0].index("Name"):])
    for l in table[0][1:]:
        table1[0] += ("," + l)
    table1[0] += "\n"
    for i in range(1, len(table)):
        table1.append(str(table[i]).replace("', '", ",")[2:-2] + "\n")
    f = open(path, "w")
    f.writelines(table1)
    f.close()

'''
Functions used to read and update images metadata

'''

def read_metadata(met):
    f = open(met,"r")
    data = str(f.readlines())
    data = data[data.index("path") : data.index("end.")]
    data = data.split("n\',")
    for i in range(len(data)):
        if "'" in data[i]:
            data[i] = data[i][data[i].index("'") + 1:]
        if "\\" in data[i]:
            data[i] = data[i][: data[i].index("\\")]
    lines = [l.strip().split(":") for l in data]
    for l in lines:
        if 'voxel size x (um) ' in l:
            vx = float(l[1])
        if 'voxel size y (um) ' in l:
            vy = float(l[1])
        if 'voxel size z (um) ' in l:
            vz = float(l[1])
    return data, (vx, vy, vz)

def update_metadata(metadata, new_lines, filename):
    # start new metadata
    new = []
    # add lines
    for l in metadata:
        line = l + "\n"
        new.append(line)
    # add script-specific lines
    for l in new_lines:
        line = l + "\n"
        new.append(line)
    # add end line
    new.append("end.")
    # name file and save                                                                                                             
    f = open(filename, "w")
    f.writelines(new)
    f.close()

'''
Functions used to read and write images

'''
    
def read_tif(path):
    im = []
    if "TIF_R" in path or "TIF_M" in path:
        for f in os.listdir(path):
            if fnmatch.fnmatch(f, '*%s*' %"tif"):
                imf = tiffile.imread(os.path.join(path, f))
                im.append(imf)
    else:
        im = tiffile.imread(path)      
    im = np.array(im)
    im = im.transpose(2, 1, 0)
    return im

def save_tif(im, filename, voxels):
    im = im.transpose(2, 1, 0)
    description = "Voxel sizes x, y, z (micrometers) : " + str(voxels[0]) + ", " + str(voxels[1]) + ", "  + str(voxels[2])
    tiffile.imsave(filename, im, compress=9, extratags=[(270, 's', 0, description, True)])

def save_tif_single(im, filename):
    tiffile.imsave(filename, im, compress=9)
    
'''
Functions used to read landmark points selected in Fiji and find corresponding cells

'''

def read_points_3D_Viewer(landmarks):
    # reads file with point co-ordinates
    f = open(landmarks,"r")
    rawpts = f.readlines()
    pts = []
    for i in range(1, len(rawpts)) :
        point = []
        temp = rawpts[i].split()
        if temp != []:
            for j in range(2,5):
                point.append(int(float(temp[j][0:-2])))
            pts.append(point)
    return np.array(pts)

def read_points_Pointpicker(landmarks):
    # reads file with point co-ordinates
    f = open(landmarks,"r")
    rawpts = f.readlines()
    rawpts.remove(rawpts[0])
    f.close()
    pts = np.zeros((len(rawpts),3))
    for i in xrange(len(rawpts)) :
        temp = rawpts[i].split()
        pts[i] = int(temp[1]), int(temp[2]), int(temp[3])
    return pts

def read_landmarks_Pointpicker_fused(landmarks, c):
    # reads file with point co-ordinates
    f = open(landmarks,"r")
    rawpts = f.readlines()
    rawpts.remove(rawpts[0])
    f.close()
    pts = np.zeros((len(rawpts),4))
    for i in xrange(len(rawpts)) :
        temp = rawpts[i].split()
        pts[i] = int(temp[1]), int(temp[2]), int(temp[3]), int(temp[5])
    pts = pts[np.argsort(pts[:,3])]
    # correct z values produced by Pointpicker using merged channels
    # c is the number of fused channels in the Pointpicker image
    c = 2
    pts[:, 2] = [int((n - 1)/c) for n in pts[:, 2]]
    return pts

def landmark_cells(im, pts, b):
    # Reads the ids of landmarked cells
    lcells = np.zeros((len(pts), 4))
    for i in range(len(pts)):
        [x,y,z] = probe_seed_point(im, pts[i], b)
        lcells[i,0] = im[x,y,z]
        lcells[i,1] = x
        lcells[i,2] = y
        lcells[i,3] = z
    return lcells

def probe_seed_point(im, p, b):
    # probe around x,y,z coordinates of point p until cell value is higher than background level b
    x = p[0]
    y = p[1]
    z = p[2]
    q = [x, y, z]
    n = np.min([x, im.shape[0] - x, y, im.shape[1] - y, im.shape[2] - z])
    for k in range(1, int(n)):
        coords = [[x,y,z], [x + k, y, z], [x - k, y, z], [x, y + k, z], [x, y - k, z], [x, y, z + k], [x, y, z - k]]
        for c in coords:
            if im[c[0],c[1],c[2]] > b and min([c[0],c[1],c[2]]) >= 0:
                q = [c[0],c[1],c[2]]
                break
        if q != [x, y, z]:
            break
    return q

def get_cell_IDs(im, pts):
    # Given segmented image and landmarks,
    # make list of corresponding cell IDs
    cells = []
    for p in pts:
        q = probe_seed_point(im, p, 1)
        cells.append(im[q[0], q[1], q[2]])
    return np.array(cells)

'''
Functions used to read and update cell data tables

'''

def read_table(table):
    # read csv table and return lines as lists of strings
    f = open(table, 'rU')
    return list(csv.reader(f))

def filter_lines(cells, lines, rootname):
    #keep lines only for cells in cells list
    cell_col = int(float(lines[0].index("Object #")))
    new_lines = []
    new_lines.append(rootname + " cell data   \n")
    new_lines.append(lines[0])
    for i in range(1,(len(lines))):
        if int(float((lines[i][cell_col]))) in cells:
            new_lines.append(lines[i])
    return new_lines

def table_str_to_float(table, n):
    # Read csv table, split between header and values at line n,
    # return header as strings and values as float; if an element 
    # of the table below line n is not a nuber, it is changed to zero
    header = table[:n]
    table = table[n:]
    for i in range(len(table)):
        for j in range(0, len(table[i])):
            try:
                table[i][j] = float(table[i][j])
            except:
                table[i][j] = 0
    return np.array(table), header[-1]

def match_table_to_image(im, c_table, c_header):
    #keep table lines only for cells present in image
    '''cc = c_header.index('Object #')'''
    cells = np.unique(im[im != 0])
    t = []
    for c in c_table:
        if int(c[0]) in cells:
            t.append(c)
    return np.array(t), c_header

def label_cells(cell_sets):
    # produce list of cell IDs labelled sequentially according to the cell set they belong to
    t = []
    i = 0
    for cells in cell_sets:
        i += 1
        for c in cells:
            t.append([c, i])
    return np.array(t)

def c_values_from_image(im, cells, c_table, c_header, extra_columns):
    # Makes table with cell values in given image; used to update cell data table
    # find indices of relevant columns in c_table
    cc = c_header.index('Object #')
    cx = c_header.index('Centre of mass x (voxels)')
    cy = c_header.index('Centre of mass y (voxels)')
    cz = c_header.index('Centre of mass z (voxels)')
    # make new table with values for cells in image
    t = np.zeros((len(cells), 5 + extra_columns))
    for i in range(len(cells)):
        if cells[i] in c_table[:, cc]:
            j = np.where(c_table[:, cc].astype(int) == cells[i])[0][0]
            t[i,0] = cells[i]
            t[i,1] = c_table[j, cx]
            t[i,2] = c_table[j, cy]
            t[i,3] = c_table[j,cz]
            t[i,4] = im[c_table[j, cx], c_table[j, cy], c_table[j, cz]]
    return t

def update_c_table(c_table, cells, values, c_header, new_header):
    # Update c_table with values from new table and c_header with header(s) for new column(s)
    # New headers and columns can be added singly or several at a time; in the latter case, the
    # new headers must be entered as a single string separated by commas, and the values must
    # be an np.array with the values in columns
    # The index of "cells" and "values" must match
    cell_column = c_header.index('Object #')
    new_header = new_header.split(",")
    replace = [c_header.index(nh) if nh in c_header else 0 for nh in new_header]
    for i in range(len(new_header)):
        if not replace[i]:
            c_header.append(new_header[i])
    c_table_new = []
    for c in c_table:
        line = np.array([c])[0]
        if int(c[cell_column]) in cells:
            j = np.where(int(c[cell_column]) == cells)[0][0]
            if len(values.shape) > 1:
                for i in range(values.shape[1]):
                    if not replace[i]:
                        line = np.append(line, values[j][i])
                    else:
                        line[replace[i]] = values[j][i]
            else:
                if not replace[0]:
                    line = np.append(line, values[j])
                else:
                    line[replace[0]] = values[j]
        else:
            if len(values.shape) > 1:
                for i in range(values.shape[1]):
                    if not replace[i]:
                        line = np.append(line, 0)
                    else:
                        line[replace[i]] = 0
            else:
                if not replace[0]:
                    line = np.append(line, 0)
                else:
                    line[replace[0]] = 0
        c_table_new.append(line)
    return np.array(c_table_new), c_header

def save_table(table, header, filename):
    # start new table
    new = []
    # add header lines
    line = ""
    for c in header:
        line += str(c)
        line += ","
    line = line[:-1] + "\n"
    new.append(line)
    # add table lines
    for l in table:
        line = ""
        for c in l:
            line += str(c)
            line += ","
        line = line[:-1] + "\n"
        new.append(line)
    # eliminate last "/n"
    new[-1] = new[-1][:-1]
    # name file and save                                                                                                             
    f = open(filename, "w")
    f.writelines(new)
    f.close()

def cells_table(im, voxels):
    # given segmented image, produce table with cell IDs, centres of mass and volumes
    c = np.unique(im)
    c = c[c>0]
    a = np.ones_like(im)
    # calculate cell centres of mass and volumes
    cm = ndimage.measurements.center_of_mass(im, labels = im, index = c)
    cv = ndimage.measurements.sum(a, labels = im, index = c)
    # initiate table
    c_table = np.zeros((len(c), 7))
    # write values
    for i in range(0, len(c)):
        c_table[i, 0] = c[i]
        c_table[i, 1] = fv(c[i])
        c_table[i, 2] = round(cm[i][0])
        c_table[i, 3] = round(cm[i][1])
        c_table[i, 4] = round(cm[i][2])
        c_table[i, 5] = cv[i]
        c_table[i, 6] = cv[i] * voxels[0] * voxels[1] * voxels[2]
    c_header = "Object #,Value in Fiji 16-bit image,Centre of mass x (voxels),\
Centre of mass y (voxels),Centre of mass z (voxels),Volume (voxels),Volume (micrometers)"
    c_header = c_header.split(",")
    return c_table, c_header
    
def walls_table(im, imN, walls):
    # given segmented image, normalised intensity image and cell walls image,
    # produce a table with wall ID, median intensity for each wall and IDs of
    # flanking cells in segmented image
    w = np.unique(walls)
    w = w[w>0]
    w_table = np.zeros((len(w), 9))
    a = np.ones_like(im)
    # calculate cell wall sizes, centres of mass, median intensities and flanking cells
    w_sizes = ndimage.measurements.sum(a, labels = walls, index = w)
    w_centres = ndimage.measurements.center_of_mass(im, labels = walls, index = w)
    w_means = ndimage.measurements.mean(imN, labels = walls, index = w)
    w_cells = ndimage.measurements.extrema(im, labels = walls, index = w)
    for i in range(len(w)):
        w_table[i, 0] = w[i]
        w_table[i, 1] = fv(w[i])
        w_table[i, 2] = w_sizes[i]
        w_table[i, 3] = w_centres[i][0]
        w_table[i, 4] = w_centres[i][1]
        w_table[i, 5] = w_centres[i][2]
        w_table[i, 6] = w_means[i]
        w_table[i, 7] = w_cells[0][i]
        w_table[i, 8] = w_cells[1][i]
    w_header = "Object #,Number in Fiji 16-bit image,Object size (voxels),Centre of mass x (voxels),Centre of mass y (voxels),\
Centre of mass z (voxels),Normalised mean intensity,Flanking cell 1,Flanking cell 2"
    w_header = w_header.split(",")
    return w_table, w_header

'''
Functions used to process confocal images

'''

def normalise_stack(im, im1, im2):
    # Normalises im1 image based on the im2 signal within cells in segmented image im
    # Calculates the median signal for each plane, then normalises each plane
    # relative to the median of all medians. 
    imN = np.float64(np.zeros_like(im))
    imM = np.where(im > 1, im2, 0)
    medians = []
    for z in range(0, im.shape[2]):
        plane = imM[:, :, z]
        plane = plane[plane>0]
        if len(plane) > 0:
            median = np.median(plane)
        else:
            median = 0
        medians.append(median)
    medians = np.array(medians)
    m = np.median(medians[medians > 0])
    for z in range(0, len(medians)):
        if medians[z] != 0:
            imN[:, :, z] = (m/medians[z]) * im1[:, :, z]
    imN = np.uint8(imN * 255/np.max(imN))
    return imN

def subtract_images(im1, im2, mask):
    # Select voxels within mask, normalise mean value of images and subtract resulting images
    # First, select signal within mask for both images
    im3 = np.where(mask > 0, im1, 0)
    im4 = np.where(mask > 0, im2, 0)
    # Normalise the intensity and subtract the normalised im2 from im1 (with values below 0 or above 255 set to 0 or 255)
    im5 = np.uint8(np.where(im2 * (np.mean(im3)/np.mean(im4)) >= 255, 255, im2 * (np.mean(im3)/np.mean(im4))))
    im6 = np.where(np.int64(im1) - np.int64(im5) <=0, 0, im1 - im5)
    return im6

'''
Functions used for 3D segmentation

'''

def watershed(im, level, minvol):
    # Applies ITK morphological watershed function     
    image = sitk.GetImageFromArray(im)
    ims = sitk.MorphologicalWatershed(image,level,False,False)
    ims = sitk.RelabelComponent(ims, minvol)
    return np.uint16(sitk.GetArrayFromImage(ims))

def vol_threshold(vol, voxels):
    # creates volume threshold to use in ITK watershed segmentation
    return long(round(vol/(voxels[0]*voxels[1]*voxels[2])))

'''
Functions used in segmentation correction

'''
def list_large_cells(im, maxvol, voxels):
    # lists cells above given volume threshold in cubic micrometers
    t = []
    cells = np.unique(im)
    vols = ndimage.measurements.sum(np.ones_like(im), labels = im, index = cells)
    for i in range(len(cells)):
        if vols[i] > maxvol / (voxels[0] * voxels[1] * voxels[2]):
            t.append([int(cells[i]), vols[i]])
    return np.array(t)

def cells_to_fuse(w_table, w_header, threshold):
    # lists cells that are separated by a cell wall with relative intensity lower than threshold
    # used in segmentation quality and segmentation correction
    f1 = w_header.index("Flanking cell 1")
    f2 = w_header.index("Flanking cell 2")
    ri = w_header.index("New wall relative intensity")
    fuse = []
    for w in w_table:
        if 0 < w[ri] < threshold and min(w[f1], w[f2]) > 0:
            fuse.append([w[f1], w[f2]])
    return np.array(fuse).astype(int)

def replace_cell_values(im, im_new, cells, values, cs):
    # given segmented image "im", target image "im_new", list of cells and their corresponding values,
    # this function attributes to the position of each cell in the target image its corresponding value;
    # to speed up processing, the images are subdivided into blocks of size cs
    cells = cells.astype(int)
    x = im.shape[0]
    y = im.shape[1]
    z = im.shape[2]
    for bx in range(int(np.floor(x/cs)) + 1):
        for by in range(int(np.floor(y/cs)) + 1):
            for bz in range(int(np.floor(z/cs)) + 1):
                a = im[bx * cs : bx * cs + min(cs, x - bx * cs),\
                       by * cs : by * cs + min(cs, y - by * cs),\
                       bz * cs : bz * cs + min(cs, z - bz * cs)]
                b = im_new[bx * cs : bx * cs + min(cs, x - bx * cs),\
                       by * cs : by * cs + min(cs, y - by * cs),\
                       bz * cs : bz * cs + min(cs, z - bz * cs)]
                for c in np.unique(a):
                    if int(c) in cells:
                        j = np.where(cells == int(c))[0][0]
                        b[a == c] = values[j]
                im_new[bx * cs : bx * cs + min(cs, x - bx * cs),\
                       by * cs : by * cs + min(cs, y - by * cs),\
                       bz * cs : bz * cs + min(cs, z - bz * cs)] = b
    return im_new

def fuse_cells(im, fuse, cs):
    # based on existing segmented image and list of pairs of cells to fuse,
    # produce new image in which cells are fused and given the smaller id value of the pair
    # to speed up processing, first subdivide image into blocks of size cs
    im = np.uint64(im)
    im1 = np.zeros_like(im)
    for bx in range(int(np.floor(im.shape[0]/cs)) + 1):
        for by in range(int(np.floor(im.shape[1]/cs)) + 1):
            for bz in range(int(np.floor(im.shape[2]/cs)) + 1):
                a = im[bx * cs : bx * cs + min(cs, im.shape[0] - bx * cs),\
                       by * cs : by * cs + min(cs, im.shape[1] - by * cs),\
                       bz * cs : bz * cs + min(cs, im.shape[2] - bz * cs)]
                b = np.zeros_like(a)
                for c in np.unique(a):
                    if c in fuse[:,0]:
                        j = np.where(fuse[:,0] == c)[0][0]
                        b[a == c] = min(fuse[j,0], fuse[j,1])
                    elif c in fuse[:,1]:
                        j = np.where(fuse[:,1] == c)[0][0]
                        b[a == c] = min(fuse[j,0], fuse[j,1])
                im1[bx * cs : bx * cs + min(cs, im.shape[0] - bx * cs),\
                       by * cs : by * cs + min(cs, im.shape[1] - by * cs),\
                       bz * cs : bz * cs + min(cs, im.shape[2] - bz * cs)] = b
    return im1

'''
Functions used to speed up processing of segmented images

'''
def add_margins(im, cs):
    # Add margins to array to facilitate cropping regions;
    # cs is the size in voxels of the region to be included around the centre of mass in each axis:
    im1 = np.vstack((np.zeros((cs, im.shape[1], im.shape[2])), im, np.zeros((cs, im.shape[1], im.shape[2]))))
    im1 = np.hstack((np.zeros((im1.shape[0], cs, im1.shape[2])), im1, np.zeros((im1.shape[0], cs, im1.shape[2]))))
    im1 = np.dstack((np.zeros((im1.shape[0], im1.shape[1], cs)), im1, np.zeros((im1.shape[0], im1.shape[1], cs))))
    return im1

def crop_cell(im, cell):
    # provides coordinates to crop image around given cell
    c = np.where(im == cell)
    return min(c[0]), max(c[0]), min(c[1]), max(c[1]), min(c[2]), max(c[2])

def find_neighbours(cells, im, cs):
    # Given list of cells and segmented image, produce list of neighbours of each cell
    # add margins to fit image tile around each cell
    imm = add_margins(im, cs)
    # find centre of mass for each cell
    cm = ndimage.measurements.center_of_mass(imm, labels = imm, index = cells)
    # start new table to collect lists of neighbouring cells
    ntable = []
    for i in range(len(cells)) :
        # get cell's centre of mass
        x, y, z = cm[i][0], cm[i][1], cm[i][2]
        # select tile b from image imm centred on cell 
        b = imm[x - cs : x + 1 + cs, y - cs : y + 1 + cs, z - cs : z + 1 + cs]
        # use binary dilation to find neighbours 
        c = ndimage.binary_dilation(np.where(b == cells[i], 1, 0))
        neighbours = np.unique(b * c)[np.unique(b * c) > 0]
        ntable.append([int(cells[i]), neighbours.astype(int)])
    return ntable

'''
Functions used to process images of segmented cells

'''

def find_cell_boundaries(im):
    # Use subtraction of shifted images to find boundaries of segmented cells;
    # this is quicker than using a generic nd_image function
    imb = np.zeros_like(im)
    im1 = np.zeros_like(im)
    im2 = np.zeros_like(im)
    im3 = np.zeros_like(im)
    im4 = np.zeros_like(im)
    im5 = np.zeros_like(im)
    im6 = np.zeros_like(im)
    # create images shifted by one voxel towards each side of the image 
    im1[1:,:,:] = im[:-1,:,:]
    im2[:-1,:,:] = im[1:,:,:]
    im3[:,1:,:] = im[:,:-1,:]
    im4[:,:-1,:] = im[:,1:,:]
    im5[:,:,1:] = im[:,:,:-1]
    im6[:,:,:-1] = im[:,:,1:]
    # subtract each shifted image from orginal image and overlap the subtracted images 
    for imn in (im1, im2, im3, im4, im5, im6):
        ims = np.where(im - imn > 0, 1, 0)
        imb = imb + ims
    # set image boundaries to zero
    imb = imb * ndimage.binary_erosion(np.ones_like(im))
    # set all values above zero to 255 
    imb = np.uint8(np.where(imb>0, 255, 0))
    return imb

def mask_cell_centres(im, imb, c_table, header):
    # Make image of central region of cells, excluding boundaries (imb)
    cx = header.index('Centre of mass x (voxels)')
    cy = header.index('Centre of mass y (voxels)')
    cz = header.index('Centre of mass z (voxels)')
    imc = np.zeros_like(im)
    for i in range(0, len(c_table)):
        imc[c_table[i][cx], c_table[i][cy], c_table[i][cz]] = 1
    mask = np.where(imb == 0, 1, 0)
    imc = ndimage.binary_dilation(imc, iterations = 2, mask = mask)
    imc = np.where(imc == 1, im, 0)
    return imc

def fill_holes(im):
    # Removes small regions with value zero within the image or on image surface
    a = np.uint16(np.ones((3,3,3)))
    for i in range(0,3,2):
        for j in range(0,3,2):
            for k in range(0,3,2):
                a[i,j,k] = 0
    im1 = np.where(im > 1, 1, 0)
    im2 = np.where(im < 2, 1, 0)
    im3 = ndimage.binary_dilation(im1, iterations = 20)
    im3 = ndimage.binary_erosion(im3, structure = a, iterations = 20, mask=im2)
    holes = im3 - im1
    return holes

def fv(cell):
    # convert cell ID to value shown in Fiji 16 bits image
    c = float(cell)
    n = np.floor(c/256)
    f16 = n + 256 *(c - n*256)
    return f16

'''
Functions used to process cell walls

'''

def label_cell_walls(im):
    # Use subtraction of shifted images to find boundaries of segmented cells;
    # this is quicker than using a generic nd_image function
    im = np.uint64(im)
    walls = np.zeros_like(im)
    im1 = np.zeros_like(im)
    im2 = np.zeros_like(im)
    im3 = np.zeros_like(im)
    im4 = np.zeros_like(im)
    im5 = np.zeros_like(im)
    im6 = np.zeros_like(im)
    # create images shifted by one voxel towards each side of the image 
    im1[1:,:,:] = im[:-1,:,:]
    im2[:-1,:,:] = im[1:,:,:]
    im3[:,1:,:] = im[:,:-1,:]
    im4[:,:-1,:] = im[:,1:,:]
    im5[:,:,1:] = im[:,:,:-1]
    im6[:,:,:-1] = im[:,:,1:]
    # overlap each shifted image imn with im and attribute to non-identical voxels
    # the value (im * imn) + 10**8 * (im + imn) (this will give a unique value for each 
    # pair of neighbouring values, regardless of their order; note that this only
    # works for im with less than 10000 cells 
    for imn in (im1, im2, im3, im4, im5, im6):
        imw = np.where(im - imn != 0, (im * imn) + 10**8 * (im + imn), 0)
        walls = np.where(imw > 0, imw, walls)
    # set image boundaries to zero
    walls = walls * ndimage.binary_erosion(np.ones_like(walls))
    return walls

def label_cell_walls_2(im):
    # Apply generic filter to combine cell IDs at the boundaries between cells
    # The function below selects only the non-zero values within the footprint (3x3x3),
    # if there is only one remaining value around the voxel, it is set to zero (not a boundary)
    # if there are two values, a unique value is attributed to the voxel (unique for up to 10000 cells in image);
    # if there are more values, the voxel is set to zero (to keep only cell facets and exclude cell edges)
    def fnc(x):
        if len(np.unique(x)) > 1:
            x = np.sort(x)
            x = x[np.min(np.nonzero(x)) :]
            if len(np.unique(x)) == 2:
                x = 10000 * x[0] + x[-1]
            else:
                x = 0
        else:
            x = 0
        return x
    im = np.int64(im)
    walls = ndimage.generic_filter(im, fnc, 3)
    walls[im == 0] = 0
    return walls

def relabel_walls(walls, minvox):
    # eliminates segmented walls smaller than given minimum voxel number and re-labels remaining walls
    image = sitk.GetImageFromArray(walls)
    image = sitk.RelabelComponent(image, minvox)
    return np.uint16(sitk.GetArrayFromImage(image))  

def wall_z_angles(walls, w_table, w_header, wmin, wmax, cs):
    # given cell walls image, cell walls table and minimum/maximum sizes of cell walls in voxels,
    # calculates angle between vector normal to each wall and the vector normal to teh z plane
    cv = w_header.index("Object size (voxels)")
    cx = w_header.index("Centre of mass x (voxels)")
    cy = w_header.index("Centre of mass y (voxels)")
    cz = w_header.index("Centre of mass z (voxels)")
    # Add margins to array to facilitate cropping cell wall regions;
    # cs is the size in voxels of the region to be included around the centre of mass in each axis:
    walls1 = add_margins(walls, cs)
    # initiate table with wall angles
    t = []
    # crop region around each cell wall in list and measure angles
    for w in w_table:
        # Select only walls within given size range 
        if (wmin < w[cv] < wmax) and True not in [np.isnan(v) for v in w]:
            b = walls1[w[cx] : w[cx] + 2*cs, w[cy] : w[cy] + 2*cs, w[cz] : w[cz] + 2*cs]
            # check that the wall is actually within the selected region
            # (center of mass can not coincide with object)
            if w[0] in np.unique(b):
                # fit plane to all points of given all and find vector vn normal to plane
                c = np.where(b == w[0])
                d = []
                for j in range (len(c[0])):
                    d.append([c[0][j], c[1][j], c[2][j]])
                md, vn = planeFit(d)
                # calculate angle between vn and the main axis vector
                ang = (180 / np.pi) * angle_vectors(vn, [0, 0, walls1.shape[2]])
                # if angle is more than 90 degrees, change to complement (orientation does not matter);
                # if angle is zero, change to 0.01 (reserve zero values for absent entries in final table)
                if ang > 90:
                    ang = 180 - ang
                elif ang == 0:
                    ang = 0.001
                # add wall ID and angles to table
                t.append([w[0], np.round(ang, 2)])
    t = np.array(t)
    # append values to new w_table
    w_table, w_header = update_c_table(w_table, t[:,0], t[:,1], w_header, "Angle to z plane")
    return w_table, w_header

def correct_wall_intensities(walls, w_table, w_header, wmin, wmax, imN):
    # given cell walls table, correct mean cell wall signal to reduce bias due to cell wall orientation
    # first, create table with values of wall_z_ratios and original mean intensities
    # cv and czr are the indices of w_table columns, respectively, for wall volume and wall_z_ratios
    cv = w_header.index("Object size (voxels)")
    cz = w_header.index("Angle to z plane")
    a = np.zeros((len(w_table), 5))
    m = ndimage.measurements.mean(imN, labels = walls, index = w_table[:,0].astype(int))
    for i in range(len(w_table)):
        a[i,0] = w_table[i][0]
        a[i,1] = w_table[i][cv]
        if (wmin < w_table[i][cv] < wmax) and True not in [np.isnan(v) for v in w_table[i]]:
            a[i,2] = w_table[i][cz]  # 2 will be the index for angle to z-plane
            a[i,3] = m[i]            # 3 will be the index for mean wall intensity
        else:
            a[i,2] = 0
            a[i,3] = 0 
    # sort by angles and select only lines with non-zero values
    b = a[np.argsort(a[:,2])]
    c = np.where(b[:,2]>0)[0][0]
    b = b[c:]
    # calculate median values in 100 bins (add additional bin if more than one value
    # remains at the high end)
    f = regression_bins(b[:,2], b[:,3], 100)
    if f[2] > 0.5:
        # for each wall within accepted size range, calculate expected intensity using fitted curve,
        # then re-adjust intensity (normalise expected intensity to 100, adjust original intensity by the same factor)
        for i in range(len(a)):
            if (wmin < a[i, 1] < wmax):
                its = f[0] * a[i, 2] + f[1]
                a[i, 4] = 100/its * a[i, 3]
    else:
        for i in range(len(a)):
            a[i, 4] = a[i, 3]
    # append values to new w_table
    w_table, w_header = update_c_table(w_table, a[:,0], a[:,4], w_header, "Corrected wall intensity")
    return w_table, w_header

def regression_bins(v1, v2, bins):
    # Calculates regression line of values 0 versus values 1, using the median values for each value interval 
    # First, calculate median values of v1 and v2 in given number of bins (add additional bin if more than one value
    # remains at the high end)
    n = np.floor(len(v1)/ bins)
    # start table with medians of each value for each bin
    m = []
    nb = np.floor(len(v1) / n)
    for i in range(int(nb)):
        m1 = np.median(v1[i * n : (i * n) + (n - 1)])
        m2 = np.median(v2[i * n : (i * n) + (n - 1)])
        m.append([m1, m2])
    if min(len(v1[int(nb) * n :]), len(v2[int(nb) * n :])) > 1:
        m.append([np.median(v1[int(nb) * n :]), np.median(v2[int(nb) * n :])])
    # fit curve to median values
    return stats.linregress(m)

def new_wall_relative_intensity(im, walls, w_table, w_header, cs):
    cx = w_header.index("Centre of mass x (voxels)")
    cy = w_header.index("Centre of mass y (voxels)")
    cz = w_header.index("Centre of mass z (voxels)")
    f1 = w_header.index("Flanking cell 1")
    f2 = w_header.index("Flanking cell 2")
    ci = w_header.index("Corrected wall intensity")
    nw = w_header.index("New wall filter")
    wt = w_table[w_table[:,nw] == 1]
    imm = add_margins(im, cs)
    wm = add_margins(walls, cs)
    # Now crop region around each new wall in list, calculate intensity relative to other flanking walls and add to table
    res = []
    w_table_new = []
    for w in w_table:
        if w[nw] == 1:
            x, y, z = round(w[cx]), round(w[cy]), round(w[cz])
            cim = imm[x : x + 2*cs, y : y + 2*cs, z : z + 2*cs]
            cw = wm[x : x + 2*cs, y : y + 2*cs, z : z + 2*cs]
            cf1 = np.where(cim == w[f1], 1, 0)
            cf2 = np.where(cim == w[f2],1, 0)
            ws = np.where(cf1 + cf2 > 0, cw, 0)
            ws = np.unique(ws)[np.unique(ws) > 0]
            m = []
            for v in ws:
                if v in w_table[:,0]:
                    j = np.where(w_table[:,0] == v)[0][0]
                    m.append(w_table[j, ci])
            if len(m)> 0:
                if np.median(m) > 0:
                    ri = w[ci]/np.median(m)
                    line = np.append(w, ri)
                else:
                    line = np.append(w, 0)
            else:
                line = np.append(w, 0)
        else:
            line = np.append(w, 0)
        w_table_new.append(line)
    w_header.append("New wall relative intensity")
    return np.array(w_table_new), w_header

def find_new_walls(w_table, w_header, excluded):
    # for each cell in the cell walls table, find wall with lowest corrected intensity
    f1 = w_header.index("Flanking cell 1")
    f2 = w_header.index("Flanking cell 2")
    ci = w_header.index("Corrected wall intensity")
    # Make list of all cells flanking walls in w_table
    cells = []
    for cell in np.unique(np.concatenate((w_table[:,f1],w_table[:,f2]))):
        if cell not in excluded:
            cells.append(cell)
    # expand the list to make space for lowest intensity wall
    cells = np.expand_dims(cells,1)
    cells = np.hstack((cells, np.zeros_like(cells)))
    # find lowest intensity wall for each cell
    for i in range(len(cells)):
        c1 = w_table[w_table[:,f1] == cells[i,0]]
        c2 = w_table[w_table[:,f2] == cells[i,0]]
        c = np.concatenate((c1, c2))
        # remove lines with wall intensity zero
        c = c[c[:,ci] > 0]
        # find ID of wall with lowest intensity and add to cells table
        if len(c) > 1:
            cells[i,1] = c[c[:,ci] == min(c[:,ci])][0][0]
    # find walls that occur twice in list of walls with lowest intensity
    w1 = Counter(cells[:,1])
    w2 = {}
    for k, v in w1.iteritems():
        w2.setdefault(v, []).append(k)
    new_walls = w2[2]
    #
    w_table_new = []
    for i in range(len(w_table)):
        if w_table[i, 0] in new_walls:
            line = np.append(w_table[i], 1)
        else:
            line = np.append(w_table[i], 0)
        w_table_new.append(line)
    w_header.append("New wall filter")
    return np.array(w_table_new), w_header, new_walls

'''
Geometry functions 

'''

def create_grid(im):
    # create grid
    xx, yy, zz = np.mgrid[:im.shape[0], :im.shape[1], :im.shape[2]]
    return xx, yy, zz

def planeFit(points):
    # Fits an n-dimensional plane to the points.
    # Returns a point on the plane and the normal.
    points = np.transpose(points)
    ctr = points.mean(axis=1)
    x = points - ctr[:,None]
    M = np.dot(x, x.T)
    return ctr, np.linalg.svd(M)[0][:,-1]

def plane_3_points(points):
    p1 = points[0]
    p2 = points[1]
    p3 = points[2]
    v1 = p3 - p1
    v2 = p3 - p2
    vn = np.cross(v1, v2)
    md = (p1 + p2 + p3)/3
    return md, vn

def dotproduct(v1, v2):
  return sum((a*b) for a, b in zip(v1, v2))

def length(v):
  return math.sqrt(dotproduct(v, v))

def angle_vectors(v1, v2):
  return math.acos(dotproduct(v1, v2) / (length(v1) * length(v2)))

def planes(p1, p2, dim, xx, yy, zz):
    # draws planes matching the projection of the line between points p1 and p2
    #onto the XZ or XY image planes; used to subsequently define axis passing through p1 and p2
    # "dim" chooses which axis will be constant:
    # 0 for x (plane YZ in orthogonal views), 1 for y (plane XZ in orthogonal views)
    if dim == 0:
        var1 = xx
        var2 = yy
        if float(p1[0] - p2[0]) != 0:
            a = float(p1[2] - p2[2]) / float(p1[0] - p2[0])
        else:
            a = float(p1[2] - p2[2])
        d = -(a * p1[0] - p1[2])
    elif dim == 1:
        var1 = yy
        var2 = xx
        if float(p1[1] - p2[1]) != 0:
            a = float(p1[2] - p2[2]) / float(p1[1] - p2[1])
        else:
            a = float(p1[2] - p2[2])
        d = -(a * p1[1] - p1[2])
    # create normalised plane equation
    b = 0
    c = -1
    n = 1/np.sqrt(a**2 + b**2 + c**2)
    p = n * (a * var1 + b * var2 + c * zz + d)
    return p

def dist_to_plane(p1, p2, xx, yy, zz):
    # draws all planes perpendicular to the line connecting points P1 and P2
    a = float(p1[0] - p2[0]) / float(p1[2] - p2[2])
    b = float(p1[1] - p2[1]) / float(p1[2] - p2[2])
    d = a * (xx - p1[0]) + b * (yy - p1[1]) + (zz - p1[2])
    return d

def dist_to_centre(p1, xx, yy, zz):
    # Draws concentric spheres around point p1 in image
    c = (xx - p1[0]) ** 2 + (yy - p1[1]) ** 2 + (zz - p1[2]) ** 2
    return c

def spherical_mask(radius, voxels):
    # Creates spherical mask of given radius
    vradius = float(radius)/voxels[0]
    s = np.ceil(vradius * 2)
    s = 2 * np.floor(s/2) + 1
    m = (s-1)/2
    xx, yy, zz = np.mgrid[:s, :s, :s]
    d = (xx - m) ** 2 + (yy - m) ** 2 + (zz - m) ** 2
    c = d[m,m,0]
    mask = np.uint8(np.where(d <= c, 1, 0))
    return mask

def cylinders(plane1, plane2):
    # Draws concentric cylinders around the intersection between plane1 and plane2
    cyl = np.sqrt(plane1**2 + plane2**2)
    return cyl

def point_on_normal(im, md, vn):
    # scan points on normal below point md until the furthest point is found that still fits inside image im
    v = 0
    m = 0
    p = []
    while m >= 0:
        pt = md + (vn * v)
        pt = np.array([round(pt[0]), round(pt[1]), round(pt[2])])
        p.append(pt)
        m = min([im.shape[0], im.shape[1], im.shape[2]] - pt)
        v += 1
    return p[-2]

def draw_line(im, pt, vn):
    # use vector vn and starting point pt to draw line on image im
    # progressively collect points along vector
    points = []
    for i in [1, -1]:
        v = 0
        m = 1
        n = 1
        while m >= 0 and n > 0:
            p = pt + (vn * v)
            p = np.array([round(p[0]), round(p[1]), round(p[2])])
            m = min(p)
            n = min([im.shape[0], im.shape[1], im.shape[2]] - p)
            points.append(p)
            v += i
    # eliminate points that cross image edges
    points = np.array(points)
    for j in [0,1,2]:
        points = points[points[:,j] >= 0.]
        points = points[points[:,j] < im.shape[j]]
    # build image
    for p in points:
        im[p[0], p[1], p[2]] = 255
    return points, im

def find_main_axis(plane1, plane2):
    # given two images produced by the function "planes", find intersection between planes
    # Used to define main axis of inflorescence stem or buds
    pl1 = np.where(plane1 > 0, 1, 0)
    pl2 = np.where(plane2 > 0, 1, 0)
    im1 = pl1 + pl2
    im2 = np.where(im1 == 0, 1, 0)
    im3 = ndimage.binary_dilation(im2, structure = np.ones((3,3,3)))
    axis = np.where(im1 + im3  == 3, 255, 0)
    return np.uint8(axis)

def scan_main_axis(im, axis, down):
    # scans main axis for first occurrence of value above background in segmented image
    if down:
        r = range(axis.shape[2])
    else:
        r = range(axis.shape[2] - 1, -1, -1)
    # look for first occurrence of non-background value in axis
    for z in r:
        p = np.where(axis[:,:,z] == 255)
        if len(p[0]) > 0:
            if im[np.min(p[0]), np.min(p[1]), z] > 1:
                break
            else:
                continue
    return [int(np.min(p[0])), int(np.min(p[1])), z]

def axis_central_margins(axis, extra_margin):
    # After rotating central axis of the image to make it vertical,
    # calculate margins to add to image to make the axis central
    # extra_margin adds more space around the edges of the image if required
    for z in range(axis.shape[2]):
        if np.max(axis[:,:,z]) > 0:
            break
    p = np.where(axis[:,:,z] > 0)
    px = p[0][0]
    py = p[1][0]
    if px < round(axis.shape[0]/2):
        dx1, dx2 = round(axis.shape[0]/2) - px, 0
    else:
        dx1, dx2 = 0, round(px - axis.shape[0]/2)
    if py < round(axis.shape[1]/2):
        dy1, dy2 = round(axis.shape[1]/2) - py, 0
    else:
        dy1, dy2 = 0, round(py - axis.shape[1]/2)
    dx1, dx2, dy1, dy2 = dx1 + extra_margin, dx2 + extra_margin, dy1 + extra_margin, dy2 + extra_margin
    return dx1, dx2, dy1, dy2

def axis_central_image(im, dx1, dx2, dy1, dy2):
    # adjusts image shape to place the central axis in the centre of the xy plane;
    # used after the image is rotated to make the central axis vertical;
    # dx1, dx2, dy1, dy2 are the numbers of voxels to add before and after the x and y axes,
    # calculated using the function axis_central_margins 
    im = np.concatenate((np.zeros((dx1, im.shape[1], im.shape[2])), im, np.zeros((dx2, im.shape[1], im.shape[2]))), axis = 0)
    im = np.concatenate((np.zeros((im.shape[0], dy1, im.shape[2])), im, np.zeros((im.shape[0], dy2, im.shape[2]))), axis = 1)
    return im

def trim_xyz(im, b, m):
    # removes all empty spaces around 3D image (i.e., with values equal or less than background value b),
    # leaving a margin of size m (voxels)around all sides
    a = np.where(im > b)
    im = im[min(a[0]):max(a[0]), min(a[1]):max(a[1]), min(a[2]):max(a[2])]
    return add_margins(im, m)
    
def scale_to_apex(summit, bottom,  voxels, dist):
    # calculates factor to convert value of points in dist to voxel distances
    a = np.array((summit[0] * voxels[0], summit[1] * voxels[1], summit[2] * voxels[2]))
    b = np.array((bottom[0] * voxels[0], bottom[1] * voxels[1], bottom[2] * voxels[2]))
    vd = np.linalg.norm(a-b)
    c = dist[summit[0], summit[1], summit[2]]
    d = dist[bottom[0], bottom[1], bottom[2]]
    scale_apex = vd / (d - c)
    return scale_apex

def scale_to_axis(summit, bottom, dist, cyl, voxels):
    # find midpoint of axis and corresponding value in dist
    mid = (np.array(summit) + np.array(bottom))/ 2
    v = dist[mid[0], mid[1], mid[2]]
    # draw plane through midpoint
    im1 = np.where(dist > v, 1, 0)
    im2 = ndimage.binary_dilation(im1)
    pl = im2 - im1
    # find point where plane crosses image edge
    if np.max(pl[0, 0, :]) == 1:
        e = np.where(pl[0, 0, :] == 1)
        e = [0, 0, int(e[0][0])]
    elif np.max(pl[0, pl.shape[1]-1, :]) == 1:
        e = np.where(pl[0, pl.shape[1]-1, :] == 1)
        e = [0, pl.shape[1]-1, int(e[0][0])]
    elif np.max(pl[0, :, 0]) == 1:
        e = np.where(pl[0, :, 0] == 1)
        e = [0, int(e[0][0]), 0]
    elif np.max(pl[pl.shape[0]-1, :, 0]) == 1:
        e = np.where(pl[pl.shape[0]-1, :, 0] == 1)
        e = [pl.shape[0]-1, int(e[0][0]), 0]
    elif np.max(pl[:, 0, 0]) == 1:
        e = np.where(pl[:, 0, 0] == 1)
        e = [int(e[0][0]), 0, 0]
    elif np.max(pl[:, 0, pl.shape[2]-1]) == 1:
        e = np.where(pl[:, 0, pl.shape[2]-1] == 1)
        e = [int(e[0][0]), 0, pl.shape[2]-1]
    # calculate distance in voxels between midpoint and edge
    a = np.array((mid[0] * voxels[0], mid[1] * voxels[1], mid[2] * voxels[2]))
    b = np.array((e[0] * voxels[0], e[1] * voxels[1], e[2] * voxels[2]))
    vd = np.linalg.norm(a-b)
    # calculate scaling factor for cyl: 
    scale_axis = vd / (cyl[e[0], e[1], e[2]] - cyl[mid[0], mid[1], mid[2]])
    return scale_axis

def angles(axis, voxels, vnew):
    # calculate angles to use successively to rotate image and make the main axis normal to the z plane
    axis = ndimage.interpolation.zoom(axis, [voxels[0]/vnew, voxels[1]/vnew, voxels[2]/vnew], order = 0)
    for t in range(axis.shape[2]):
        if np.max(axis[:,:,t]) > 0:
            break
    for b in range(axis.shape[2]-1, -1, -1):
        if np.max(axis[:,:,b]) > 0:
            break
    pt = [i for i in np.where(axis[:,:,t] == 255)]
    pb = [i for i in np.where(axis[:,:,b] == 255)]
    if float(pb[1][0] - pt[1][0]) != 0:
        ang_x = (180 / np.pi) * np.arctan(float(pb[0][0] - pt[0][0]) / float(pb[1][0] - pt[1][0]))
        axis = ndimage.interpolation.rotate(axis, ang_x, axes = (0,1), order = 0)
    else:
        ang_x = 0
    for t in range(axis.shape[2]):
        if np.max(axis[:,:,t]) > 0:
            break
    for b in range(axis.shape[2]-1, -1, -1):
        if np.max(axis[:,:,b]) > 0:
            break
    pt = [i for i in np.where(axis[:,:,t] == 255)]
    pb = [i for i in np.where(axis[:,:,b] == 255)]
    if b - t != 0:
        ang_y = (180 / np.pi) * np.arctan(float(pb[1][0] - pt[1][0]) / (b - t))
        axis_r = ndimage.interpolation.rotate(axis, ang_y, axes = (1,2), order = 0)
    else:
        ang_y = 0
    return axis_r, ang_x, ang_y

def rotate_image(im, ang_x, ang_y, voxels, vnew, o):
    # rotates image using successive angles ang_x and ang_y; used to align main axis with z axis;
    # new image will have cubic voxels of size vnew; use order 3 for confocal images and 0 for
    # segmented images (order 0 does not interpolate and consequently does not change voxel values)
    d = im.dtype
    im_r = ndimage.interpolation.zoom(im, [voxels[0]/vnew, voxels[1]/vnew, voxels[2]/vnew], order = o)
    im_r = ndimage.interpolation.rotate(im_r, ang_x, axes = (0,1), order = o)
    im_r = ndimage.interpolation.rotate(im_r, ang_y, axes = (1,2), order = o)
    return im_r.astype(d)

def axis_central_margins(axis, extra_margin):
    # After rotating central axis to make it vertical,
    # calculate margins to add to image to make the axis central
    # extra_margin adds more space around the edges of the image if required
    for z in range(axis.shape[2]):
        if np.max(axis[:,:,z]) > 0:
            break
    p = np.where(axis[:,:,z] > 0)
    px = p[0][0]
    py = p[1][0]
    if px < round(axis.shape[0]/2):
        dx1, dx2 = round(axis.shape[0]/2) - px, 0
    else:
        dx1, dx2 = 0, round(px - axis.shape[0]/2)
    if py < round(axis.shape[1]/2):
        dy1, dy2 = round(axis.shape[1]/2) - py, 0
    else:
        dy1, dy2 = 0, round(py - axis.shape[1]/2)
    dx1, dx2, dy1, dy2 = dx1 + extra_margin, dx2 + extra_margin, dy1 + extra_margin, dy2 + extra_margin
    return dx1, dx2, dy1, dy2

'''
Functions to process image borders and surfaces 

'''
def border_cells(im, cs):
    # finds all cells that intersect the image borders
    mask = np.ones_like(im) - ndimage.binary_erosion(np.ones_like(im))
    cells = np.unique(im[mask > 0])
    imb = replace_cell_values(im, np.zeros_like(im), cells, cells, cs)
    return imb

def bottom_cells(im):
    # collects ids of cells closest to the bottom of the image at each x,y position
    b = np.zeros_like(im[:, :, 0])
    for z in range(im.shape[2] - 1, -1, -1):
        b = np.where(b <= 1, im[:, :, z], b)
    return np.unique(b)

def im_surface(im, mask, cells):
    # Extracts image surface, excluding region within mask and using cells as seeds
    im1 = np.where(im > 1, 1, 0)
    im1 = im1 - ndimage.binary_erosion(im1)
    im1 = np.where(mask > 0, 0, im1)
    seed = np.where(cells > 0, im1, 0)
    a = np.uint16(np.ones((3,3,3)))
    im2 = ndimage.binary_dilation(seed, structure = a, iterations = 0, mask=im1)
    surf = np.where(im2 > 0, im, 0)
    return surf

'''
Functions used to produce heat map images

'''
def define_colorbar(im, bar_min, bar_max):
    # defines size and step for color bar, given minimum and maximum values
    bar_size = round(im.shape[1]/100) * 100
    step = (bar_max - bar_min) / (bar_size - 1)
    bar_vals = [bar_min, bar_max, step, bar_size]
    return bar_vals

def add_colorbar(im, bar_vals):
    # adds color bar to heat map images; bar_vals is produced by "define_colorbar"
    for i in range(0,11):
        for j in range(0,int(bar_vals[3])):
            im[i,j,(im.shape[2] - 1)] = round((bar_vals[0] + (j * bar_vals[2])) * (255 / bar_vals[1]))
    for i in range (11,14):
        for j in range(0,int(bar_vals[3])):
            im[i,j,(im.shape[2] - 1)] = 0
    return im

'''
Image filtering 

'''

def create_structure(n):
    # creates structuring element for operations using region around each voxel
    # the element is defined as a cube with size n; this function could be modified 
    # to produce elements of different shapes
    a = np.zeros((n,n,n,3))
    for x in range(n):
        for y in range(n):
            for z in range(n):
                a[x, y, z] = [x, y, z]
    b = np.ones((n,n,n,3)) * - np.floor(n/2)
    a = a + b
    return a

def median_filter(a, b, n):
    # given image a, this function returns an image in which each
    # voxel contains the mode value of all voxels within structuring element of side n centred
    # in the same voxel of image a; b is an image containing a but with margins of
    # n voxels added to all sides (either zero values, or adjacent a values if a has been
    # broken into blocks)
    s = create_structure(n)
    m = np.floor(n/2)
    imt = np.zeros((a.shape[0], a.shape[1], a.shape[2], n**3))
    i = -1
    # create sub-arrays from array b, centered on each position in the filtering element 
    for x in range(n):
        for y in range(n):
            for z in range(n):
                i = i + 1
                j = s[x, y, z]
                imt[:, :, :, i] = b[m + j[0] : b.shape[0] - m + j[0], m + j[1] : b.shape[1] - m + j[1], m + j[2] : b.shape[2] - m + j[2]]
    # sort along the first axis - this produces sorted lines with all elements contained within the
    # filtering element placed at each position in array a
    ims = np.sort(imt)
    # select the array containing the median values
    im_med = ims[:,:,:,np.floor(n**3)/2]
    return im_med

def mode_filter(a, b, n):
    # given image a, this function returns an image in which each
    # voxel contains the mode value of all voxels within structuring element of side n centred
    # in the same voxel of image a; b is an image containing a but with margins of
    # n voxels added to all sides (either zero values, or adjacent a values if a has been
    # broken into blocks)
    s = create_structure(n)
    m = np.floor(n/2)
    imt = np.zeros((a.shape[0], a.shape[1], a.shape[2], n**3))
    i = -1
    # create sub-arrays from array b, centered on each position in the filtering element 
    for x in range(n):
        for y in range(n):
            for z in range(n):
                i = i + 1
                j = s[x, y, z]
                imt[:, :, :, i] = b[m + j[0] : b.shape[0] - m + j[0], m + j[1] : b.shape[1] - m + j[1], m + j[2] : b.shape[2] - m + j[2]]
    # sort along the first axis - this produces sorted lines with all elements contained within the
    # filtering element placed at each position in array a
    ims = np.sort(imt)
    # calculate the mode for each line - this produces an array containing the mode of the filtering element
    #placed at each position in a
    mod = mode_non_zero(ims)
    return mod

def mode_non_zero(ims):
    # takes sorted ims array produced by function mode_filter and returns most common non-zero value within each ims element
    ncells = 10
    mod = np.zeros_like(ims[:,:,:,0])
    chg = np.zeros_like(ims[:,:,:,0])
    count = []
    # set up counting array; axis 0 counts the number of cells counted; axis 1 contains the current cell; axes 2,3,4 correspond to the mod array
    for i in range(ncells):
        count.append([np.zeros_like(chg), np.zeros_like(chg)])
    count = np.array(count)
    # populate count with starting cells 
    count[0, 1] = ims[:,:,:,0] 
    # subtract successive slices of ims to find positions where values have changed
    for i in range(1, n**3):
        dif = np.array([ims[:,:,:,i] - ims[:,:,:,i-1] != 0])[0]
        chg = chg + dif
        difcell = dif * ims[:,:,:,i]
        # count how many times each value appears and save into an array corresponding to the sequence of different values
        for j in range(ncells):
            count[j,0] = np.where(chg == j, count[j,0] + 1, count[j,0])
            count[j,0][ims[:,:,:,i] < 2] = 0
        for k in range(int(np.max(chg))): 
            count[k, 1] = np.where(dif * chg == k, difcell, count[k, 1])
    # find cells corresponding to maximum value counts for each position
    countmax = np.amax(count[:,0], axis = 0)
    for j in range(ncells):
        mod = np.where(count[j,0] == countmax, count[j,1], mod)
    return mod
    
def expand_cells(im, n, cs):
    # Used to fill empty spaces within segmented image
    # Create target image and add margins to fit filtering element of side n to image edges
    im_new = np.zeros_like(im)
    imm = add_margins(im, np.floor(n/2))
    # Break up image into blocks to speed um processing
    x = im.shape[0]
    y = im.shape[1]
    z = im.shape[2]
    for bx in range(int(np.floor(x/cs)) + 1):
        for by in range(int(np.floor(y/cs)) + 1):
            for bz in range(int(np.floor(z/cs)) + 1):
                # create block for original segmented image
                a = im[bx * cs : bx * cs + min(cs, x - bx * cs),\
                       by * cs : by * cs + min(cs, y - by * cs),\
                       bz * cs : bz * cs + min(cs, z - bz * cs)]
                # create corresponding block in target image, with margins to fit filtering element
                b = imm[bx * cs : bx * cs + min(cs, x - bx * cs) + 2 * np.floor(n/2),\
                       by * cs : by * cs + min(cs, y - by * cs) + 2 * np.floor(n/2),\
                       bz * cs : bz * cs + min(cs, z - bz * cs) + 2 * np.floor(n/2)]
                # calculate non-zero mode signal within filtering element and attribute to each voxel
                c = mode_filter(a, b, n)
                # copy block with modes to target image
                im_new[bx * cs : bx * cs + min(cs, x - bx * cs),\
                       by * cs : by * cs + min(cs, y - by * cs),\
                       bz * cs : bz * cs + min(cs, z - bz * cs)] = c
    return im_new    

'''
Statistical functions
'''

def deviation_absolute(sample):
    # calculate ratios of absolute deviations from mean divided by mean
    a = []
    sm = np.median(sample)
    for s in sample:
        a.append(abs((s - sm)/sm))
    return a

def deviation(sample):
    # calculate ratios deviation from mean divided by mean
    a = []
    sm = np.median(sample)
    for s in sample:
        a.append((s - sm)/sm)
    return a

def compare_CV(data1, data2):
    # Use modified Levene test to compare coefficients of variation between data1 and data2
    CV1 = np.std(data1)/np.mean(data1)
    CV2 = np.std(data2)/np.mean(data2)
    d1 = deviation_absolute(data1)
    d2 = deviation_absolute(data2)
    W, p = stats.levene(d1, d2)
    return CV1, CV2, p

def variance_CI(data, chi1, chi2):
    # calculates the confidence intervals for variance given the lower and upper values for chi
    # (the latter needs to be checked on a table based on the degrees of freedom and values for alpha)
    sig1 = np.sqrt(((len(data) - 1) * np.std(data) ** 2)/chi1)
    sig2 = np.sqrt(((len(data) - 1) * np.std(data) ** 2)/chi2)
    return sig1, sig2

def bootstrap_value(data, nsamp, alpha):
    # Returns bootstrap estimate of 100.0*(1-alpha) CI for value
    n = len(data)
    i = np.random.randint(0, n, nsamp)
    samples = np.sort(data[i], axis = None)
    return (samples[int((alpha/2.0) * nsamp)],
            samples[int((1-alpha/2.0) * nsamp)])

def bootstrap_statistic(data, nsamp, statistic, alpha):
    # Returns bootstrap estimate of 100.0*(1-alpha) CI for statistic
    n = len(data)
    i = np.random.randint(0, n, (nsamp, n))
    samples = data[i]
    stat = np.sort(statistic(samples, 1))
    return (stat[int((alpha/2.0) * nsamp)],
            stat[int((1-alpha/2.0) * nsamp)])
