# Supplementary material for: Control of Oriented Tissue Growth through Repression of Organ Boundary Genes Promotes Stem Morphogenesis
Source: Dev Cell. 2016 Oct 24;39(2):198–208. doi: 10.1016/j.devcel.2016.08.013 (PMC5084710; doi:10.1016/j.devcel.2016.08.013)
Supplement: Data S1. Annotated Source Code and Instructions for Installation and Use of Scripts for Image Analysis, Related to Experimental Procedures [file mmc6.zip › Rib_zone_analysis/python_scripts/cell_data_table.py]

# -*- python -*-
#
#   This program is free software: you can redistribute it and/or modify
#   it under the terms of the GNU General Public License as published by
#   the Free Software Foundation, either version 3 of the License, or
#   (at your option) any later version.
#
#   This program is distributed in the hope that it will be useful,
#   but WITHOUT ANY WARRANTY; without even the implied warranty of
#   MERCHANTABILITY or FITNESS FOR A PARTICULAR PURPOSE.  See the
#   GNU General Public License for more details.
#
#   You should have received a copy of the GNU General Public License
#   along with this program.  If not, see <http://www.gnu.org/licenses/>.
#

''' This script reads a segmented image and produces a csv table with
cell data (centre of mass, volumes)

'''

import os
import sys
import bud_analysis_lib as ba


#Main programme:


path = os.path.abspath("images_table.csv")
images = ba.images_table(path)
print(" ")
print("Cell Data Table")

for l in images[1:]:
    if l[images[0].index('cell_data_table')] == "0":
        try:
            path1 = l[images[0].index('Path to folder')]
            rootname = l[images[0].index('Folder name')]
            metadata = os.path.join(path1, rootname, "Metadata.txt")
            filename = os.path.join(path1, rootname, rootname)

            #Collect files and info
            print(" ")
            print("Processing images " + rootname + "...")
            metadata, voxels = ba.read_metadata(metadata)

            #Read images:
            print("Reading images...")
            if os.path.isfile(filename + "_seg.tif"):
                im = ba.read_tif(filename + "_seg.tif")
            else:
                print("Segmented image not found")

            # Produce table with data for selected cells
            print("Producing cell data table")
            c_table, c_header = ba.cells_table(im, voxels)
            ba.save_table(c_table, c_header, filename + "_cell_data.csv")

            # Update images table
            l[images[0].index('cell_data_table')] = '1'
            ba.uptade_images_table(images, path)
            print("Done!")
            print(" ")
            
        except:
            print "Error: ", sys.exc_info()[1]
            l[images[0].index('cell_data_table')] = 'error'
            ba.uptade_images_table(images, path)
            print(" ")
