# Supplementary material for: Control of Oriented Tissue Growth through Repression of Organ Boundary Genes Promotes Stem Morphogenesis
Source: Dev Cell. 2016 Oct 24;39(2):198–208. doi: 10.1016/j.devcel.2016.08.013 (PMC5084710; doi:10.1016/j.devcel.2016.08.013)
Supplement: Data S1. Annotated Source Code and Instructions for Installation and Use of Scripts for Image Analysis, Related to Experimental Procedures [file mmc6.zip › Rib_zone_analysis/python_scripts/cell_layers.py]

# -*- python -*-
#
#   This program is free software: you can redistribute it and/or modify
#   it under the terms of the GNU General Public License as published by
#   the Free Software Foundation, either version 3 of the License, or
#   (at your option) any later version.
#
#   This program is distributed in the hope that it will be useful,
#   but WITHOUT ANY WARRANTY; without even the implied warranty of
#   MERCHANTABILITY or FITNESS FOR A PARTICULAR PURPOSE.  See the
#   GNU General Public License for more details.
#
#   You should have received a copy of the GNU General Public License
#   along with this program.  If not, see <http://www.gnu.org/licenses/>.
#

'''
This script attributes segmented cells to cell layers (1 for
epidermis, then progressively deeper), produces an image of the cell
layers and updates the cell data table with information on layer and
distance between each cell's centre of mass and the organ surface.

The image is first rotated to make the main axis vertical (used to
select cells at the bottom of the image, which must not be identified
as surface cells) and voxels are made cubic (important to measure
distances to surface). Empty spaces within the segmented image are
masked to avoid creating artifactual external surfaces. Cells touching
the image borders or exposed to the background but facing the bottom
of the image (resultig from incomplete segmentation) are also masked.

Binary erosion is then applied recursively to assign cells to layers,
"peeling off" the previous layer at each step. To avoid artifacts
caused by segmentation errors, cells that are abmormally thick for
their layer (median thickness multiplied by given threshold) are also
masked. Distances to the surface are defined as the number of
iterations of binary erosion required to reach the cell's centre of
mass, starting from the organ surface. The distances are converted to
micrometers before updating the cell data table.

Inputs are confocal image stack with cell outlines (_R.tif), the
corresponding segmented image (_seg.tif) and the cell data table. The
main axis of the image (_axis.tif) is either read or produced using
the landmark coordinates (_axis.points) selected using the Fiji macro
landmarks_3D.ijm.

Outputs are an image of the detected cell layers (labelled
sequentially with 10 * layer number) and the updated cell data table
with cells assigned to cell layers (0 if not assigned) and distances
to surface in voxels (0 if not assigned).

'''

import os
from os import listdir
import sys
import numpy as np
from scipy import ndimage
import bud_analysis_lib as ba


def all_landmarks(path):
    # collect all available landmarks from ".points" files
    files = [f for f in listdir(path) if '.points' in f]
    pts = []
    for f in files:
        p = ba.read_points_3D_Viewer(os.path.join(path, f)).tolist()
        pts = pts + p
    return pts

def surf_dist(surf, include):
    # Uses binary erosion to peel off one layer of voxels at a time, then labels voxels
    # according to their distance to the surface in voxel layers. This is used later to 
    # detect cells that are too "thick" to fit in a given cell layer and consequently are
    # flagged as artifacts.
    sdist = np.zeros_like(surf)
    im1 = np.where(surf > 0, 1, 0)
    while 1 in sdist + im1:
        sdist = sdist + im1
        im1 = ndimage.binary_dilation(im1, mask = include)
    sdist = np.where(sdist > 0, (sdist - np.max(sdist) -1) * -1, 0)
    return np.uint16(sdist)

def layers_table(im):
    # Sets up layers table; new centres of mass are needed because the image has been rotated
    cells = np.unique(im)
    cells = cells[cells > 1]
    cm = ndimage.measurements.center_of_mass(im, labels = im, index = cells)
    t = np.zeros((len(cells), 6))
    for i in range(len(cells)):
        t[i][0] = cells[i]
        t[i][1] = round(cm[i][0])
        t[i][2] = round(cm[i][1])        
        t[i][3] = round(cm[i][2])
    return np.array(t)

def label_layers(im, exclude, holes, surf, sdist, l_table, cutoff, cs):
    # Labels each of the cell laters in the image and eliminates cells that are too "thick" to fit the layer
    # (likely artifacts of undersegmentation)
    j = 1
    while np.max(surf) > 0:
        cells = np.unique(surf)
        cells = cells[cells>0]
        l_table, bad_cells = filter_layer(l_table, cells, sdist, cutoff, j)
        mask = ba.replace_cell_values(im, np.zeros_like(im), bad_cells, np.ones_like(bad_cells), cs)
        im1 = ba.replace_cell_values(im, np.zeros_like(im), cells, np.ones_like(cells), cs)
        exclude = exclude + im1 + mask
        im1 = np.where(mask > 0, 0, im1)
        im2 = ndimage.binary_dilation(im1)
        im3 = im2 - im1
        im4 = np.where(exclude == 0, im3, 0)
        surf = np.where(im4 == 1, im, 0)
        mask = np.zeros_like(im)
        im1 = np.zeros_like(im)
        j = j + 1
    return l_table
                     
def filter_layer(l_table, cells, sdist, cutoff, label):
    # Calculates the maximum distance to the bud surface for each cell, the median maximum distance for all cells in the layer,
    # then selects only cells with a value lower than the median multiplied by a given cutoff value. The IDs of cells that pass
    # is added to the main table (l_table) and a list of cells hat did not pass is provided.
    d = []
    bad_cells = []
    for i in range(len(l_table)):
        if l_table[i, 0] in cells:
            l_table[i, 5] = sdist[l_table[i, 1], l_table[i, 2], l_table[i, 3]]
            d.append(sdist[l_table[i, 1], l_table[i, 2], l_table[i, 3]])
    if len(d) > 0 and np.max(d) > 0:
        d = np.array(d)
        med_dist = np.median(d[d > 0])
        for i in range(0, len(l_table)):
            if l_table[i, 0] in cells:
                if  l_table[i, 5] > cutoff * med_dist:
                    bad_cells.append(l_table[i, 0])
                else:
                    if l_table[i, 5] > 0 and l_table[i, 4] == 0:
                       l_table[i, 4] = label
    return l_table, np.array(bad_cells)

# Parameter values
cutoff = 1.3                # cutoff value to filter cell layers (times the median cell thickness for the layer)
cs = 20                     # this defines the size of the image cropped around each cell wall during processing

# Main programme:

path = os.path.abspath("images_table.csv")
images = ba.images_table(path)
print(" ")
print("Cell layers")

for line in images[1:]:
    if line[images[0].index('cell_layers')] == "0":
        try:
            print(" ")
            # Define file paths and names
            path1 = line[images[0].index('Path to folder')]
            rootname = line[images[0].index('Folder name')]
            met = os.path.join(path1, rootname, "Metadata.txt")
            filename = os.path.join(path1, rootname, rootname)

            # Read data
            print("Processing images " + rootname + "...")
            metadata, (vx, vy, vz) = ba.read_metadata(met)
            c_lines = ba.read_table(filename  + "_cell_data.csv")
            c_table, c_header = ba.table_str_to_float(c_lines, 1)
                        
            if os.path.isfile(filename + "_seg.tif"):
                im = ba.read_tif(filename + "_seg.tif")
            else:
                print("Segmented image not found")
                
            if os.path.isfile(filename + "_R.tif"):
                imR = ba.read_tif(filename + "_R.tif")
            else:
                print("Confocal image not found")

            if os.path.isfile(filename  + "_main_axis.tif"):
                axis = ba.read_tif(filename  + "_main_axis.tif")
            elif os.path.isfile(filename  + "_axis.points"):
                pa = ba.read_points_3D_Viewer(filename  + "_axis.points")
                xx, yy, zz = ba.create_grid(im)
                px = ba.planes(pa[0], pa[1], 0, xx, yy, zz)
                py = ba.planes(pa[0], pa[1], 1, xx, yy, zz)
                axis = ba.find_main_axis(px, py)
                ba.save_tif(np.uint8(axis), filename + "_main_axis.tif", (vx, vy, vz))
            else:
                print("Main axis image and main axis landmarks not found")

            print("Finding cell layers")

            # First rotate image; this makes voxels cubic (important to measure distances to apex)
            # and allows cells at the bottom of the image to be blocked from being selected as surface cells
            print("Rotating image")
            axis_r, ang_x, ang_y = ba.angles(axis, (vx, vy, vz), min(vx, vy, vz))
            im_r = ba.rotate_image(im, ang_x, ang_y, (vx, vy, vz), min(vx, vy, vz), 0)

            # if landmarks for main axis have been manually selected, check if summit landmark is closer to
            # the bottom of the bottom landmark; if so, the image needs to be flipped  
            if os.path.isfile(filename  + "_axis.points"):
                pa = ba.read_points_3D_Viewer(filename  + "_axis.points")
                if pa[0,2] > pa[1,2]:
                    im_r = im_r[:,:,::-1]

            # trim rotated image to speed up processing
            dx1, dx2, dy1, dy2 = ba.axis_central_margins(axis_r, 20)
            im_r = ba.axis_central_image(im_r, dx1, dx2, dy1, dy2)
            im_r = ba.trim_xyz(im_r, 1, 5)
            print("Masking non-surface regions")

            # Collect ids of cells closest to the bottom of the image (will not be detected as surface cells)
            bot_cells = ba.bottom_cells(im_r)
            bot_cells = ba.replace_cell_values(im_r, np.zeros_like(im_r), bot_cells, bot_cells, cs)

            # Fill regions within image that have background value (to avoid detection as external surface)
            holes = ba.fill_holes(im_r)

            # Find cells touching image borders
            bdr_cells = ba.border_cells(im, cs)
            bdr_cells = ba.replace_cell_values(im_r, np.zeros_like(im_r), np.unique(bdr_cells), np.unique(bdr_cells), cs)

            # Create masks to include and exclude voxels during next steps
            exclude = np.where(bot_cells + bdr_cells + ndimage.binary_dilation(holes) > 0, 1, 0)
            include = np.where(im_r > 0, 1, 0)
            include = np.where(exclude > 0, 0, include)
            print("Finding distances to surface")

            # Find landmarked cells to seed image surface
            pts = all_landmarks(os.path.join(path1, rootname))
            lcells = ba.landmark_cells(im, pts, 1)
            lcells = ba.replace_cell_values(im_r, np.zeros_like(im_r), lcells[:,0], lcells[:,0], cs)

            # Extract image surface to start peeling off layers
            surf = ba.im_surface(im_r, exclude, lcells)
            sdist = surf_dist(surf, include)
            print("Detecting cell layers")

            # Create table and add layer values
            l_table = layers_table(im_r)
            l_table = label_layers(im_r, exclude, holes, surf, sdist, l_table, cutoff, cs)

            # change distance to surface from voxels to micrometers 
            l_table[:,5] = l_table[:,5] * min(vx, vy, vz)

            # add layers and distances to surface to cell data table
            c_table, c_header = ba.update_c_table(c_table, l_table[:,0], l_table[:, 4:6], c_header, "Cell layer,Distance to bud surface (micrometers)")
            ba.save_table(c_table, c_header, filename+ "_cell_data.csv")

            # Save image
            im_layers = ba.replace_cell_values(im, np.zeros_like(im), l_table[:,0][l_table[:,4] > 0], l_table[:,4][l_table[:,4] > 0], cs)
            ba.save_tif(np.uint8(im_layers) * 10, filename  + "_layers.tif", (vx, vy, vz))

            # Update metadata
            new_lines = []
            new_lines.append('cell_layers:')
            new_lines.append('cutoff = ' + str(cutoff) + ' (cutoff value to filter cell layers (times the median cell thickness for the layer))')
            new_lines.append('cs = ' + str(cs)+ ' (size of the image cropped around each cell wall during processing)')
            ba.update_metadata(metadata, new_lines, met)

            # Update images table
            line[images[0].index('cell_layers')] = '1'
            ba.uptade_images_table(images, path)
            print("Done!")
            print(" ")
            
        except:
            print(" ")
            print "Error: ", sys.exc_info()[1]
            line[images[0].index('cell_layers')] = 'error'
            ba.uptade_images_table(images, path)
        print(" ")


                     
