# Supplementary material for: Control of Oriented Tissue Growth through Repression of Organ Boundary Genes Promotes Stem Morphogenesis
Source: Dev Cell. 2016 Oct 24;39(2):198–208. doi: 10.1016/j.devcel.2016.08.013 (PMC5084710; doi:10.1016/j.devcel.2016.08.013)
Supplement: Data S1. Annotated Source Code and Instructions for Installation and Use of Scripts for Image Analysis, Related to Experimental Procedures [file mmc6.zip › Rib_zone_analysis/python_scripts/cell_stats_table.py]

#
#   This program is free software: you can redistribute it and/or modify
#   it under the terms of the GNU General Public License as published by
#   the Free Software Foundation, either version 3 of the License, or
#   (at your option) any later version.
#
#   This program is distributed in the hope that it will be useful,
#   but WITHOUT ANY WARRANTY; without even the implied warranty of
#   MERCHANTABILITY or FITNESS FOR A PARTICULAR PURPOSE.  See the
#   GNU General Public License for more details.
#
#   You should have received a copy of the GNU General Public License
#   along with this program.  If not, see <http://www.gnu.org/licenses/>.
#

'''
This script collects cell measurements from the specified tables for
multiple images (replicates), filters the data based on given
parameters on the tables (e.g. cell layer, ROI, nuclear signal), then
produces a new table with descriptive statistics for each replicate
and the combined data, and statistical tests for each successive pair
of data columns.

The folder names for each replicate, the names of cell data tables,
the variables to be compared and the filtering criteria need to be
entered in a csv table that also contains information subsequently
used to make boxplots of the data (box colours, label  and order). The
path to the input table is
~/Desktop/bud_analysis/template_files/statistics_header.csv.

The output data are saved in the table
~/Desktop/bud_analysis/template_files/cell_statistics.csv'. This needs
to be remaned or moved before the next analysis, or the results will
be overwritten.

'''

import os
import numpy as np
from scipy import ndimage
from scipy import stats
from cStringIO import StringIO
import gzip
from os import listdir
from os.path import isfile, join
import bud_analysis_lib as ba


def table_start(lines):
    table = []
    for i in range(len(lines)):
        table.append([lines[i][0]])
    table.append([""])
    table.append(["n"])
    table.append(["Median"])
    table.append(["Mean"])
    table.append(["SD"])
    table.append([""])
    table.append(["Summary for each replicate"])
    return table

def data_tables(lines, n, path, suff, exc):
    # collect names of data tables
    r = lines[0][n].split(";")
    # start merged data table tr, list of headers hr and table ts with data from each replicate
    hr = []
    tr = []
    # collect data from each table and header
    for i in range(len(r)): 
        p = os.path.join(path, r[i])
        d = [f for f in listdir(p) if (suff in f)]
        for e in exc:
            for f in d:
                if e != '' and e in f:
                    d.remove(f)
        data = ba.read_table(os.path.join(p, d[0]))
        data, header = ba.table_str_to_float(data, 1)
        hr.append(header)
        tr.append(data)
    return r, hr, tr

def table_stats(lines, v, e, n, r, h, tr):
    lc = []
    for i in range(len(lines)):
        lc.append(lines[i][n])
    lc.append("")
    #
    t1 = []
    ts1 = []
    # filter data 
    for i in range(len(r)):
        t, v1 = filter_data(lines, v, e, n, r[i], h[i], tr[i])
        if len(t) > 0:
            t1 = t[:, v1].tolist() + t1
            ts1.append(t[:, v1].tolist())
    # add summary statistics for filtered and combined data
    lc.append(str(len(t1)))
    if len(t1) > 0:
        lc.append(str(np.median(t1)))
        lc.append(str(np.mean(t1)))
        lc.append(str(np.std(t1)))
        lc.append("")
        lc = replicate_stats(r, t1, ts1, lc, n)
    return lc

def filter_data(lines, v, e, n, r, h, tr):
    # 
    v1 = h.index(lines[v][n])
    # if data are from time course experiment, eliminate duplicate lines
    # for cells in time 1 (which match two cells in time 2 after division)
    if h[v1][-2:] == "t1":
        data = remove_duplicate_lines(tr, h)
    else :
        data = tr
    # filter data
    for l in range(v + 1, e - 1, 3):
        if lines[l][n] != "":
            # find indices of columns used to filter data
            f = h.index(lines[l][n])
            # read min and max values for filtering
            fmin = float(lines[l + 1][n])
            fmax = float(lines[l + 2][n])
            # use indices and values to filter the data for each column
            t = []
            for d in data:
                if fmin <= d[f] <= fmax:
                    t.append(d)
            data = t
    return np.array(data), v1

def replicate_stats(r, t, ts, lc, n):
    for i in range(len(ts)):
        lc.append(r[i] + "; n = "+ str(len(ts[i])) + "; Sum = " + str(np.sum(ts[i])) + "; Median = " + str(np.median(ts[i])) \
        + "; Mean = " + str(np.mean(ts[i])) + "; SD: = " + str(np.std(ts[i])) if len(ts[i]) != 0 else r[i] + "; n = 0")
    lc.append("")       
    lc.append("Treatment " + str(n))
    for x in t:
        if x == 0:
            lc.append("")
        else:
            lc.append(str(x))
    return lc

def merge_tables(table, lc):
    if len(table) < len(lc):
        [table.append([""]) for i in range(len(lc) - len(table))]
    elif len(lc) < len(table):
        [lc.append("") for i in range(len(table) - len(lc))]
    for i in range(len(table)):
        table[i].append(lc[i])
    return table
                
def output_table(lines, path):
    table = []
    for l in lines:
        table.append(str(l).replace("', '", ",")[2:-2] + "\n")
    f = open(path, "w")
    f.writelines(table)
    f.close()
    
# Main programme

# Define paths
path = os.path.abspath("images_table.csv")
path = path[:path.index("processed")]

# Read data
lines = ba.read_table(os.path.join(path, "template_files", "statistics_header.csv"))
suff = lines[1][1]
exc = lines[2][1].split(',')

# Set up table
table = table_start(lines)
# find lines where variable and filters are defined
for v in range(len(lines)):
    if "Variable" in lines[v][0]:
        break
# find line to start writing data
for e in range(v+1, len(lines)):
    if "Boxplot" in lines[e][0]:
        break

# Process data for each table column 
for n in range(1, len(lines[0])):
    # read headers (h), merged data (t) and single replicate data (ts)
    r, h, tr = data_tables(lines, n, os.path.join(path, "processed_images"), suff, exc)
    lc = table_stats(lines, v, e, n, r, h, tr)
    table = merge_tables(table, lc)

output_table(table, os.path.join(path, "processed_images","cell_statistics.csv"))

print("")
print("Done!")
