# Supplementary material for: Control of Oriented Tissue Growth through Repression of Organ Boundary Genes Promotes Stem Morphogenesis
Source: Dev Cell. 2016 Oct 24;39(2):198–208. doi: 10.1016/j.devcel.2016.08.013 (PMC5084710; doi:10.1016/j.devcel.2016.08.013)
Supplement: Data S1. Annotated Source Code and Instructions for Installation and Use of Scripts for Image Analysis, Related to Experimental Procedures [file mmc6.zip › Rib_zone_analysis/python_scripts/cell_wall_orientation.py]

#
#   This program is free software: you can redistribute it and/or modify
#   it under the terms of the GNU General Public License as published by
#   the Free Software Foundation, either version 3 of the License, or
#   (at your option) any later version.
#
#   This program is distributed in the hope that it will be useful,
#   but WITHOUT ANY WARRANTY; without even the implied warranty of
#   MERCHANTABILITY or FITNESS FOR A PARTICULAR PURPOSE.  See the
#   GNU General Public License for more details.
#
#   You should have received a copy of the GNU General Public License
#   along with this program.  If not, see <http://www.gnu.org/licenses/>.
#
#

'''
This script takes an image of newly deposited cell walls (produced by
the script "new_walls.py") and calculates the orientation of each new
wall in relation to the image main axis. "Angle to the main axis"
is the angle between the given vector for the image main axis and the
vector normal to plane best fitting the wall; "Angle to the radial
axis" is the angle between the vector normal to best fitting plane and
a vector perpendicular to the main axis that crosses the wall's centre
of mass.

Input files are the segmented image, corresponding image of cell
walls, image or landmarks for the main axis, cell data table and cell
walls table.

The calculated angles are added to the walls data table (produced by
the script "new_walls.py") and the cell data tables. Images are
produced in which the new walls are given values proportional to the
angles to the main axis or radial axis (heat map images
"_new_wall_angles_main_axis.tif" and
"_new_wall_angles_radial_axis.tif"). Images are also saved in which
the two cells flanking each new wall are given values proportional to
the angles to the main axis or radial axis (heat map images
"_new_cell_angles_main_axis.tif" and
"_new_cell_angles_radial_axis.tif").

Default parameters are: cs = 20  (size of the image cropped around
each cell wall during processing) bar_min = 0  (minimum values for
angle in angles heat map images) bar_max = 90  (maximum values for
angle in angles heat map images)

'''

import os
import os.path
from os import listdir
import sys
import numpy as np
import math
from scipy import ndimage
import bud_analysis_lib as ba


def wall_angles(walls, axis, cs):
    # find coordinates for main axis
    axis_c = np.where(axis > 0)
    ac = []
    for i in range (len(axis_c[0])):
        ac.append([axis_c[0][i], axis_c[1][i], axis_c[2][i]])
    ac = np.array(ac)
    # define vector for main axis
    mx = round(np.average(ac[:,0]))
    my = round(np.average(ac[:,1]))
    vl = np.array([mx, my, 0]) - np.array([my, my, axis.shape[2]])
    # find centre of mass of walls
    w = np.unique(walls)
    w = w[w > 0]
    cm = ndimage.measurements.center_of_mass(walls, labels = walls, index = w)
    # Initiate table of wall IDs and angles
    t = []
    # Crop region b around each wall to speed up calculations
    for i in range(len(w)):
        x, y, z = round(cm[i][0]), round(cm[i][1]), round(cm[i][2])
        b = walls[x - cs : x + cs, y - cs : y + cs, z - cs : z + cs]
        # check that the wall is actually within the selected region
        # (center of mass may not coincide with object)
        if w[i] in np.unique(b):
            # fit plane to all points and find vector vn normal to plane
            c = np.where(b == w[i])
            d = []
            for j in range (len(c[0])):
                d.append([c[0][j], c[1][j], c[2][j]])
            md, vn = ba.planeFit(d)
            # find radial vector vr between centre of mass of given wall and corresponding point on main axis  
            vr = cm[i] - np.array([mx, my, cm[i][2]])
            # calculate angles between vn and the main axis (vl) and radial (vr) vectors
            ang = ['', '']
            ang[0] = (180 / np.pi) * ba.angle_vectors(vn, vl)
            ang[1] = (180 / np.pi) * ba.angle_vectors(vn, vr)
            # if angle is more than 90 degrees, change to complement (orientation does not matter);
            # if angle is zero, change to 0.01 (reserve zero values for absent entries in final table)
            for k in range(2):
                if ang[k] > 90:
                    ang[k] = 180 - ang[k]
                elif ang[k] == 0:
                    ang[k] = 0.001
        else:
            ang = [0,0,0]
        # add wall ID and angles to table
        t.append([w[i], ang[0], ang[1]])
    return np.array(t)
        
def flanking_cells(w_table, w_header):
    # Collects cell number and angles for cells flanking new walls
    # First find column numbers
    nw = w_header.index("New wall filter")
    f1 = w_header.index("Flanking cell 1")
    f2 = w_header.index("Flanking cell 2")
    am = w_header.index("Angle to main axis")
    ar = w_header.index("Angle to radial axis")
    # initiate table
    cells = []
    # select new wall entries
    t = w_table[w_table[:, nw] > 0]
    # collect angles for each pair of cells
    # add label to flanking cells for subsequent selection of one entry per wall
    for w in t:
        cells.append([w[f1], w[am], w[ar], 1])
        cells.append([w[f2], w[am], w[ar], 2])
    return np.array(cells)

def new_wall_angles(w_table, w_header):
    # Collects wall number and angles for walls marked as new
    # Find column numbers
    wi = w_header.index("Object #")
    nw = w_header.index("New wall filter")
    am = w_header.index("Angle to main axis")
    ar = w_header.index("Angle to radial axis")
    # initiate table
    nwalls = []
    # select new wall entries
    t = w_table[w_table[:, nw] > 0]
    for w in t:
        nwalls.append([w[wi], w[am], w[ar]])
    return np.array(nwalls)


# Set parameters

cs = 20         # defines the size of the image cropped around each cell wall during processing
bar_min = 0     # Sets minimum values for angle in angles heat map images
bar_max = 90    # Sets maximum values for angle in angles heat map images

#Main programme:

path = os.path.abspath("images_table.csv")
images = ba.images_table(path)
print(" ")
print("Cell Wall Orientation")

for l in images[1:]:
    if l[images[0].index('cell_wall_orientation')] == "0":
        try:
            print(" ")
            # Define path and file names
            path1 = l[images[0].index('Path to folder')]
            rootname = l[images[0].index('Folder name')]
            filename = os.path.join(path1, rootname, rootname)
            met = os.path.join(path1, rootname, "Metadata.txt")

            # Read metadata and cell data table
            print("Processing images " + rootname + "...")
            metadata, voxels = ba.read_metadata(met)
            c_lines = ba.read_table(filename + "_cell_data.csv")
            c_table, c_header = ba.table_str_to_float(c_lines, 1)

            # Read walls image if present
            print("Reading images")
            if os.path.isfile(filename + "_walls.tif"):
                walls = ba.read_tif(filename + "_walls.tif")
            else:
                print("Please run script 'new_walls' first")

            # Read main axis or make new
            if os.path.isfile(filename  + "_main_axis.tif"):
                axis = ba.read_tif(filename  + "_main_axis.tif")
            elif os.path.isfile(filename  + "_axis.points"):
                pa = ba.read_points_3D_Viewer(filename  + "_axis.points")
                xx, yy, zz = ba.create_grid(walls)
                px = ba.planes(pa[0], pa[1], 0, xx, yy, zz)
                py = ba.planes(pa[0], pa[1], 1, xx, yy, zz)
                axis = ba.find_main_axis(px, py)
                ba.save_tif(np.uint8(axis), filename + "_main_axis.tif", voxels)
            else:
                print("Main axis image and main axis landmarks not found")

            # Read cells image
            if os.path.isfile(filename + "_seg.tif"):
                im = ba.read_tif(filename + "_seg.tif")
            else:
                print("Segmented image not found")
                
            # Read wall data table
            if os.path.isfile(filename + "_walls_data.csv"):
                w_lines = ba.read_table(filename + "_walls_data.csv")
                w_table, w_header = ba.table_str_to_float(w_lines, 1)
            else:
                print("Please run script 'new_walls' first")

            # Rotate images
            print("Rotating images...")
            axis_r, ang_x, ang_y = ba.angles(axis, voxels, min(voxels))
            walls_r = ba.rotate_image(walls, ang_x, ang_y, voxels, min(voxels), 0)
            walls_r = ba.add_margins(walls_r, cs)
            axis_r = ba.add_margins(axis_r, cs)

            # Calculate angles between vector normal to wall, main axis and radial axis
            print("Calculating cell wall projections...")
            wang = wall_angles(walls_r, axis_r, cs)

            # Add angles to w_table and save
            print("Updating tables...")
            w_table, w_header = ba.update_c_table(w_table, wang[:,0], np.around(wang[:,1:], decimals = 2), w_header, "Angle to main axis,Angle to radial axis")
            ba.save_table(w_table, w_header, filename + "_walls_data.csv")

            # Add angles to cells inc_table flanking the new walls, save
            cells = flanking_cells(w_table, w_header)
            cells = cells[cells[:,0] > 1]
            c_table, c_header = ba.update_c_table(c_table, cells[:,0], cells[:,1:], c_header,\
                                                  "Recent division - angle to main axis,Recent division - angle to radial axis,Cell pair label")
            ba.save_table(c_table, c_header, filename + "_cell_data.csv")
            
            # Make heat map images for new walls, radial and main axis angles
            nwalls = new_wall_angles(w_table, w_header)
            bar_vals = ba.define_colorbar(walls, bar_min, bar_max)
            hm_l = ba.replace_cell_values(walls, np.uint8(np.zeros_like(walls)), nwalls[:,0], np.around(nwalls[:,1]), cs)
            hm_l = ba.add_colorbar(hm_l, bar_vals)
            hm_r = ba.replace_cell_values(walls, np.uint8(np.zeros_like(walls)), nwalls[:,0], np.around(nwalls[:,2]), cs)
            hm_r = ba.add_colorbar(hm_r, bar_vals)
            ba.save_tif(hm_l, filename + "_new_wall_angles_main_axis.tif", voxels)
            ba.save_tif(hm_r, filename + "_new_wall_angles_radial.tif", voxels)

            # Make heat map images for cells flanking new walls
            hm_cl = ba.replace_cell_values(im, np.uint8(np.zeros_like(im)), cells[:,0], np.around(cells[:,1]), cs)
            hm_cl = ba.add_colorbar(hm_cl, bar_vals)
            hm_cr = ba.replace_cell_values(im, np.uint8(np.zeros_like(im)), cells[:,0], np.around(cells[:,2]), cs)
            hm_cr = ba.add_colorbar(hm_cr, bar_vals)
            ba.save_tif(hm_cl, filename + "_new_cell_angles_main_axis.tif", voxels)
            ba.save_tif(hm_cr, filename + "_new_cell_angles_radial.tif", voxels)            

            # Update metadata
            new_lines = []
            new_lines.append('cell_wall_orientation:')
            new_lines.append('bar_min = ' + str(bar_min) + ' (minimum value for angles in heat map images)')
            new_lines.append('bar_max = ' + str(bar_max) + ' (maximum value for angles in heat map images)')
            new_lines.append('cs = ' + str(cs) + ' (size of the image cropped around each cell wall during processing)')
            ba.update_metadata(metadata, new_lines, met)
            
            # Update images table 
            l[images[0].index('cell_wall_orientation')] = '1'
            ba.uptade_images_table(images, path)
            print("Done!")
            print(" ")
            
        except:
            print(" ")
            print "Error: ", sys.exc_info()[1]
            l[images[0].index('cell_wall_orientation')] = 'error'
            ba.uptade_images_table(images, path)
        print(" ")
