# Supplementary material for: Control of Oriented Tissue Growth through Repression of Organ Boundary Genes Promotes Stem Morphogenesis
Source: Dev Cell. 2016 Oct 24;39(2):198–208. doi: 10.1016/j.devcel.2016.08.013 (PMC5084710; doi:10.1016/j.devcel.2016.08.013)
Supplement: Data S1. Annotated Source Code and Instructions for Installation and Use of Scripts for Image Analysis, Related to Experimental Procedures [file mmc6.zip › Rib_zone_analysis/python_scripts/new_walls.py]

# -*- python -*-
#
#   This program is free software: you can redistribute it and/or modify
#   it under the terms of the GNU General Public License as published by
#   the Free Software Foundation, either version 3 of the License, or
#   (at your option) any later version.
#
#   This program is distributed in the hope that it will be useful,
#   but WITHOUT ANY WARRANTY; without even the implied warranty of
#   MERCHANTABILITY or FITNESS FOR A PARTICULAR PURPOSE.  See the
#   GNU General Public License for more details.
#
#   You should have received a copy of the GNU General Public License
#   along with this program.  If not, see <http://www.gnu.org/licenses/>.
#

'''
This script detects newly deposited cell walls in mPS-PI images,
assuming that mPS-PI signal is proportional to wall thickness. A new
wall is flagged when two neighbouring cells share the same wall as
their wall with lowest intensity. To correct for diminishing intensity
with increasing depth in the confocal stack, the mPS-PI image in each
plane is normalised using the average signal within the segmented
cells. The normalised cell wall intensities are then corrected for the
bias introduced by the fact that walls parallel to the imaging plane
appear weaker; for this, a corrective function is obtained by plotting
all wall intensities as a function of their angle to the imaging
plane. The corrected cell wall intensities are added to the walls data
table and an image of new walls is saved.

Inputs are a mPS-PI confocal stack (_R.tif) and the corresponding
segmented image (_seg.tif). If available (e.g. as an output of
segmentation_quality.py), an image of cell walls and the corresponding
walls data table are read, otherwise they are created.

Outputs are the walls data csv table containing corrected cell wall
intensities and with new walls marked, and a 16 bit TIF image stack
of the new walls.

'''

import os
import os.path
from os import listdir
import sys
import numpy as np
from scipy import ndimage
import bud_analysis_lib as ba


# Parameter values
cs = 20                         # this defines the size of the image cropped around each cell wall during processing
wmin = 165                      # minimum number of voxels in accepted cell walls
wmax = 2000                     # maximum number of voxels in accepted cell walls

#Main program:

path = os.path.abspath("images_table.csv")
images = ba.images_table(path)
            
path = os.path.abspath("images_table.csv")
images = ba.images_table(path)
print(" ")
print("New Walls")

for l in images[1:]:
    if l[images[0].index('new_walls')] == "0":
        try:
            print(" ")
            # Define path and file names
            path1 = l[images[0].index('Path to folder')]
            rootname = l[images[0].index('Folder name')]
            filename = os.path.join(path1, rootname, rootname)
            met = os.path.join(path1, rootname, "Metadata.txt")

            # Read metadata and cell data table
            metadata, voxels = ba.read_metadata(met)
            lines = ba.read_table(filename + "_cell_data.csv")
            c_table, c_header = ba.table_str_to_float(lines, 1)

            # Read image files
            print("Processing images " + rootname)
            print("Reading images")
            if os.path.isfile(filename + "_seg.tif"):
                im = ba.read_tif(filename + "_seg.tif")
            else:
                print("Segmented image not found")
                
            if os.path.isfile(filename + "_R.tif"):
                imR = ba.read_tif(filename + "_R.tif")
            else:
                print("Confocal image not found")

            # Normalise images 
            print("Normalising images")
            imN = ba.normalise_stack(im, imR, imR)

            # Detect cell walls
            print("Detecting cell walls...")           
            if os.path.isfile(filename + "_walls.tif"):
                walls = ba.read_tif(filename + "_walls.tif")
                ba.save_tif(walls, filename + "_walls.tif", voxels)
            else:
                walls = ba.label_cell_walls(im)
                walls = ba.relabel_walls(walls, 100)
                ba.save_tif(walls, filename + "_walls.tif", voxels)

            #Read or make table with cell wall intensities:
            if os.path.isfile(filename + "_walls_data.csv"):
                w_lines = ba.read_table(filename + "_walls_data.csv")
                w_table, w_header = ba.table_str_to_float(w_lines, 1)
                if 'New wall filter' not in w_header:
                    print("Finding low intensity cell walls") 
                    # w_table, w_header = ba.wall_z_ratios(walls, w_table, w_header, wmin, wmax, cs)
                    w_table, w_header = ba.wall_z_angles(walls, w_table, w_header, wmin, wmax, cs)
                    w_table, w_header = ba.correct_wall_intensities(walls, w_table, w_header, wmin, wmax, imN)
                    w_table, w_header, new_walls = ba.find_new_walls(w_table, w_header, [])
                    w_table, w_header = ba.new_wall_relative_intensity(im, walls, w_table, w_header, cs)
                    ba.save_table(w_table, w_header, filename+ "_walls_data.csv")
            else:
                # Make new walls table
                w_table, w_header = ba.walls_table(im, imN, walls)
                # Find weak cell walls and update cell walls table
                print("Checking wall orientations") 
                # w_table, w_header = ba.wall_z_ratios(walls, w_table, w_header, wmin, wmax, cs)
                w_table, w_header = ba.wall_z_angles(walls, w_table, w_header, wmin, wmax, cs)
                print("Correcting intensities")
                w_table, w_header = ba.correct_wall_intensities(walls, w_table, w_header, wmin, wmax, imN)
                print("Finding low intensity cell walls")
                w_table, w_header, new_walls = ba.find_new_walls(w_table, w_header, [])
                w_table, w_header = ba.new_wall_relative_intensity(im, walls, w_table, w_header, cs)
                ba.save_table(w_table, w_header, filename+ "_walls_data.csv")

            # Create and save image of new walls
            print("Saving image")
            w = w_table[:, w_header.index("Object #")][w_table[:, w_header.index("New wall filter")] > 0].astype(int)
            im_nw = ba.replace_cell_values(walls, np.zeros_like(walls), w, w, cs)
            ba.save_tif(im_nw, filename + "_new_walls.tif", voxels)
            
            # Update metadata
            new_lines = []
            new_lines.append('new_walls, parameters:')
            new_lines.append('cs = ' + str(cs)+ ' (size of the image cropped around each cell wall during processing)')
            new_lines.append('wmin = ' + str(wmin) + ' (minimum number of voxels in accepted cell walls)')
            new_lines.append('wmax = ' + str(wmax) + ' (maximum number of voxels in accepted cell walls)')
            ba.update_metadata(metadata, new_lines, met)

            # Update images table
            l[images[0].index('new_walls')] = '1'
            ba.uptade_images_table(images, path)
            print("Done!")
            print(" ")
            
        except:
            print(" ")
            print "Error: ", sys.exc_info()[1]
            l[images[0].index('new_walls')] = 'error'
            ba.uptade_images_table(images, path)
        print(" ")


        
