# Supplementary material for: Control of Oriented Tissue Growth through Repression of Organ Boundary Genes Promotes Stem Morphogenesis
Source: Dev Cell. 2016 Oct 24;39(2):198–208. doi: 10.1016/j.devcel.2016.08.013 (PMC5084710; doi:10.1016/j.devcel.2016.08.013)
Supplement: Data S1. Annotated Source Code and Instructions for Installation and Use of Scripts for Image Analysis, Related to Experimental Procedures [file mmc6.zip › Rib_zone_analysis/python_scripts/rib_zone.py]

#
#   This program is free software: you can redistribute it and/or modify
#   it under the terms of the GNU General Public License as published by
#   the Free Software Foundation, either version 3 of the License, or
#   (at your option) any later version.
#
#   This program is distributed in the hope that it will be useful,
#   but WITHOUT ANY WARRANTY; without even the implied warranty of
#   MERCHANTABILITY or FITNESS FOR A PARTICULAR PURPOSE.  See the
#   GNU General Public License for more details.
#
#   You should have received a copy of the GNU General Public License
#   along with this program.  If not, see <http://www.gnu.org/licenses/>.
#

'''
This script calculates the distances from the centre of mass of each
cell to the main axis or to the apex (defined as a plane normal to the
main axis and containing the point where the main axis first crosses
the segmented cells).

Inputs are a segmented image, the corresponding cell data table and
either landmark coordinates to draw the main axis of the image
(selected with Fiji macro landmarks_3D.ijm and names _axis.points or
_boundaries.points), or an image of the main axis (e.g. produced by
select_ROIs.py).

The cell data table is updated with the distances and saved.
'''

import os
from os import listdir
import sys
import numpy as np
from scipy import ndimage
import bud_analysis_lib as ba


# Parameter values
cs = 20  # this defines the size of the image cropped around each cell wall during processing

#Main programme:

path = os.path.abspath("images_table.csv")
images = ba.images_table(path)
print(" ")
print("Rib Zone")

for l in images[1:]:
    if l[images[0].index('rib_zone')] == "0":
        try:
            print(" ")
            path1 = l[images[0].index('Path to folder')]
            rootname = l[images[0].index('Folder name')]
            filename = os.path.join(path1, rootname, rootname)
            met = os.path.join(path1, rootname, "Metadata.txt")

            # Open images and info
            print("Processing images " + rootname)
            metadata, voxels = ba.read_metadata(met)

            if os.path.isfile(filename + "_seg.tif"):
                im = ba.read_tif(filename + "_seg.tif")
            else:
                print("Segmented image not found")

            # set background to zero
            im[im==1] = 0

            # Draw reference objects
            xx, yy, zz = ba.create_grid(im)
             
            if os.path.isfile(filename  + "_main_axis.tif"):
                axis = ba.read_tif(filename  + "_main_axis.tif")
            else:
                print("Drawing main axis")
                if os.path.isfile(filename  + "_boundaries.points"):
                    # draw main axis by defining the best fitting plane to at least five points
                    # placed on the boundaries of the meristem, then drawing a line normal
                    #through the plane and crossing the midpoint between the boundary points
                    points = ba.read_points_3D_Viewer(filename  + "_boundaries.points")
                    md, vn = ba.planeFit(points)
                    axis = np.uint8(ba.draw_line(np.zeros_like(im), md, vn)[1])
                    ba.save_tif(axis, filename + "_main_axis.tif", voxels)
                elif os.path.isfile(filename  + "_axis.points"):
                    # draw main axis through manually selected landmarks
                    # at the summit and bottom of image
                    pa = ba.read_points_3D_Viewer(filename  + "_axis.points")
                    vn = (pa[0] - pa[1])/float(max(abs((pa[0] - pa[1]))))
                    axis = np.uint8(ba.draw_line(np.zeros_like(im), pa[0], vn)[1])
                    ba.save_tif(axis, filename + "_main_axis.tif", voxels)
                else:
                    print("Main axis image and main axis landmarks not found")

            # if landmarks for main axis have been manually selected, check if summit landmark is closer to
            # the bottom of the bottom landmark; if so, the image needs to be flipped
            flip = False
            if os.path.isfile(filename  + "_axis.points"):
                pa = ba.read_points_3D_Viewer(filename  + "_axis.points")
                if pa[0,2] > pa[1,2]:
                    flip = True
                    
            print("Drawing distances to apex")
            summit = ba.scan_main_axis(im, axis, not flip)
            bottom = ba.scan_main_axis(im, axis, flip)
            dist = ba.dist_to_plane(summit, bottom, xx, yy, zz)

            print("Drawing distances to main axis")
            px = ba.planes([int(summit[0]), int(summit[1]), int(summit[2])],[int(bottom[0]), int(bottom[1]), int(bottom[2])], 0, xx, yy, zz)
            py = ba.planes([int(summit[0]), int(summit[1]), int(summit[2])],[int(bottom[0]), int(bottom[1]), int(bottom[2])], 1, xx, yy, zz)
            cyl = ba.cylinders(px, py)

            # Calculate cell distances
            print("Calculating cell distances")
            scale_apex = ba.scale_to_apex(summit, bottom, voxels, dist)
            scale_axis = ba.scale_to_axis(summit, bottom, dist, cyl, voxels)
            dist = dist * scale_apex
            cyl = cyl * scale_axis

            # Update cell data table
            print("Updating cell data table")
            lines = ba.read_table(filename + "_cell_data.csv")
            c_table, c_header = ba.table_str_to_float(lines, 1)
            dist_apex = ba.c_values_from_image(dist, np.unique(im), c_table, c_header, 0)
            c_table, c_header = ba.update_c_table(c_table, dist_apex[:,0], np.around(dist_apex[:,4], decimals = 2), c_header, 'Distance to apex (micrometers)')
            dist_centre = ba.c_values_from_image(cyl, np.unique(im), c_table, c_header, 0)
            c_table, c_header = ba.update_c_table(c_table, dist_centre[:,0], np.around(dist_centre[:,4], decimals = 2), c_header, 'Distance to main axis (micrometers)')
            ba.save_table(c_table, c_header, filename+ "_cell_data.csv")

            # Update metadata
            new_lines = []
            new_lines.append('rib_zone:')
            new_lines.append('cs = ' + str(cs)+ ' (size of the image cropped around each cell wall during processing)')
            ba.update_metadata(metadata, new_lines, met)

            # Update images table
            l[images[0].index('rib_zone')] = '1'
            ba.uptade_images_table(images, path)
            print(" ")
            print("Done!")
            print(" ")

        except:
            print(" ")
            print "Error: ", sys.exc_info()[1]
            l[images[0].index('rib_zone')] = 'error'
            ba.uptade_images_table(images, path)
        print(" ")


    
