# Supplementary material for: Control of Oriented Tissue Growth through Repression of Organ Boundary Genes Promotes Stem Morphogenesis
Source: Dev Cell. 2016 Oct 24;39(2):198–208. doi: 10.1016/j.devcel.2016.08.013 (PMC5084710; doi:10.1016/j.devcel.2016.08.013)
Supplement: Data S1. Annotated Source Code and Instructions for Installation and Use of Scripts for Image Analysis, Related to Experimental Procedures [file mmc6.zip › Rib_zone_analysis/python_scripts/sectors_analyse.py]

# -*- python -*-
#
#   This program is free software: you can redistribute it and/or modify
#   it under the terms of the GNU General Public License as published by
#   the Free Software Foundation, either version 3 of the License, or
#   (at your option) any later version.
#
#   This program is distributed in the hope that it will be useful,
#   but WITHOUT ANY WARRANTY; without even the implied warranty of
#   MERCHANTABILITY or FITNESS FOR A PARTICULAR PURPOSE.  See the
#   GNU General Public License for more details.
#
#   You should have received a copy of the GNU General Public License
#   along with this program.  If not, see <http://www.gnu.org/licenses/>.
#

''' This script uses the coordinates of sector landmarks in the merged
image produced by sectors_merge.py to calculate the main axis of each
sector and its orientation. To calculate the vector of the main axis,
the linalg.svd (single value decomposition) function of Numpy is used.
To calculate the size of the main axis, a plane perpendicular to the
vector is placed on the center of mass of the sector landmarks; the
distance between each landmark and the plane is calculated, and the
length of the main axis on each side of the plane equals the maximum
landmark distance for that side. The orientation of the sector main
axes is calculated as angle to the main axis (central z on the merged
images) and to a vector perpendicular to the main axis and crossing
the center of mass of the sector landmarks.

Images are produced of the sector landmarks, labeled with the
corresponding sector number (Sector_landmarks.tif), of the
corresponding sector axes (Sector_axes.tif) and of the sector axes
overlapped with sector landmarks, to verify that the axes have been
calculated correctly (Sector_axes_and_landmarks.tif). A table is also
produced (Sectors_analysis.csv) with the coordinates for the center of
mass, main axis extremities, main axis orientation and size.

In addition, the script produces the images
"Sectors_landmarks_radial.png", Sectors_landmarks_top.png ",
"Sector_3D_axes_radial.png", "Sector_3D_axes_top.png". These
correspond to top projections (along the z axis) and radial
projections of the landmark and axis images. To make the radial
projection, each sector/axis was projected onto a plane containing its
center of mass and the main image axis; sectors/axes on the right and
left sides of the vertical projection are placed respectively on the
right and left sides of the radial projection.

Finally, a lut table is saved, listing the RGB colors attributed to
each sector/axis on the projections. This lut table can be used
imported by Fiji (Plugins/LUT_editing/LUT importer) to visualize the
landmarks and axes in the images Sector_landmarks.tif, Sector_axes.tif
and  Sector_axes_and_landmarks.tif.

Inputs are:
table "Merged_sectors_data.csv" (produced by sectors_merge.py); image
"Merged_sectors.tif" (produced by sectors_merge.py); text file
"Merged_images_metadata.txt" (produced by sectors_merge.py)

Default parameters are:
sm = 1000 (value attributed to summit point when aligning images; must
match the value used in sectors_merge.py); radius = 2 (size in
micrometers of sphere used to label landmarks on images); cs = 20
(defines the size of the image cropped around each sector during
processing)

'''

# Import Libraries

import os
import sys
import math
import numpy as np
from scipy import ndimage
from scipy import stats
import bud_analysis_lib as ba
import matplotlib.pyplot as plt


# Define functions

def read_voxels(met):
    f = open(met,"r")
    data = str(f.readlines())
    data = data[data.index("Voxel") : data.index("Image")]
    if "\\" in data:
        data = data[: data.index("\\")]
    voxels = data.strip().split(":")[1]
    voxels = voxels.strip().split(",")
    return [float(v) for v in voxels]

def sectors_table(table, header):
    # make new table with summary data for each sector in image im
    sc = header.index('Sector # (lm)')
    rc = header.index('Root name')
    xc = header.index('Centre of mass x (voxels) merged')
    yc = header.index('Centre of mass y (voxels) merged')
    zc = header.index('Centre of mass z (voxels) merged')
    ac = header.index('Distance to apex (micrometers) (lm)')
    mc = header.index('Distance to main axis (micrometers) (lm)')
    t = []
    sectors = [float(l[sc]) for l in table[1:]]
    for s in np.unique(sectors):
        line = [str(int(s))]
        ts = [l for l in table[1:] if float(l[sc]) == s]
        # add name of original image
        line.insert(0, ts[0][0])
        # add number of cells per sector
        line.append(len(ts))
        # add coordinates for sector centre of mass
        coord = []
        for m in table[1:]:
            if float(m[sc]) == float(s):
                xyz = np.array([m[xc], m[yc], m[zc]], float)
                # ignore landmarks with missing coordinates
                if np.mean(xyz) > 0:
                    coord.append(xyz)
        if len(coord) > 0:
            cm = np.round(np.mean(coord, 0))
            for j in [0,1,2]:
                line.append(int(cm[j]))
        # add average distance to apex
        line.append(np.mean([float(l[ac]) for l in ts]))
        # add average distance to main stem axis
        line.append(np.mean([float(l[mc]) for l in ts]))
        if len(coord) > 0:
            t.append(line)
    h = ['Root name','Sector #', 'Number of cells', 'Centre of mass x (voxels)','Centre of mass y (voxels)',\
         'Centre of mass z (voxels)', 'Distance to apex (micrometers)', 'Distance to main axis (micrometers)']
    return t, h

def sector_points(table, header, n):
    # given table with data for each sector landmark, collect coordinates for sector lansmarks
    sc = header.index('Sector # (lm)')
    xc = header.index('Centre of mass x (voxels) merged')
    yc = header.index('Centre of mass y (voxels) merged')
    zc = header.index('Centre of mass z (voxels) merged')
    points = np.array([[float(l[xc]), float(l[yc]), float(l[zc])] for l in table if float(l[sc]) == n])
    return points

def main_axis(points):
    # given list of points in 3D, returns vector of principal component (main axis)
    cm = points.mean(axis=0)
    uu, dd, vv = np.linalg.svd(points - cm)
    return vv[0]
    
def dist_to_plane(p1, p2, xx, yy, zz):
    # draws all planes perpendicular to the line connecting points P1 and P2, setting plane crossing p1 to zero
    if p1[2] - p2[2] != 0.0:
        a = float(p1[0] - p2[0]) / float(p1[2] - p2[2])
        b = float(p1[1] - p2[1]) / float(p1[2] - p2[2])
        d = a * (xx - p1[0]) + b * (yy - p1[1]) + (zz - p1[2])
    else:
        a = float(p1[0] - p2[0])
        b = float(p1[1] - p2[1])
        d = a * (xx - p1[0]) + b * (yy - p1[1]) + zz
    return d

def draw_line(im, pt, vn):
    # use vector vn and starting point pt to draw line on image im
    # progressively collect points along vector
    points = []
    for i in [1, -1]:
        v = 0
        m = 1
        n = 1
        while m >= 0 and n > 0:
            p = pt + (vn * v)
            p = np.array([round(p[0]), round(p[1]), round(p[2])])
            m = min(p)
            n = min([im.shape[0], im.shape[1], im.shape[2]] - p)
            points.append(p)
            v += i
    # eliminate points that cross image edges
    points = np.array(points)
    for j in [0,1,2]:
        points = points[points[:,j] >= 0.]
        points = points[points[:,j] < im.shape[j]]
    # build image
    for p in points:
        im[p[0], p[1], p[2]] = 255
    return points, im

def draw_main_axis(im, pts, vn):
    # define sector centre of mass
    cm = np.round(np.mean(pts, 0))
    # draw main axis
    points, axis = draw_line(np.zeros_like(im), cm, vn)
    return cm, points, axis

def axis_angle(v1, v2):
    # calculate angle between vector v and vertical axis
    ang = (180 / np.pi) * ba.angle_vectors(v1, v2)
    # if angle is more than 90 degrees, change to complement (orientation does not matter);
    # if angle is zero, change to 0.01 (reserve zero values for absent entries in final table)
    if ang > 90:
        ang = 180 - ang
    elif ang == 0:
        ang = 0.001
    return ang

def trim_axis(a, axis, cm, points, pts_a, xx, yy, zz):
    # trim and define ends of axis based on distance between
    # centre of mass cm and most distant landmarks pts_a
    # define main axis limits
    d = dist_to_plane(cm, points[-1], xx, yy, zz)
    v = [d[p[0],p[1],p[2]] for p in pts_a]
    # crop main axis and add to axis images
    axis = np.where(d >= min(v), axis, 0)
    axis = np.where(d <= max(v), axis, 0)
    # calculate ends of axis and add coordinates to data
    axd = d * axis/255.0
    e1 = np.where(axd == min(np.unique(axd)))
    e2 = np.where(axd == max(np.unique(axd)))
    e = np.around([[np.mean(e1[0]), np.mean(e1[1]), np.mean(e1[2])], [np.mean(e2[0]), np.mean(e2[1]), np.mean(e2[2])]])
    return axis, e
                    
def draw_sector_axes(im, table, header, s_table, s_header, cs):
    # iterate through sectors, draws line along main axis within the sector, add
    # coordinates of the line's extremes to table
    # First, prepare target image and grid 
    ima = np.zeros_like(im)
    ima = ba.add_margins(ima, cs)
    # define column indices
    sc = header.index('Sector # (lm)')
    xc = header.index('Centre of mass x (voxels) merged')
    yc = header.index('Centre of mass y (voxels) merged')
    zc = header.index('Centre of mass z (voxels) merged')
    data = []
    # iterate though sectors to add axis lines
    for i in range(len(s_table)):
        # collect sector number
        n = float(s_table[i][s_header.index('Sector #')])
        #  collect coordinates for each landmark in sector
        pts = []
        for t in table:
            if float(t[sc]) == n:
                pts.append(np.array([t[xc], t[yc], t[zc]], float))
        pts = np.array(pts).astype(int)
        if not [0,0,0] in pts:
            # trim image to speed up processing
            x1, x2, y1, y2, z1, z2 = min(pts[:,0]), max(pts[:,0]), min(pts[:,1]), max(pts[:,1]), min(pts[:,2]), max(pts[:,2])
            a = im[x1 : x2 + 1, y1 : y2 + 1, z1 : z2 + 1]
            a = ba.add_margins(a, cs)
            # re-calculate landmark coordinates
            pts_a = np.array([[p[0] - x1 + cs, p[1] - y1 + cs, p[2] - z1 + cs] for p in pts])
            xx, yy, zz = ba.create_grid(a)
            # calculate axes for sectors with at least three cells
            if len(pts) > 1:
                a_line = []
                # calculate sector main axis
                points = sector_points(table, header, n)
                axv = main_axis(points)
                # draw main axis
                cm, points, axis = draw_main_axis(a, pts_a, axv)
                # trim main axis
                axis, e = trim_axis(a, axis, cm, points, pts_a, xx, yy, zz)
                # make axis image thicker (optional)
                axis = ndimage.binary_dilation(axis)
                # add coordinates of axis ends to data
                for k in [0,-1]:
                    a_line.append(e[k][0] - cs + x1)
                    a_line.append(e[k][1] - cs + y1)
                    a_line.append(e[k][2] - cs + z1)
                # calculate axis length
                e1 = np.array([e[0][0] * voxels[0], e[0][1] * voxels[1], e[0][2] * voxels[2]])
                e2 = np.array([e[1][0] * voxels[0], e[1][1] * voxels[1], e[1][2] * voxels[2]])
                axl = np.linalg.norm(e1 - e2)
                a_line.append(axl)
                # calculate angle to vertical
                ang = axis_angle(axv, np.array([0,0,1]))
                a_line.append(ang)
                # calculate angle to radial axis
                vr = np.mean(pts, 0) - np.array([im.shape[k] for k in range(3)])/2
                ang = axis_angle(axv, np.array([vr[0], vr[1], 0]))
                a_line.append(ang)
                # calculate sector elongation
                dist = np.mean([np.linalg.norm(np.array(p * voxels - cm * voxels)) for p in pts_a])
                a_line.append(axl/dist)
                # collect sector data
                data.append(a_line)
                # re-insert axis image into merged images
                ima[x1 : x2 + 2*cs + 1, y1 : y2 + 2*cs + 1, z1 : z2 + 2*cs + 1] = \
                       np.where(axis > 0, n, ima[x1 : x2 + 2*cs + 1, y1 : y2 + 2*cs + 1, z1 : z2 + 2*cs + 1])
            else:
                # draw point corresponding to single cell
                a_line = [0,0,0,0,0,0,0,0,0,0]
                axis = np.zeros_like(a)
                axis[pts_a[0][0], pts_a[0][1], pts_a[0][2]] = 255
                # re-insert axis image into merged images
                ima[x1 : x2 + 2*cs + 1, y1 : y2 + 2*cs + 1, z1 : z2 + 2*cs + 1] = \
                       np.where(axis > 0, n, ima[x1 : x2 + 2*cs + 1, y1 : y2 + 2*cs + 1, z1 : z2 + 2*cs + 1])
        # add axes data to sectors data table
        for k in a_line:
            s_table[i].append(k)
    # trim margins of merged image back to the initial shape
    ima = ima[cs : ima.shape[0] - cs, cs : ima.shape[1] - cs, cs : ima.shape[2] - cs]
    # adjust table header
    for h in ('Axis end 1 x (voxels)', 'Axis end 1 y (voxels)', 'Axis end 1 z (voxels)', 'Axis end 2 x (voxels)',\
              'Axis end 2 y (voxels)', 'Axis end 2 z (voxels)', 'Axis length', 'Angle to vertical axis',\
              'Angle to radial axis','Sector elongation'):
        s_header.append(h)
    return ima, s_table, s_header

def colors(n, d1, d2, d3):
    # produce set of random colours that meet the following conditions:
    # sum of RGB values must be more than d1 (colour not too light);
    # sum of RGB values must be less than d2 (colour not too dark);
    # no two colours in set must have a difference in RGB values smaller than d3 (colours too similar to each other);
    col = [[0,0,0]]
    lut = [[l, 0, 0, 0] for l in range(256)]
    for i in range(n):
        OK = 0
        while not OK:
            c = [np.random.randint(0,255,n)[0].astype(float) for i in range(3)]
            if d1 < sum(c) < d2:
                if d3 < min([sum(np.abs(np.array(a) - np.array(c))) for a in col]):
                    col.append(c)
                    OK = 1
    # populate lut
    for i in range(1, len(col)):
        for j in (0,1,2):
            lut[i][j + 1] = col[i][j] 
    return [[c[0]/255, c[1]/255, c[2]/255] for c in col], lut

def radial_projection(v, im):
    # Given points of value v in 3D image im, return values of X, Y
    # for 2D plot of point distances to the central axis and bottom of im 
    a = np.where(im == v)
    b = np.array([[a[0][n], a[1][n], a[2][n]] for n in range(len(a[0]))])
    X = []
    Y = []
    for n in range(len(a[0])):
        x = np.sqrt((b[n,0] - im.shape[0]/2)**2 + (b[n,1] - im.shape[1]/2)**2)
        # if point falls on left side of the xz plane crossing the middle of the image, invert the x value
        if b[n,0] <= im.shape[0]/2:
            x = -x
        X.append(x)
        Y.append(- (b[n,2] - im.shape[2]))
    return X, Y

def vertical_projection(v, im):
    # Given points of value v in 3D image im, return values of X, Y
    # for 2D plot of point distances to the central axis and bottom of im 
    a = np.where(im == v)
    b = np.array([[a[0][n],  a[1][n], a[2][n]] for n in range(len(a[0]))])
    X = []
    Y = []
    for n in range(len(a[0])):
        X = np.append(X, b[n,0] - im.shape[0]/2)
        Y = np.append(Y, b[n,1] - im.shape[1]/2)
    return X, Y

def data_top_view(table, s, sc, xc, yc, zc, im):
    # given table with sector coordinates, list of sectors s,
    # indices for sector number (sc), xyz coordinates of sector
    # centre of mass (xc, yc, zc) and image im, produce XY
    # values to make z projection of sectors in image im
    t = table[table[:, sc] == s]
    X = np.array([])
    Y = np.array([])
    for u in t :
        X = np.append(X, u[xc] - im.shape[0]/2)
        Y = np.append(Y, u[yc] - im.shape[1]/2)
    return X, Y

def data_side_view(table, s, sc, xc, yc, zc, im):
    # given table with sector coordinates, list of sectors s,
    # indices for sector number (sc), xyz coordinates of sector
    # centre of mass (xc, yc, zc) and image im, produce XY
    # values to make radial projection of sectors in image im
    t = table[table[:, sc] == s]
    X = np.array([])
    Y = np.array([])
    for u in t :
        x = np.sqrt((u[xc] - im.shape[0]/2)**2 + (u[yc] - im.shape[1]/2)**2)
        X = np.append(X, x)
        Y = np.append(Y, im.shape[2] - u[zc])
    # if the sector centre of mass falls on left side of the xz plane
    # crossing the middle of the image, invert the x value
    if np.mean(t[:,xc]) <= im.shape[0]/2:
        X = -1 * X
    return X, Y         

def plot_landmarks_2D(im, table, header, c, view, filename):
    # define column indices
    sc = header.index('Sector # (lm)')
    xc = header.index('Centre of mass x (voxels) merged')
    yc = header.index('Centre of mass y (voxels) merged')
    zc = header.index('Centre of mass z (voxels) merged')
    # define list of sectors
    s = np.unique(table[:, sc])        
    # set up figure
    fig, ax1 = plt.subplots(figsize=(12, 12))
    plt.subplots_adjust(left=0.1, bottom=0.1, right=0.8, top=0.8)
    # plot radial projection of L1 points
    if view == "top":
        yline = xline = 0
        X, Y = vertical_projection(sm - 1, im)
    elif view == "side":
        yline = im.shape[2]
        xline = 0
        X, Y = radial_projection(sm - 1, im)
    ax1.scatter(X, Y, marker = '.', c = 'grey', alpha = 0.05)
    # add landmarks coloured by sector number
    for i in range((len(s))):
        if view == "top":
            X, Y = data_top_view(table, s[i], sc, xc, yc, zc, im)
        elif view == "side":
            X, Y = data_side_view(table, s[i], sc, xc, yc, zc, im)
        # plot each sector
        ax1.set_xlim(-300, 300)
        ax1.set_ylim(-300, 300)
        ax1.scatter(X, Y, s = 50, color = c[int(s[i])], alpha = 0.8, label = "Sector " + str(s[i]))
    # add legend for sector numbers
    ax1.legend(loc='center left', bbox_to_anchor=(1, 0.5), fontsize = 8)
    # add lines for central axis and meristem summit
    plt.axhline(y = yline, color = "lightgrey", linestyle='-', alpha = 0.5)
    plt.axvline(x = xline, color = "lightgrey", linestyle='-', alpha = 0.5)
    # save image
    plt.savefig(filename)
    plt.close()

def plot_3D_axes_2D(im, s_table, s_header, sectors, color, view, filename):
    # define column indices
    sc = s_header.index('Sector #')
    x1 = s_header.index('Axis end 1 x (voxels)')
    x2 = s_header.index('Axis end 2 x (voxels)')
    y1 = s_header.index('Axis end 1 y (voxels)')
    y2 = s_header.index('Axis end 2 y (voxels)')
    z1 = s_header.index('Axis end 1 z (voxels)')
    z2 = s_header.index('Axis end 2 z (voxels)')
    # set up figure
    fig, ax1 = plt.subplots(figsize=(12, 12))
    plt.subplots_adjust(left=0.1, bottom=0.1, right=0.8, top=0.8)
    # plot radial projection of L1 points
    if view == "top":
        yline = xline = 0
        X, Y = vertical_projection(sm - 1, im)
    elif view == "side":
        yline = im.shape[2]
        xline = 0
        X, Y = radial_projection(sm - 1, im)
    ax1.scatter(X, Y, marker = '.', c = 'grey', alpha = 0.05)
    # add axes coloured by sector number
    for s in s_table:
        X = []
        Y = []
        x = [x1, x2]
        y = [y1, y2]
        z = [z1, z2]
        # only process if the line actually contains the required data
        if max(x1, x2, y1, y2, z1, z2) <= len(s):
            # choose sides on the plot
            flip = -1 if float((s[x1] + s[x2])/2) <= im.shape[0]/2 else 1
            if view == "top":
                for i in [0,1]:
                    X.append(s[x[i]] - im.shape[0]/2)
                    Y.append(s[y[i]] - im.shape[1]/2)
            elif view == "side":
                for i in [0,1]:
                    sq = np.sqrt((s[x[i]] - im.shape[0]/2)**2 + (s[y[i]] - im.shape[1]/2)**2)
                    X.append(sq * flip)
                    Y.append(im.shape[2] - s[z[i]])
            X = np.array(X)
            Y = np.array(Y)
            # plot each axis
            ax1.set_xlim(-300, 300)
            ax1.set_ylim(-300, 300)
            ax1.plot(X, Y, c = color[int(s[sc])], linewidth=3.0)
    # add lines for central axis and meristem summit
    plt.axhline(y = yline, color = "lightgrey", linestyle='-', alpha = 0.5)
    plt.axvline(x = xline, color = "lightgrey", linestyle='-', alpha = 0.5)
    # save image
    plt.savefig(filename)
    plt.close()

 
# Set parameters:

tname = 'Merged_sectors_data.csv'
imname = 'Merged_sectors.tif'
sm = 1000                       # value attributed to summit point when aligning images (see sectors_merge.py) 
radius = 2                      # size in micrometers of sphere used to label landmarks on image
cs = 20                         # this defines the size of the image cropped around each sector during processing


# Main programme:

print(" ")
print("Calculating main axes of sectros and making 2D projection images")

# Read voxel sizes for images to be processed
path = os.path.abspath("images_table.csv")
path = os.path.split(path)[0]
met = os.path.join(path, "Merged_images_metadata.txt")
voxels = read_voxels(met)

# read table with landmark and sector data and corresponding image
print("Reading data")
table = ba.read_table(os.path.join(path, tname))
header = table[0]
table = table[1:]

# table, header = ba.table_str_to_float(table, 1)
im = ba.read_tif(os.path.join(path, imname))

# make table with summary data for each sector (e.g. cell number per sector)
s_table, s_header = sectors_table(table, header)

# make image with sector main axis and add coordinates of main axis to sectors table
print("Making 3D image of sector main axes")
ima, s_table, s_header = draw_sector_axes(im, table, header, s_table, s_header, cs)
# add centres of mass of L1 cells
ima = np.uint8(np.where(im == 999, 255, ima))
# make combined image of axes and landmarks
imc = np.uint8(np.where(ima > 0, ima, im))

# save images and table
ba.save_tif(np.uint8(np.where(im == 999, 255, im)), os.path.join(path, "Sector_landmarks.tif"), voxels)
ba.save_tif(ima, os.path.join(path, "Sector_axes.tif"), voxels)
ba.save_tif(imc, os.path.join(path, "Sector_axes_and_landmarks.tif"), voxels)
ba.save_table(s_table, s_header, os.path.join(path, "Sectors_analysis.csv"))

# Set up 2D plots
print("Plotting 2D images")
# remove names and convert table to float
table = [[float(n) for n in t[1:]] for t in table]
table = np.array([[0] + t for t in table])
# collect sector numbers
sectors = np.unique(table[:, header.index('Sector # (lm)')])

color, lut = colors(int(max(sectors)) + 1, 150, 600, 70)
ba.save_table(lut, ["Object","R","G","B"], os.path.join(path, "lut.csv"))

# plot sector points 2D
plot_landmarks_2D(im, table, header, color, "side", os.path.join(path, "Sectors_landmarks_radial.png"))
plot_landmarks_2D(im, table, header, color, "top", os.path.join(path, "Sectors_landmarks_top.png"))

# plot sector main axes in 2D
plot_3D_axes_2D(im, s_table, s_header, sectors, color, "side", os.path.join(path, "Sector_3D_axes_radial.png"))
plot_3D_axes_2D(im, s_table, s_header, sectors, color, "top", os.path.join(path, "Sector_3D_axes_top.png"))

print("Done!")
    
