# Supplementary material for: Control of Oriented Tissue Growth through Repression of Organ Boundary Genes Promotes Stem Morphogenesis
Source: Dev Cell. 2016 Oct 24;39(2):198–208. doi: 10.1016/j.devcel.2016.08.013 (PMC5084710; doi:10.1016/j.devcel.2016.08.013)
Supplement: Data S1. Annotated Source Code and Instructions for Installation and Use of Scripts for Image Analysis, Related to Experimental Procedures [file mmc6.zip › Rib_zone_analysis/python_scripts/sectors_merge.py]

# -*- python -*-
#
#   This program is free software: you can redistribute it and/or modify
#   it under the terms of the GNU General Public License as published by
#   the Free Software Foundation, either version 3 of the License, or
#   (at your option) any later version.
#
#   This program is distributed in the hope that it will be useful,
#   but WITHOUT ANY WARRANTY; without even the implied warranty of
#   MERCHANTABILITY or FITNESS FOR A PARTICULAR PURPOSE.  See the
#   GNU General Public License for more details.
#
#   You should have received a copy of the GNU General Public License
#   along with this program.  If not, see <http://www.gnu.org/licenses/>.
#

'''

This script will save in each rootname folder an image
(rootname_sector_landmarks.tif), in which dots labeled with a unique
number are placed in the coordinates of the landmarks found in the
file rootname_sectors.txt. The centers of epidermal cells are also
marked to produce an outline of the apex. A similar image is produced
in which the same landmark dots are labelled with sector numbers. A
table is produced (rootname_landmarks_data.csv), listing the
landmarks, their sector numbers, coordinates, distance to the apex and
main axis,  and measurements of the corresponding cells listed in the
table (rootname_cell_data.csv) produced by cell_data_table.py.

In addition, three new images are placed in the path
~/processed_images/. In the image Merged_landmarks.tif, each of the
rootname_sector_landmarks.tif image was rotated to align the main axis
of the stem with the central axis of the image (running vertically
through the centre), shifted to place the meristem summit point on
plane 10 and rotated around the main axis to align the bud landmarks
found in the file rootname_boundaries.points (bud P0 is placed at
position 12 o'clock and older buds are aligned clockwise).
Merged_landmarks.tif is a similar overlap of all the aligned
rootname_sector_landmarks.tif images. Merged_boundaries.tif is another
overlap of aligned images, but showing the positions of the landmarks
placed on the bud boundaries in each image (to check how well the
alignment worked).

A table is produced in ~/processed_images/(Merged_sectors_data.csv),
which lists all the landmarks in Merged_landmarks.tif, the rootname of
the image from which they originated, their coordinates, and the
corresponding data from each of the rootname_cell_data.csv tables.

Inputs are:
images_table.csv
segmented image (rootname_seg.tif)
image of main axis of the stem (rootname_main_axis.tif, produced by script rib_zone.py)
file with coordinates of landmarks placed on each cell in sectors (rootname_sectors.txt)
file with coordinates of landmarks placed on bud boundaries (rootname_boundaries.points)

Default parameters are:
radius = 2 (size in micrometers of sphere used to label landmarks on image)
cs = 20 (defines the size of the image cropped around each sector during processing)
sm = 1000 (defines value to label summit point; has to be more than the total number
of objects in the merged sectors image)

'''

# Import Libraries

import os
import sys
import numpy as np
from scipy import ndimage
import bud_analysis_lib as ba


# Define functions

def sector_numbers(ims, pts, o, s, flist, filename):
    # Produce table with sector number, ims object number and landmark coordinates
    # and add to list the filename, sector and object numbers
    t = []
    for p in pts:
        if ims[p[0], p[1], p[2]] != 255:
            t.append([o, s, p[0], p[1], p[2]])
            flist.append([filename, o, s])
            o += 1
        else:
            s += 1
    # add one more sector number to avoid merging sectors from adjacent images
    s += 1
    header = ["Object #", "Sector #", 'Centre of mass x (voxels)', 'Centre of mass y (voxels)','Centre of mass z (voxels)']
    return np.array(t), header, flist, o, s

def add_alignment_landmarks(pts_l, summit, s_table, ims, mask, sm):
    # add summit and boundary landmarks to sectors table for subsequent alignment with other images;
    # attribute values sm, sm+1 etc
    i = 0
    ts = s_table
    for p in [summit] + [pt for pt in pts_l]:
        ts = np.append(ts, [[sm + i, sm + i, p[0], p[1], p[2], 0, 0]], axis = 0)
        i += 1
    return ts

def add_reference_corner(im, n):
    # Adds region of side n with value 255 at bottom left corner of stack
    for z in range(im.shape[2]):
        for x in range(n):
            for y in range(im.shape[1] - n, im.shape[1]):
                im[x, y, z] = 255
    return im

def landmarks_image(im, table, header, mask):
    # Creates image with cell landmarks marked with mask
    # and labelled with object numbers from sector_table
    iml = np.zeros_like(im)
    m = mask.shape[0]/2
    x = header.index('Centre of mass x (voxels)')
    y = header.index('Centre of mass y (voxels)')
    z = header.index('Centre of mass z (voxels)')
    sn = header.index('Object #')
    for s in table:
        if min(s[x], s[y], s[z], iml.shape[0] - s[x], iml.shape[1] - s[y], iml.shape[2] - s[z]) >= m:
            b = iml[int(s[x]) - m : s[x] + m + 1, s[y] - m : s[y] + m + 1, s[z] - m : s[z] + m + 1]
            b = np.where(b > 0, b, mask * s[sn])
            iml[s[x] - m : s[x] + m + 1, s[y] - m : s[y] + m + 1, s[z] - m : s[z] + m + 1] = b
    return iml

def match_cells_to_sectors(im, imc, s_table, s_header, c_table):
        # Match objects detected in segmented ER signal with cells in segmented confocal image
        # and produced merged table for matches
        x = s_header.index('Centre of mass x (voxels)')
        y = s_header.index('Centre of mass y (voxels)')
        z = s_header.index('Centre of mass z (voxels)')
        table = []
        for s in s_table:
                line = [n for n in s]
                cell = imc[s[x], s[y], s[z]]
                k = np.where(c_table[:,0] == cell)[0]
                if len(k) > 0:
                        line = line + [n for n in c_table[k[0]]]
                else:
                        line = line + [0 for n in c_table[0]]
                table.append(line)
        header = [h + ' (lm)' for h in s_header] + [h + ' (cell)' for h in c_header]
        return np.array(table), header

def mark_L1_cells(iml, c_table, c_header, sm):
    # Attributes value sm the centre of mass of L1 cells in image iml
    cl = c_header.index('Cell layer')
    x = c_header.index('Centre of mass x (voxels)')
    y = c_header.index('Centre of mass y (voxels)')
    z = c_header.index('Centre of mass z (voxels)')
    L1 = c_table[c_table[:,cl] == 1]
    for c in L1:
        iml[c[x], c[y], c[z]] = sm
    return iml

def centre_image(imr, sm, cs):
    # After rotating central axis of the image to make it vertical,
    # calculate margins to add to image to make the axis central
    # extra_margin adds more space around the edges of the image if required
    p = np.where(imr == sm)
    p = [int(round(np.mean(p[j]))) for j in [0,1,2]]
    if p[0] < round(imr.shape[0]/2):
        dx1, dx2 = imr.shape[0] - 2 * p[0], 0
    else:
        dx1, dx2 = 0, 2 * p[0] - imr.shape[0]
    if p[1] < round(imr.shape[1]/2):
        dy1, dy2 = imr.shape[1] - 2 * p[1], 0
    else:
        dy1, dy2 = 0, 2 * p[1] - imr.shape[1]
    dx1, dx2, dy1, dy2 = dx1 + cs, dx2 + cs, dy1 + cs, dy2 + cs
    return dx1, dx2, dy1, dy2

def axis_central_image(im, dx1, dx2, dy1, dy2):
    im = np.concatenate((np.zeros((dx1, im.shape[1], im.shape[2])), im, np.zeros((dx2, im.shape[1], im.shape[2]))), axis = 0)
    im = np.concatenate((np.zeros((im.shape[0], dy1, im.shape[2])), im, np.zeros((im.shape[0], dy2, im.shape[2]))), axis = 1)
    return im

def align_P1_P2(im, sm):
    # Rotate images to place P1 at position "12 o'clock"
    # If P1 is on the right side of the stack, flip image;
    # this is important because the subsequent rotation will be clockwise
    k = np.where(im == sm + 1)
    k = [int(round(np.mean(k[j]))) for j in [0,1,2]]
    if k[0] > im.shape[0]/2:
        im = np.flipud(im)
    # Find landmark coordinates
    p = []
    for j in [0,1,2]:
        k = np.where(im == sm + j)
        k = [int(round(np.mean(k[j]))) for j in [0,1,2]]
        p.append(k)
    # correct angle between from summit to P1 projected onto z plane
    p = np.array(p)
    v1 = [0, 1]
    v2 = (p[0][0:2] - p[1][0:2])
    ang = (180 / np.pi) * ba.angle_vectors(v1, v2)
    # rotate image
    im1 = ndimage.interpolation.rotate(im, ang, axes = (0,1), order = 0)
    # find new P2landmark coordinates
    p = []
    for j in [0,1,2]:
        k = np.where(im1 == sm + j)
        k = [int(round(np.mean(k[j]))) for j in [0,1,2]]
        p.append(k)
    # if P2 is on the left side of P1, flip image
    if p[2][0] < p[1][0]:
        im1 = np.flipud(im1)
    return im1

def target_image(IM):
    #  create image large enough to contain each of the rotated sector images in IM
    sh = []
    for im in IM:
        sh.append([im.shape[0], im.shape[1], im.shape[2]])
    sh = np.array(sh)
    x, y, z = max(sh[:,0]), max(sh[:,1]), max(sh[:,2])
    return np.zeros((x, y, z))

def overlap_images(im_merged, IM, sm):
    # place each image on merged image such that the main axis and
    # summit points (tagged with vaue v) overlap
    #
    for im in IM:
        # size difference between im and merged image
        ds = np.array(im_merged.shape) - np.array(im.shape)
        # extra voxels to add to x and y axes of im to align with the main axis of im_merged
        x, y = int(ds[0]/2), int(ds[1]/2)
        # extra voxels to add (or subtract) to place summit point of im on z = 10 in im_merged
        k = np.where(im == sm)
        k = int(round(np.mean(k[2])))
        z = 10 - k
        # add im to im_merged
        imt = np.zeros_like(im_merged)
        imt[x : x + im.shape[0], y : y + im.shape[1], 10 : im.shape[2] - 1 + z] = im[:, :, k : im.shape[2] - 1]
        # mask non-zero values in im_merged
        mask = [im_merged == 0][0]
        im_merged = im_merged + mask * imt
    return im_merged

def trim_image(im, margin):
    # remove empty spaces around sectors, leaving only specified 
    # margin in voxels, while keeping the main axis centered
    s = im.shape
    x, y, z = 0, 0, 0
    while np.max(im[x,:,:]) + np.max(im[s[0] - 1 - x,:,:]) == 0:
        x = x + 1
    while np.max(im[:,y,:]) + np.max(im[:,s[1] - 1 - y,:]) == 0:
        y = y + 1
    while np.max(im[:,:,s[2] - 1 - z]) == 0:
        z = z + 1
    d = [min(x, y) - margin if min(x, y) > margin else 0][0]
    dz = [z - margin if z > margin else 0][0]
    im = im[d : s[0] - 1 - d, d : s[1] - 1 - d, 0 : s[2] - dz]
    return im

def landmark_cm(im, sm):
    # find centres of mass of landmarks in imaged of merged sectors
    header = ['Object #', 'Centre of mass x (voxels)', 'Centre of mass y (voxels)','Centre of mass z (voxels)']
    t = []
    lm = np.unique(im)
    lm = lm[lm > 0]
    lm = lm[lm < sm - 1]
    cm = ndimage.measurements.center_of_mass(im, labels = im, index = lm)
    for i in range(len(lm)):
        t.append([lm[i], cm[i][0], cm[i][1], cm[i][2]])
    return np.array(t), header

def merged_sectors_data(flist, cm, SD, header, m_header, c_header):
    # make data table for merged sectors
    h = ["Root name"]
    [h.append(c + " merged") for c in header]
    [h.append(c) for c in m_header[1:]]
    t = []
    for f in flist:
        line = []
        [line.append(v) for v in f[:2]]
        k = np.where(cm[:,0] == f[1])[0]
        if len(k) > 0:
            [line.append(round(v)) for v in cm[k[0], 1:]]
        else:
            [line.append(0) for v in cm[0, 1:]]
        k = np.where(np.array(SD)[:,0] == f[1])[0]
        if len(k) > 0:
            [line.append(v) for v in np.array(SD)[k[0], 1:]]
        else:
            [line.append(0) for v in np.array(SD)[0, 1:]]
        t.append(line)
    return h, t

            
# Set parameters:
radius = 2              # size in micrometers of sphere used to label landmarks on image
cs = 20                 # this defines the size of the image cropped around each sector during processing
sm = 1000               # defines value to label summit point (has to be more than the total number
                        # of objects in the merged sectors image)

# Main program:

path = os.path.abspath("images_table.csv")
images = ba.images_table(path)
print(" ")
print("Merging GFP-ER sectors to make summary image")

# start lists for images containing sector landmarks, sectors data, list of
# file names for each object and sector, metadata list
IM = []
SD = []
flist = []
metlist = []

# start object and sectors counters
o = 1
s = 1

# add landmarks image and sectors data for each image
for l in images[1:]:
    if l[images[0].index('sectors_merge')] == "0":
        try:
            path1 = l[images[0].index('Path to folder')]
            rootname = l[images[0].index('Folder name')]
            filename = os.path.join(path1, rootname, rootname)
            met = os.path.join(path1, rootname, "Metadata.txt")
            # Collect files and info
            metadata, voxels = ba.read_metadata(met)
            print(" ")
            print("Processing images " + rootname + "...")
            print("Reading images and tables")
            imc = ba.read_tif(filename + "_seg.tif")
            ims = add_reference_corner(np.zeros_like(imc), 20)
            # Read coordinates for sectors and alignment landmarks
            pts = ba.read_landmarks_Pointpicker_fused(filename + "_sectors.txt", 2)
            pts_l = ba.read_points_3D_Viewer(filename  + "_boundaries.points")
            s_table, s_header, flist, o, s = sector_numbers(ims, pts, o, s, flist, rootname)
            # Add distances to main axis and meristem summit
            xx, yy, zz = ba.create_grid(imc)
            axis = ba.read_tif(filename  + "_main_axis.tif")
            print("Drawing distances to apex")
            summit = ba.scan_main_axis(imc, axis, down = True)
            bottom = ba.scan_main_axis(imc, axis, down = False)
            dist = ba.dist_to_plane(summit, bottom, xx, yy, zz)
            print("Drawing distances to main axis")
            px = ba.planes([int(summit[0]), int(summit[1]), int(summit[2])],[int(bottom[0]), int(bottom[1]), int(bottom[2])], 0, xx, yy, zz)
            py = ba.planes([int(summit[0]), int(summit[1]), int(summit[2])],[int(bottom[0]), int(bottom[1]), int(bottom[2])], 1, xx, yy, zz)
            cyl = ba.cylinders(px, py)
            print("Calculating cell distances")
            scale_apex = ba.scale_to_apex(summit, bottom, voxels, dist)
            scale_axis = ba.scale_to_axis(summit, bottom, dist, cyl, voxels)
            dist = dist * scale_apex
            cyl = cyl * scale_axis
            print("Updating data table")
            dist_apex = ba.c_values_from_image(dist, s_table[:,0], s_table, s_header, 0)
            s_table, s_header = ba.update_c_table(s_table, dist_apex[:,0], np.around(dist_apex[:,4], decimals = 2), s_header, 'Distance to apex (micrometers)')
            dist_centre = ba.c_values_from_image(cyl, s_table[:,0], s_table, s_header, 0)
            s_table, s_header = ba.update_c_table(s_table, dist_centre[:,0], np.around(dist_centre[:,4], decimals = 2), s_header, 'Distance to main axis (micrometers)')
            # Add landmarks to image and mark summit point
            mask = ba.spherical_mask(radius, voxels)
            # include summit, P1 and P2 in landmarks image
            ts = add_alignment_landmarks(pts_l, summit, s_table, ims, mask, sm)
            iml = landmarks_image(ims, ts, s_header, mask)
            # Attribute sectors to cells
            c_lines = ba.read_table(filename + "_cell_data.csv")
            c_table, c_header = ba.table_str_to_float(c_lines, 1)
            m_table, m_header = match_cells_to_sectors(iml, imc, s_table, s_header, c_table)
            ba.save_table(m_table, m_header, filename + "_landmarks_data.csv")
            # Label centre of mass of L1 cells and save image
            iml = mark_L1_cells(iml, c_table, c_header, sm - 1)
            ba.save_tif(np.where(iml < sm, iml, 0), filename + "_sector_landmarks.tif", voxels)
            # make image with sectors labelled
            imls = ba.replace_cell_values(iml, np.zeros_like(iml), s_table[:,0], s_table[:,1], cs)
            imls = np.where(iml == sm - 1, iml, imls)
            ba.save_tif(np.uint16(imls), filename + "_sectors.tif", voxels)
            # Rotate images to make main axis vertical
            print("Rotating images")
            axis_r, ang_x, ang_y = ba.angles(axis, voxels, min(voxels))
            imr = ba.rotate_image(iml, ang_x, ang_y, voxels, min(voxels), 0)
            # Rotate images to place P1 at position "12 o'clock"
            imr = align_P1_P2(imr, sm)
            # Adjust image shape to place main axis in the centre
            # dx1, dx2, dy1, dy2 = ba.axis_central_margins(axis_r, 20)
            dx1, dx2, dy1, dy2 = centre_image(imr, sm, cs)
            imr = axis_central_image(imr, dx1, dx2, dy1, dy2)
            imr = trim_image(imr, cs)
            imr = np.uint16(imr)
            # Add landmarks image and sectors table to list
            IM.append(imr)
            for line in m_table:
                SD.append(line.tolist())
            # Add file name and voxel sizes to metadata list
            metlist.append([filename, min(voxels)])
            # Update images table
            l[images[0].index('sectors_merge')] = '1'
            ba.uptade_images_table(images, path)
            print("Done!")
            print(" ")
        except:
            print(" ")
            print "Error: ", sys.exc_info()[1]
            l[images[0].index('sectors_merge')] = 'error'
            ba.uptade_images_table(images, path)
            print(" ")

# merge images
if len(IM) > 0:
    print("Merging images")
    im_merged = target_image(IM)
    im_merged = overlap_images(im_merged, IM, sm)
    im_merged = trim_image(im_merged, 20)

    # make image of aligned bud boundaries
    im_boundaries = np.where(im_merged >= sm - 1, im_merged, 0)

    # correct landmark shapes
    v = min(voxels)
    cm, header = landmark_cm(im_merged, sm)
    mask = ba.spherical_mask(2, [v, v, v])
    iml = landmarks_image(im_merged, cm, header, mask)
    im_merged = np.where(im_merged == sm - 1, im_merged, iml)

    print("Saving merged image and data table")
    # save landmarks image
    ba.save_tif(np.uint16(im_boundaries), os.path.join(os.path.split(path)[0], "Merged_boundaries.tif"), [v, v, v])
    ba.save_tif(np.uint16(im_merged), os.path.join(os.path.split(path)[0], "Merged_landmarks.tif"), [v, v, v])

    # save image of labelled sectors
    ims = ba.replace_cell_values(im_merged, np.zeros_like(im_merged), np.array(SD)[:,0],np.array(SD)[:,1], cs)
    ims = np.where(im_merged >= sm - 1, im_merged, ims)
    ba.save_tif(np.uint16(ims), os.path.join(os.path.split(path)[0], "Merged_sectors.tif"), [v, v, v])

    # save data table for merged image
    h, t = merged_sectors_data(flist, cm, SD, header, m_header, c_header)
    ba.save_table(t, h, os.path.join(os.path.split(path)[0], "Merged_sectors_data.csv"))

    # save metadata
    v = min([m[1] for m in metlist])
    lines = [m[0] for m in metlist]
    lines.insert(0,"Image root names: ")
    lines.insert(0,"Voxel sizes: " + str([v,v,v])[1:-1])
    lines.insert(0,"Aligned and merged images")
    ba.update_metadata([], lines, os.path.join(os.path.split(path)[0], "Merged_images_metadata.txt"))

    print("Done!")
    print(" ")

    


             
