# Supplementary material for: Control of Oriented Tissue Growth through Repression of Organ Boundary Genes Promotes Stem Morphogenesis
Source: Dev Cell. 2016 Oct 24;39(2):198–208. doi: 10.1016/j.devcel.2016.08.013 (PMC5084710; doi:10.1016/j.devcel.2016.08.013)
Supplement: Data S1. Annotated Source Code and Instructions for Installation and Use of Scripts for Image Analysis, Related to Experimental Procedures [file mmc6.zip › Rib_zone_analysis/python_scripts/watershed_segmentation.py]

# -*- python -*-
#
#   This program is free software: you can redistribute it and/or modify
#   it under the terms of the GNU General Public License as published by
#   the Free Software Foundation, either version 3 of the License, or
#   (at your option) any later version.
#
#   This program is distributed in the hope that it will be useful,
#   but WITHOUT ANY WARRANTY; without even the implied warranty of
#   MERCHANTABILITY or FITNESS FOR A PARTICULAR PURPOSE.  See the
#   GNU General Public License for more details.
#
#   You should have received a copy of the GNU General Public License
#   along with this program.  If not, see <http://www.gnu.org/licenses/>.
#

'''
This script segments cells in 3D using the watershed segmentation
function of ITK (Beare and Lehmann 2006,
http://hdl.handle.net/1926/202
http://www.insight-journal.org/browse/publication/92) Before
segmentation, the image is smoothed using the Gaussian filter function
of Scipy. After segmentation, cells below hte specified minumum volume
are removed and cells are re-numbered using the RelabelComponent
function of ITK.

'''

# Import Libraries

import os
import sys
import numpy as np
from scipy import ndimage
import bud_analysis_lib as ba

def Gaussian_smooth(im,x,y,z):
        return ndimage.filters.gaussian_filter(im,(x,y,z))
        
#Main programme:

path = os.path.abspath("images_table.csv")
images = ba.images_table(path)
print(" ")
print("Watershed segmentation")

# Set parameters:

'''
# For mPS-PI images:
sigma = (0.75,0.75,1.5)         # standard deviation for Gaussian filter in x, y and z dimensions
vol = 40                        # threshold for minimum acceptable cell volume in cubic micrometers
level = 2                       # segmentation level for watershed function

# For good quality FM4-64 images:
sigma = (0.75,0.75,1.0)         # standard deviation for Gaussian filter in x, y and z dimensions
vol = 40                        # threshold for minimum acceptable cell volume in cubic micrometers
level = 4                       # segmentation level for watershed function

# For grainy/vesicle-filled FM4-64 images:
sigma = (2.0,2.0,1.0)         # standard deviation for Gaussian filter in x, y and z dimensions
vol = 40                        # threshold for minimum acceptable cell volume in cubic micrometers
level = 4                       # segmentation level for watershed function
'''

sigma = (0.75,0.75,1.5)         # standard deviation for Gaussian filter in x, y and z dimensions
vol = 40                        # threshold for minimum acceptable cell volume in cubic micrometers
level = 2                       # segmentation level for watershed function


for l in images[1:]:
        if l[images[0].index('watershed_segmentation')] == "0":
                try:
                        path1 = l[images[0].index('Path to folder')]
                        rootname = l[images[0].index('Folder name')]
                        filename = os.path.join(path1, rootname, rootname)
                        met = os.path.join(path1, rootname, "Metadata.txt")

                        #Collect files and info
                        metadata, voxels = ba.read_metadata(met)
                        print(" ")
                        print("Processing images " + rootname + "...")

                        print("Reading images and tables")
                        if os.path.isfile(filename + "_S.tif"):
                                imR = ba.read_tif(filename + "_S.tif")                                
                        elif os.path.isfile(filename + "_R.tif"):
                                imR = ba.read_tif(filename + "_R.tif")
                        else:
                                print("Confocal image not found")

                        print("Performing Gaussian smooth")
                        imR = ndimage.filters.gaussian_filter(imR,sigma)

                        print("Performing watershed segmentation")
                        minvol = ba.vol_threshold(vol, voxels)
                        im = ba.watershed(imR, level, minvol)

                        print("Saving image and metadata")
                        ba.save_tif(im, filename + "_seg.tif", voxels)

                        # Update metadata
                        new_lines = []
                        new_lines.append('watershed_segmentation, parameters:')
                        new_lines.append('sigma = ' + str(sigma) + ' (standard deviation for Gaussian filter in x, y and z dimensions)')
                        new_lines.append('vol = ' + str(vol) + ' (minimum acceptable cell volume in cubic micrometers)')
                        new_lines.append('level = ' + str(level) + ' (ITK morphological watershed level)')
                        ba.update_metadata(metadata, new_lines, met)
        
                        # Update images table
                        l[images[0].index('watershed_segmentation')] = '1'
                        ba.uptade_images_table(images, path)
                        print("Done!")
                        print(" ")
            
                except:
                        print(" ")
                        print "Error: ", sys.exc_info()[1]
                        l[images[0].index('watershed_segmentation')] = 'error'
                        ba.uptade_images_table(images, path)
                        print(" ")
