# Supplementary material for: Control of Oriented Tissue Growth through Repression of Organ Boundary Genes Promotes Stem Morphogenesis
Source: Dev Cell. 2016 Oct 24;39(2):198–208. doi: 10.1016/j.devcel.2016.08.013 (PMC5084710; doi:10.1016/j.devcel.2016.08.013)
Supplement: Data S1. Annotated Source Code and Instructions for Installation and Use of Scripts for Image Analysis, Related to Experimental Procedures [file mmc6.zip › Rib_zone_analysis/shell_scripts/Clonal_analysis.sh]

#!/bin/sh
cd ~/Desktop/Rib_zone_analysis/processed_images/
python ~/Desktop/Rib_zone_analysis/python_scripts/watershed_segmentation.py
python ~/Desktop/Rib_zone_analysis/python_scripts/cell_data_table.py
python ~/Desktop/Rib_zone_analysis/python_scripts/rib_zone.py
python ~/Desktop/Rib_zone_analysis/python_scripts/cell_layers.py
python ~/Desktop/Rib_zone_analysis/python_scripts/sectors_merge.py
python ~/Desktop/Rib_zone_analysis/python_scripts/sectors_analyse.py
