# Supplementary material for: Control of Oriented Tissue Growth through Repression of Organ Boundary Genes Promotes Stem Morphogenesis
Source: Dev Cell. 2016 Oct 24;39(2):198–208. doi: 10.1016/j.devcel.2016.08.013 (PMC5084710; doi:10.1016/j.devcel.2016.08.013)
Supplement: Data S1. Annotated Source Code and Instructions for Installation and Use of Scripts for Image Analysis, Related to Experimental Procedures [file mmc6.zip › Rib_zone_analysis/shell_scripts/Rib_zone_analysis.sh]

#
#   This program is free software: you can redistribute it and/or modify
#   it under the terms of the GNU General Public License as published by
#   the Free Software Foundation, either version 3 of the License, or
#   (at your option) any later version.
#
#   This program is distributed in the hope that it will be useful,
#   but WITHOUT ANY WARRANTY; without even the implied warranty of
#   MERCHANTABILITY or FITNESS FOR A PARTICULAR PURPOSE.  See the
#   GNU General Public License for more details.
#
#   You should have received a copy of the GNU General Public License
#   along with this program.  If not, see <http://www.gnu.org/licenses/>.

cd ~/Desktop/Rib_zone_analysis/processed_images/
python ~/Desktop/Rib_zone_analysis/python_scripts/watershed_segmentation.py
python ~/Desktop/Rib_zone_analysis/python_scripts/cell_data_table.py
python ~/Desktop/Rib_zone_analysis/python_scripts/rib_zone.py
python ~/Desktop/Rib_zone_analysis/python_scripts/new_walls.py
python ~/Desktop/Rib_zone_analysis/python_scripts/cell_wall_orientation.py
