# Supplementary material for: Control of Oriented Tissue Growth through Repression of Organ Boundary Genes Promotes Stem Morphogenesis
Source: Dev Cell. 2016 Oct 24;39(2):198–208. doi: 10.1016/j.devcel.2016.08.013 (PMC5084710; doi:10.1016/j.devcel.2016.08.013)
Supplement: Data S1. Annotated Source Code and Instructions for Installation and Use of Scripts for Image Analysis, Related to Experimental Procedures [file mmc6.zip › Rib_zone_analysis/template_files/Metadata_templ.txt]

path to original confocal image : ppp

file name (root only, no "R", "G" or extension) : rootname

voxel size x (um) : xxx

voxel size y (um) : yyy

voxel size z (um) : zzz

end.
