# Supplementary material for: Control of Oriented Tissue Growth through Repression of Organ Boundary Genes Promotes Stem Morphogenesis
Source: Dev Cell. 2016 Oct 24;39(2):198–208. doi: 10.1016/j.devcel.2016.08.013 (PMC5084710; doi:10.1016/j.devcel.2016.08.013)
Supplement: Data S2. Annotated Source Code, Instructions for Installation and Use of Scripts for ChIP-Seq Analysis, and Gene Annotations Used, Related to Experimental Procedures [file mmc7.zip]

Archive with 39 entries (28 files):
- Peaks_analysis/
- Peaks_analysis/.DS_Store
- __MACOSX/
- __MACOSX/Peaks_analysis/
- __MACOSX/Peaks_analysis/._.DS_Store
- Peaks_analysis/Icon
- __MACOSX/Peaks_analysis/._Icon
- Peaks_analysis/Instructions/
- Peaks_analysis/Instructions/.DS_Store
- __MACOSX/Peaks_analysis/Instructions/
- __MACOSX/Peaks_analysis/Instructions/._.DS_Store
- Peaks_analysis/Instructions/Peaks_analysis_instructions.docx
- __MACOSX/Peaks_analysis/Instructions/._Peaks_analysis_instructions.docx
- Peaks_analysis/python_scripts/
- Peaks_analysis/python_scripts/.DS_Store
- __MACOSX/Peaks_analysis/python_scripts/
- __MACOSX/Peaks_analysis/python_scripts/._.DS_Store
- Peaks_analysis/python_scripts/Overlap_MACS2_files.py
- Peaks_analysis/python_scripts/peak_sequences.py
- Peaks_analysis/python_scripts/peak_statistics.py
- Peaks_analysis/README.txt
- __MACOSX/Peaks_analysis/._README.txt
- Peaks_analysis/shell_scripts/
- Peaks_analysis/shell_scripts/.DS_Store
- __MACOSX/Peaks_analysis/shell_scripts/
- __MACOSX/Peaks_analysis/shell_scripts/._.DS_Store
- Peaks_analysis/shell_scripts/Overlap_MACS2_files.sh
- __MACOSX/Peaks_analysis/shell_scripts/._Overlap_MACS2_files.sh
- Peaks_analysis/shell_scripts/Peak_sequences.sh
- __MACOSX/Peaks_analysis/shell_scripts/._Peak_sequences.sh
- Peaks_analysis/shell_scripts/Peak_statistics.sh
- __MACOSX/Peaks_analysis/shell_scripts/._Peak_statistics.sh
- Peaks_analysis/TAIR10_tables/
- Peaks_analysis/TAIR10_tables/.DS_Store
- __MACOSX/Peaks_analysis/TAIR10_tables/
- __MACOSX/Peaks_analysis/TAIR10_tables/._.DS_Store
- Peaks_analysis/TAIR10_tables/TAIR10_AGI_location.txt
- Peaks_analysis/TAIR10_tables/TAIR10_functional_descriptions.txt
- __MACOSX/._Peaks_analysis
