# Supplementary material for: Control of Oriented Tissue Growth through Repression of Organ Boundary Genes Promotes Stem Morphogenesis
Source: Dev Cell. 2016 Oct 24;39(2):198–208. doi: 10.1016/j.devcel.2016.08.013 (PMC5084710; doi:10.1016/j.devcel.2016.08.013)
Supplement: Data S2. Annotated Source Code, Instructions for Installation and Use of Scripts for ChIP-Seq Analysis, and Gene Annotations Used, Related to Experimental Procedures [file mmc7.zip › Peaks_analysis/python_scripts/Overlap_MACS2_files.py]

# -*- python -*-
#
#   This program is free software: you can redistribute it and/or modify
#   it under the terms of the GNU General Public License as published by
#   the Free Software Foundation, either version 3 of the License, or
#   (at your option) any later version.
#
#   This program is distributed in the hope that it will be useful,
#   but WITHOUT ANY WARRANTY; without even the implied warranty of
#   MERCHANTABILITY or FITNESS FOR A PARTICULAR PURPOSE.  See the
#   GNU General Public License for more details.
#
#   You should have received a copy of the GNU General Public License
#   along with this program.  If not, see <http://www.gnu.org/licenses/>.
#

'''
The script searches for overlaps between peak regions listed in
replicates .narrowPeak files (produced by MACS2)and accepts the
overlaps if they are absent from all control replicates, have q-values
of a specified value or lower in each replicate, and the overlapping
region is at least of a specified length.

After the filtering step above, peaks are attributed to gene models
and an annotated table is produced. For this, tables with gene
coordinates and with gene annotations are selected.  Based on these
tables, peaks are associated with gene models within specified
distances upstream and downstream of the transcribed regions, without
intervening genes.

Inputs are selected interactively:  path to folder containing
narrowPeak files  path to table containing gene positions  path to
table containing gene annotations

Parameters are set directly on the script (see # set parameters below)
using a suitable editor

Outputs are:

A tab-delimited text table with the MACS2 statistics, gene models and
annotation associated with each overlapping peak region (named
Overlapping_peaks_AGI.txt, saved in the same folder as the narrowPeak
files).

A tab-delimited text table with the nucleotide position of the center
of each overlapping peak region (named "Peak_positions.txt" and saved
in the same folder as the narrowPeak files).

bedgraph files (which can be opened in the IGV browser) for peak fold
changes (Overlapping_peaks_fold_change.bedgraph) and for peak q-values
(Overlapping_peaks_q_values.bedgraph), both placed in the same
directory as the narrowPeak files.

'''

# import funcitons

import os
import os.path
import Tkinter, tkFileDialog
from os import listdir
import numpy as np


# define new functions

def file_choices(path):
    files = [ f for f in listdir(path) if (".narrowPeak" in f)]
    return files

def choose_files(files):
    ft = []
    fc = []
    print("File choices:")
    for i in range(len(files)):
        print("(" + str(i) + ") " + files[i])
    print("(" + str(i + 1) + ") " + "Finish")
    c = [str(j) for j in range(i + 2)]
    print(" ")
    for f in ((ft, "t", "treatment"), (fc, "c", "control")):
        choice = ''
        print("Choose " + f[2] + " files; enter " + str(i + 1) + " to stop.")
        while choice != f[1] + str(i + 1):
            choice = f[1] + raw_input("Please enter your choices (0-" + str(i + 1) + "): ")
            if choice == f[1] or choice[1:] not in c:
                print('')
                print("Please enter a number from the list above.")
            elif choice != f[1] + str(i + 1):
                f[0].append([choice, files[int(choice[1:])]])
        print(" ")
    fp = []
    choice = ''
    choice = raw_input("Choose file that will provide p-values and FDR; enter " + str(i + 1) + " to quit: ")
    if int(choice) in range(i + 1):
        fp.append(["p" + choice, files[int(choice)]])
    return ft, fc, fp

def make_description(ft, fc, fp):
    description = 'Overlapped files; treatment: '
    for f in ft:
        description += f[1] + " "
    description += '; control: '
    for f in fc:
        description += f[1] + " "
    description += "; fold enrichment, p-values and q-values extracted from file " + fp[0][1]
    return description
    
def read_bed_files(files, path):
    for f in files:
        p = os.path.join(path, f[1])
        t = read_table(p)
        if t == [['['], [']']]:
            f[0] = []
        else:
            f[0] = np.array(t)
    return files
    
def read_table(path):
    f = open(path,"r")
    data = str(f.readlines())
    sep = ("\\n', '", "\\n", "\n", "\\r", "\r")
    for s in sep:
        if s in data:
            data = data[2:-2].split(s)
    if "\\n" in data[-1][-10:]:
        data[-1] = data[-1][:data[-1].index("\\n")]
    lines = [l.strip().split("\\t") for l in data]
    return lines

def chr_array(chromosomes):
    a = []
    for c in chromosomes:
        a.append(np.zeros(int(c[1])))
    return a

def make_AGI_table():
    # reformat TAIR genes table (/Users/sablow/Desktop/ChIPseq/BED_file_overlaps/TAIR10_genes.txt)
    # to extract gene model start and stop
    path_TAIR = '/Users/sablow/Desktop/ChIPseq/BED_file_overlaps/TAIR10_genes.txt'
    t = read_table(path_TAIR)
    p= '/Users/sablow/Desktop/ChIPseq/BED_file_overlaps/TAIR10_AGI_location.txt'
    table = [['AGI','start','stop','strand','chr']]
    for l in t:
        if l[0] in chromosomes[:,0]:
            if l[2] == 'gene':
                line = []
                AGI = l[8][l[8].index("=")+1:l[8].index("=")+10]
                line.append(AGI)
                line.append(l[3])
                line.append(l[4])
                if l[6] == '+':
                    line.append('F')
                elif l[6] == '-':
                    line.append('R')
                else:
                    line.append(' ')
                line.append(l[0][3])
                table.append(line)
    output_table(table, p)
    return table

def peaks_matrix(table, chromosomes, n, q_cutoff):
    # creates matrix for each chromosome, with value "n" attributed
    # to nucleotide positions where a peak is present
    # only accept peaks with q-value above given cutoff
    a = chr_array(chromosomes)
    t = np.array(table)
    for c in chromosomes:
        b = t[t[:,0]== c[0]]
        for l in b:
            if float(l[8]) > q_cutoff:
                for i in range(int(l[1]), int(l[2]) + 1):
                    a[int(c[0][-1]) - 1][i] = n
    return a

def overlap_peaks(files, chromosomes, n, q_cutoff):
    ovp = chr_array(chromosomes)
    for f in files:
        if f[0] != []:
            b = peaks_matrix(f[0], chromosomes, n, q_cutoff)
            for i in range(5):
                ovp[i] = ovp[i] + b[i]
    return ovp

def overlap_t_c(ovp_t, ovp_c):
    ovp = []
    for i in range(len(ovp_t)):
        ovp.append(ovp_t[i] + ovp_c[i])
    return np.array(ovp)

def find_intervals(ovp, n):
    intervals = []
    centres = []
    for o in ovp:
        # create array out of phase with ovp by one position
        a = np.concatenate((o[1:], [0]))
        # subtract arrays to find positions where values have changed
        b = o - a 
        c = np.where(b != 0)[0]
        c = c + np.ones_like(c)
        # find length of intervals and eliminate intervals of length less than value n
        d = [c[i+1]-c[i] for i in range(len(c)-1)]
        e = []
        for i in range(len(d)):
            if (d[i] > n and o[c[i]] != 0):
                e.append([c[i], c[i] + d[i] - 1, o[c[i]]])
        intervals.append(e)
    return intervals

def peak_centres(intervals):
    # find midle point of accepted peak intervals
    centres = []
    for i in intervals:
        c = []
        for j in i:
            c.append(int(round((j[0] + j[1])/2.0)))
        centres.append(c)
    return np.array(centres)

def overlaps_bedgraph(chromosomes, intervals, description, lineMark):
    bg = [['track type=bedGraph color=0,120,0 altColor=240,0,0 autoScale=off name="MACS peak overlaps" description="' + description + '" graphType=bars yLineMark=' + str(lineMark) + ' yLineOnOff=on']]
    for i in range(5):
        for l in intervals[i]:
            line = []
            line.append(chromosomes[i][0])
            for n in l:
                line.append(str(n))
            bg.append(line)
    return bg

def peak_values_matrix(table, chromosomes):
    a = chr_array(chromosomes)
    t = np.array(table)
    for c in chromosomes:
        b = t[t[:,0]== c[0]]
        for l in b:
            for i in range(int(l[1]), int(l[2]) + 1):
                a[int(c[0][-1]) - 1][i] = float(l[4])
    return a

def overlap_values(fp, ovp, chromosomes, column):
    # produce new array in which values from fp in given column are attributed to the overlap of peaks in fp and ovp 
    a = chr_array(chromosomes)
    t = fp[0][0]
    for c in chromosomes:
        b = t[t[:,0]== c[0]]
        for l in b:
            for i in range(int(l[1]), int(l[2]) + 1):
                a[int(c[0][-1]) - 1][i] = l[column]
    for i in range(len(a)):
        a[i] = a[i] * np.where(ovp[i] != 0, 1, 0)
    return a

def match_AGI(ovp, ovp_fc, ovp_q, AGI, prom, utr, description):
    t = []
    t.append(["Summary table for MACS2 peak overlaps"])
    t.append(["Path to MACS2 files: " + path])
    t.append(["Treatment files: " + description[description.index("treatment: ") + 11 : description.index(" ; control:")]])
    t.append(["Control files: " + description[description.index("control: ") + 9 : description.index(" ; fold enrichment,")]])
    t.append(["Fold enrichment, p-values and q-values extracted from file: " + description[description.index("from file ") + 10 :]])
    t.append(["Table of gene models: " + path_AGI])
    t.append(["Table of gene annotations: " + path_annot])
    t.append([" "])
    t.append(["Parameters: "])
    t.append(["Minimum width in nucleotides for accepting the overlap: " + str(n)])
    t.append(["Length of region upstream of coding sequence (nt): " + str(prom)])
    t.append(["Length of region downstream of coding sequence (nt): " + str(utr)])
    t.append(["Cutoff log10 q value for overlapping peaks from different replicates: " + str(q_cutoff)])
    t.append([" "])
    t.append(["AGI name", "Gene start", "Gene end", "Number of overlapping MACS peaks", "Fold enrichment", "log10 q-value"])
    for c in range(5):
        # start list of peaks
        peaks = []
        g = AGI[1:][AGI[1:][:,4] == str(c + 1)]
        for i in range(len(g)):
            line = []
            # check gene orientation before collecting upstream and downstream intergenic regions
            if g[i][3] == 'F':
                p = prom
                u = utr
            elif g[i][3] == 'R':
                p = utr
                u = prom
            else:
                p = 0
                u = 0
            # define start and end nucleotides for locus (i.e., gene plus added 5' and 3' intergenic sequences)
            # special conditions apply at the start and end of the chromosome
            if i == 0:
                n1 = min(0, int(g[i][1]) - p)
                n2 = int(g[i][2]) + min(u, int(g[i+1][1])-int(g[i][2]))
            elif 0 < i < len(g)-1 :
                n1 = int(g[i][1]) - min(p, int(g[i][1])-int(g[i-1][2]))
                n2 = int(g[i][2]) + min(u, int(g[i+1][1])-int(g[i][2]))
            else:
                n1 = int(g[i][1]) - min(p, int(g[i][1])-int(g[i-1][2]))
                n2 = min(int(g[i][2]) + u, len(ovp[c]) - 1)
            # select corresponding region in the list of overlapping peaks
            # and determine the maximum score
            o = ovp[c][n1:n2]
            if len(o) > 0:
                o = max(o)
            else:
                o = 0
            # select corresponding region in the list of fold change values
            # and determine the maximum score
            a = ovp_fc[c][n1:n2]
            if len(a) > 0:
                a = max(a)
            else:
                a = 0
            # select corresponding region in the list of q values
            # and determine the maximum score
            b = ovp_q[c][n1:n2]
            if len(b) > 0:
                b = max(b)
            else:
                b = 0
            # add data to table
            if o > 0:
                line.append(g[i][0])
                line.append(str(n1))
                line.append(str(n2))
                line.append(str(o))
                line.append(str(a))
                line.append(str(b))
                t.append(line)
    return t

def peak_positions(centres, AGI_matches, AGI):
    # make list of peaks with midpoint positions and associated genes
    peaks = []
    i = 1
    # match peaks to genes in each chromosome c
    for c in range(5):
        # make list of gene coordinates
        gc = [g for g in AGI_matches if  "AT" + str(c + 1) in g[0]]
        agi = intersect_ordered_lists(gc, AGI)
        gp = [[g[0], int(g[1]), int(g[2])] for g in gc]
        k = 0
        for p in centres[c]:
            matches = []
            search = 1
            while search and k < len(gp)-1 :
                if gp[k][2] < p:
                    k += 1
                elif gp[k][1] <= p and gp[k][2] >= p:
                    matches.append([k, gp[k][0], gp[k][1], gp[k][2]])
                    k += 1
                elif gp[k][1] > p:
                    k = max(0, k - 1)
                    search = 0
            gi = []
            for m in matches:
                position, pos_5, pos_3 = position_within_gene(agi[m[0]], p)
                gi.append(m[1])
                gi.append(position)
                gi.append(pos_5)
                gi.append(pos_3)
            if len(gi) > 0:
                l = [x for x in [i, c + 1, p] + gi]
                peaks.append(l)
                i += 1
    return peaks

def position_within_gene(line, nt):
    # returns the position of a nucleotide nt within the gene
    # (promoter, transcript, downstream) and the coordinates relative
    # to the start and end of the transcript
    position = "not defined"
    pos_5 = 0
    pos_3 = 0
    n1 = int(line[1])
    n2 = int(line[2])
    if line[3] == "F":
        pos_5 = nt - n1
        pos_3 = nt - n2
        if nt < n1:
            position = "promoter"
        elif n1 <= nt <= n2:
            position = "transcript"
        elif nt > n2:
            position = "downstream"
    elif line[3] == "R":
        pos_5 = n2 - nt
        pos_3 = n1 - nt
        if nt > n2:
            position = "promoter"
        elif n2 >= nt >= n1:
            position = "transcript"
        elif nt < n1:
            position = "downstream"
    return position, pos_5, pos_3

def intersect_ordered_lists(L1, L2):
    # 
    intersect = []
    indices = []
    k = 0
    for L in L1:
        search = 1
        while search and k < len(L2)-1 :
            if L2[k][0] != L[0]:
                k += 1
            else:
                intersect.append(L2[k])
                indices.append(k)
                search = 0
    return intersect

def add_peaks_header(peaks):
    # adds header to make peaks list
    header = []
    header.append(["Peak positions table for selected MACS2 peaks"])
    header.append(["Path to MACS2 files: " + path])
    header.append(["Table of gene models: " + path_AGI])
    header.append(["Table of gene annotations: " + path_annot])
    header.append([" "])
    header.append(["Peak number", "Chromosome", "Peak midpoint (nt)", "Associated AGI model", "Position within gene model", "Position relative to transcript start or end"])
    return header + peaks

def annotate_genes(AGI_matches, annot):
    t = []
    for i in range(len(AGI_matches)):
        t.append(AGI_matches[i])
        if AGI_matches[i][0] == "AGI name":
            header = i
            break
    done = []
    for i in (1,2,4):
        t[header].append(annot[0][i])
    for l in AGI_matches[header+1:]:
        line = l
        for a in annot[1:]:
            if l[0] in a[0]:
                for i in (1,2,4):
                    line.append(a[i])
                if a[0][:-2] not in done:
                    t.append(line)
                    done.append(a[0][:-2])
                break
    return t
                
def output_table(table, path):
    # save final table
    out_table = []
    for l in table:
        for i in range(len(l)):
            l[i] = str(l[i])
        out_table.append(str(l).replace("', '", "\t")[2:-2] + "\n")
    f = open(path, "w")
    f.writelines(out_table)
    f.close()


    
# Main programme


# set parameters:
# n is the minimum width in nucleotides for accepting the overlap between MACS peaks
n = 50
# prom is the length in nucleotides for the upstream regulatory region for each gene model (used to associate peaks with genes)
prom = 3000
# utr is the length in nucleotides for the downstream regulatory region for each gene model (used to associate peaks with genes)
utr = 1500
# chromosomes specifies chromosome names and lengths in nucleotides
chromosomes = np.array([['Chr1', 30500000], ['Chr2', 19700000], ['Chr3', 23500000], ['Chr4', 18600000], ['Chr5', 27000000]])
# set position of bedgraph line for fold change
fc_cutoff = 3
# set cutoff q value for overlapping peaks from different replicates
q_cutoff = 3
# set cutoff for number of overlapping replicates required to accept peaks
rep_cutoff = 3


# Collect paths and input files
root = Tkinter.Tk()
root.withdraw()
print(" ")
print("Select directory containing peak files:")
path = tkFileDialog.askdirectory(parent = root)
print("Select file with AGI positions (e.g. TAIR10_AGI_location.txt):")
path_AGI = tkFileDialog.askopenfilename(parent = root)
print("Select file with gene annotations e.g. TAIR10_functional_descriptions.txt):")
path_annot = tkFileDialog.askopenfilename(parent = root)

# Select bed files to overlap
print(" ")
files = file_choices(path)
ft, fc, fp = choose_files(files)

# Prepare parameters to include in header of bed file
description = make_description(ft, fc, fp)
lineMark = str(len(ft)-1)

# Associate each bed filename with its contents
print(" ")
print("Overlapping bed files...")
ft = read_bed_files(ft, path)
fc = read_bed_files(fc, path)
fp = read_bed_files(fp, path)

# Find overlapping regions, count number of overlapping peaks for each nucleotide position, then determine the width of each
# genomic interval with a given count
ovp_t = overlap_peaks(ft, chromosomes, 1, q_cutoff)
ovp_c = overlap_peaks(fc, chromosomes, -1, q_cutoff)
ovp = overlap_t_c(ovp_t, ovp_c)
intervals = find_intervals(ovp, n)

# Make bed file to display overlaps
bg1 = overlaps_bedgraph(chromosomes, intervals, description, lineMark)
output_table(bg1, os.path.join(path, "Overlapping_peaks.bedgraph"))

# Attribute fold change values from fp to the overlapping peaks in fp and in the overlapped peaks of individual samples
print("Attributing fold change values to peaks...")
ovp_fc = overlap_values(fp, ovp, chromosomes, 6)
intervals = find_intervals(ovp_fc, n)
bg_fc = overlaps_bedgraph(chromosomes, intervals, description, fc_cutoff)
output_table(bg_fc, os.path.join(path, "Overlapping_peaks_fold_change.bedgraph"))

# Attribute log q-values from fp to the overlapping peaks in fp and in the overlapped peaks of individual samples
print("Attributing q values to peaks...")
ovp_q = overlap_values(fp, ovp, chromosomes, 8)
intervals = find_intervals(ovp_q, n)
bg_q = overlaps_bedgraph(chromosomes, intervals, description, q_cutoff)
output_table(bg_q, os.path.join(path, "Overlapping_peaks_q_values.bedgraph"))

# Read position of each gene model, match to overlapping peaks, attribute maximum overlap count fold enrichemnt and q-values
# to each gene model near a peak and produce table with AGI numbers and values
print("Matching gene models...")
AGI = read_table(path_AGI)
AGI = np.array(AGI)
AGI_matches = match_AGI(ovp, ovp_fc, ovp_q, AGI, prom, utr, description)

# Annotate matching genes and save table
print("Annotating table...")
annot = read_table(path_annot)
AGI_table = annotate_genes(AGI_matches, annot)
output_table(AGI_table, os.path.join(path, "Overlapping_peaks_AGI.txt"))

# Make list of peak coordinates and position within associated genes
print("Finding peak midpoints...")
centres = peak_centres(intervals)
print("Finding peak positions within genes...")
peaks = peak_positions(centres, AGI_matches, AGI)
peaks = add_peaks_header(peaks)
output_table(peaks, os.path.join(path, "Peak_positions.txt"))

print("Done!")


    

        


            
            

    
    

            
            


            
        
