# Supplementary material for: Control of Oriented Tissue Growth through Repression of Organ Boundary Genes Promotes Stem Morphogenesis
Source: Dev Cell. 2016 Oct 24;39(2):198–208. doi: 10.1016/j.devcel.2016.08.013 (PMC5084710; doi:10.1016/j.devcel.2016.08.013)
Supplement: Data S2. Annotated Source Code, Instructions for Installation and Use of Scripts for ChIP-Seq Analysis, and Gene Annotations Used, Related to Experimental Procedures [file mmc7.zip › Peaks_analysis/python_scripts/peak_sequences.py]

# -*- python -*-
#
#   This program is free software: you can redistribute it and/or modify
#   it under the terms of the GNU General Public License as published by
#   the Free Software Foundation, either version 3 of the License, or
#   (at your option) any later version.
#
#   This program is distributed in the hope that it will be useful,
#   but WITHOUT ANY WARRANTY; without even the implied warranty of
#   MERCHANTABILITY or FITNESS FOR A PARTICULAR PURPOSE.  See the
#   GNU General Public License for more details.
#
#   You should have received a copy of the GNU General Public License
#   along with this program.  If not, see <http://www.gnu.org/licenses/>.
#

'''
This script interactively selects the file with the positions of
overlapping peak regions and the file with associated gene models
(both produced in step 2 above), the table with gene coordinates
(~/Peaks_analysis/TAIR10_tables/TAIR10_AGI_location.txt), then asks
for the size of the region to include on each side of the center of
each peak region.

A folder is also selected with chromosome sequences. This is not
included here and must be downloaded from public databases (e.g. TAIR,
http://www.arabidopsis.org) - one file for each chromosome, with a
single sequence in FASTA format; the files must be named
"TAIR10_chr1.fas", "TAIR10_chr2.fas" etc.

To produce a control set of sequences for discriminative MEME, the
script generates random peak positions in each chromosome. The size of
the control set (how many times larger than the observed set) is set
interactively.

The outputs are a list of sequences flanking the centers of observed
peak regions (Peak_sequences.txt) and a list of sequences flanking
random peak centers (Random_sequences.txt), both in FASTA format,
saved in the same folder containing the input file with the positions
of peak regions.

Set parameters chromosomes, which specify chromosome names and lengths
in nucleotides; default values are:  chromosomes = np.array([['Chr1',
30500000], ['Chr2', 19700000], ['Chr3', 23500000], ['Chr4', 18600000],
['Chr5', 27000000]])

'''

# import functions

import os
import os.path
import Tkinter, tkFileDialog
import numpy as np


# define new functions

def read_table(path):
    f = open(path,"r")
    data = str(f.readlines())
    seplist = ("\\n', '", "\\n", "\n", "\\r", "\r")
    sep = [s for s in seplist if s in data]
    data = [data[2:-2]]
    for s in sep:
        dat = []
        for da in data:
            if s in da:
                da = da.split(s)
            else:
                da = [da]
            for d in da:
                dat.append(d)
        data = dat
    lines = [l.strip().split("\\t") for l in data]
    return lines

def remove_header(table, cell):
    # find first line
    start = 0
    for l in table:
        start += 1
        if l[0] == cell:
            break
    return table[start:]
               
def filter_peaks(peaks, genes):
    # keep only peaks that match genes in list
    filtered = []
    for p in peaks:
        for i in range(3, len(p), 4):
            if p[i] in genes and p not in filtered:
                filtered.append(p)
    return filtered

def peak_sequences(peaks, path_c, path_p, name, nt):
    # collect flanking region of size nt (nucleotides) on each side of the peak midpoints
    # first, separate the peaks by chromosome
    pk = []
    for c in range(1,6):
        pk.append([p for p in peaks if int(p[1]) == c])
    # collect flanking sequences for each peak in each chromosome
    seq = []
    for c in range(1,6):
        cfas = read_table(os.path.join(path_c, "TAIR10_chr" + str(c) + ".fas"))
        cseq = ''
        for s in cfas[1:]:
            cseq += s[0]
        print("Processed chromosome " + str(c))
        for p in pk[c - 1]:
            n1 = max(0, int(p[2]) - nt)
            n2 = min(len(cseq), int(p[2]) + nt + 1)
            seq.append(">chr:" + str(c) + ":" + str(n1) + "-" + str(n2) + "-peak" + str(p[0]) + "\n" +  cseq[n1:n2] + "\n")
    # write sequences to file
    f = open(os.path.join(os.path.split(path_p)[0], name), "w")
    f.writelines(seq)
    f.close()

def random_peaks(peaks, chromosomes, AGI_matches, AGI, rp):
    # Make random peaks
    sim_centres = simulated_centres(peaks, chromosomes, rp)
    sim_peaks = []
    for r in range(rp):
        s = peak_positions(sim_centres[r], AGI_matches, AGI)
        sim_peaks += s
    return sim_peaks

def simulated_centres(peaks, chromosomes, reps):
    # generate random peak centres for Monte Carlo approach
    # first, count the number of peaks found in each chromosome
    nc = []
    for c in range(1,6):
        n = 0
        for p in peaks:
            if len(p) >= 7:
                if int(p[1]) == c:
                    n += 1
        nc.append(n)
    # generate n = reps sets of random peaks in each chromosome
    sim = []
    for r in range(reps):
        s = []
        for i in range(5):
            sc = np.random.randint(1, int(chromosomes[i][1]), nc[i])
            sc = np.unique(sc)
            s.append(np.sort(sc).tolist())
        sim.append(s)
    return sim

def peak_positions(centres, AGI_matches, AGI):
    # make list of peaks with midpoint positions and associated genes
    peaks = []
    i = 1
    # match peaks to genes in each chromosome c
    for c in range(5):
        # make list of gene coordinates
        gc = [g for g in AGI_matches if  "AT" + str(c + 1) in g[0]]
        agi = intersect_ordered_lists(gc, AGI)
        gp = [[g[0], int(g[1]), int(g[2])] for g in gc]
        k = 0
        for p in centres[c]:
            matches = []
            search = 1
            while search and k < len(gp)-1 :
                if gp[k][2] < p:
                    k += 1
                elif gp[k][1] <= p and gp[k][2] >= p:
                    matches.append([k, gp[k][0], gp[k][1], gp[k][2]])
                    k += 1
                elif gp[k][1] > p:
                    search = 0
            gi = []
            for m in matches:
                position, pos_5, pos_3 = position_within_gene(agi[m[0]], p)
                gi.append(m[1])
                gi.append(position)
                gi.append(pos_5)
                gi.append(pos_3)
            if len(gi) > 0:
                l = [x for x in [i, c + 1, p] + gi]
                peaks.append(l)
                i += 1
    return peaks

def position_within_gene(line, nt):
    # returns the position of a nucleotide nt within the gene
    # (promoter, transcript, downstream) and the coordinates relative
    # to the start and end of the transcript
    position = "not defined"
    pos_5 = 0
    pos_3 = 0
    n1 = int(line[1])
    n2 = int(line[2])
    if line[3] == "F":
        pos_5 = nt - n1
        pos_3 = nt - n2
        if nt < n1:
            position = "promoter"
        elif n1 <= nt <= n2:
            position = "transcript"
        elif nt > n2:
            position = "downstream"
    elif line[3] == "R":
        pos_5 = n2 - nt
        pos_3 = n1 - nt
        if nt > n2:
            position = "promoter"
        elif n2 >= nt >= n1:
            position = "transcript"
        elif nt < n1:
            position = "downstream"
    return position, pos_5, pos_3

def intersect_ordered_lists(L1, L2):
    # 
    intersect = []
    indices = []
    k = 0
    for L in L1:
        search = 1
        while search and k < len(L2)-1 :
            if L2[k][0] != L[0]:
                k += 1
            else:
                intersect.append(L2[k])
                indices.append(k)
                search = 0
    return intersect

# Main programme

# set parameters:

# chromosomes specifies chromosome names and lengths in nucleotides
chromosomes = np.array([['Chr1', 30500000], ['Chr2', 19700000], ['Chr3', 23500000], ['Chr4', 18600000], ['Chr5', 27000000]])

print("Collect flanking sequences for ChIP-seq peak midpoints")

# Collect paths and input files
root = Tkinter.Tk()
root.withdraw()
print(" ")
print("Select file with peak positions:")
path_p = tkFileDialog.askopenfilename(parent = root)
print("Select table of matching gene models (e.g. Overlapping_peaks_AGI.txt) :")
path_g = tkFileDialog.askopenfilename(parent = root)
print("Select directory with chromosome sequences:")
path_c = tkFileDialog.askdirectory(parent = root)
nt = int(raw_input("Size (in nucleotides) of the region to include on each side of the peak midpoints:"))
print("Make set of sequences flanking random peaks?")
size = int(raw_input("If so, speficy how many times the random set should be larger than the experimental set (choose 0 if not wanted): "))
if size:
    print("Select file with AGI positions (default is TAIR10_AGI_location.txt):")
    path_AGI = tkFileDialog.askopenfilename(parent = root)

# read peaks and chromosome sequences, colect flanking sequences and save file
peaks = read_table(path_p)
peaks = remove_header(peaks, "Peak number")

# Read tables  
AGI_matches = read_table(path_g)
AGI_matches = remove_header(AGI_matches, "AGI name")
# make sure the list is sorted in order of AGI name
AGI_matches = sorted(AGI_matches, key=lambda x: (x[0]))

if size:
    AGI = read_table(path_AGI)
    AGI = remove_header(AGI, "AGI")
    # make sure the list is sorted in order of AGI name

# use only peaks associated with the listed genes
genes = [l[0] for l in AGI_matches if len(l[0]) == 9]
peaks = filter_peaks(peaks, genes)

# Make list of sequences flanking peaks and save to file
peak_sequences(peaks, path_c, path_p, "Peak_sequences.txt", nt)

# Make set of sequences flanking random peaks
if size:
    AGI = sorted(AGI, key=lambda x: (x[0]))
    print("Making random peaks set")
    sim_peaks = []
    while len(sim_peaks) < size * len(peaks):
        sp = random_peaks(peaks, chromosomes, AGI_matches, AGI, 1)
        sim_peaks = sim_peaks + sp
    #  Give the random peaks unique identifiers
    for i in range(len(sim_peaks)):
        sim_peaks[i][0] = i + 1
    # Make list of sequences flanking peaks and save to file
    peak_sequences(sim_peaks, path_c, path_p, "Random_sequences.txt", nt)

print("Done")
