# Supplementary material for: Control of Oriented Tissue Growth through Repression of Organ Boundary Genes Promotes Stem Morphogenesis
Source: Dev Cell. 2016 Oct 24;39(2):198–208. doi: 10.1016/j.devcel.2016.08.013 (PMC5084710; doi:10.1016/j.devcel.2016.08.013)
Supplement: Data S2. Annotated Source Code, Instructions for Installation and Use of Scripts for ChIP-Seq Analysis, and Gene Annotations Used, Related to Experimental Procedures [file mmc7.zip › Peaks_analysis/python_scripts/peak_statistics.py]

# -*- python -*-
#
#   This program is free software: you can redistribute it and/or modify
#   it under the terms of the GNU General Public License as published by
#   the Free Software Foundation, either version 3 of the License, or
#   (at your option) any later version.
#
#   This program is distributed in the hope that it will be useful,
#   but WITHOUT ANY WARRANTY; without even the implied warranty of
#   MERCHANTABILITY or FITNESS FOR A PARTICULAR PURPOSE.  See the
#   GNU General Public License for more details.
#
#   You should have received a copy of the GNU General Public License
#   along with this program.  If not, see <http://www.gnu.org/licenses/>.
#

'''
This script interactively selects the file with the position of
overlapping peak regions and the file with associated gene models
(both produced in step 2 above), the table with gene coordinates
(~/Peaks_analysis/TAIR10_tables/TAIR10_AGI_location.txt), and asks for
the number of replicates used when scoring the positions of simulated,
random peaks.

The script scores the frequency of observed peak regions centered on
the transcribed, upstream and downstream regions, then uses a Monte
Carlo method to estimate the p-value for the hypothesis that these
frequencies correspond to a random distribution of peaks within genes.

A tab-delimited text table with the results is produced, in addition
to histograms showing the frequency of observed and simulated (random)
peaks at different distances to the start and end of transcribed
regions (Peak_position_statistics.txt, Peaks_histogram_upstream.png,
Peaks_histogram_downstream.png, all saved in the same folder as the
selected file with peak positions).

'''

# import functions

import os
import os.path
import Tkinter, tkFileDialog
import numpy as np
import matplotlib.pyplot as plt


# define new functions

def read_table(path):
    f = open(path,"r")
    data = str(f.readlines())
    seplist = ("\\n', '", "\\n", "\n", "\\r", "\r")
    sep = [s for s in seplist if s in data]
    data = [data[2:-2]]
    for s in sep:
        dat = []
        for da in data:
            if s in da:
                da = da.split(s)
            else:
                da = [da]
            for d in da:
                dat.append(d)
        data = dat
    lines = [l.strip().split("\\t") for l in data]
    return lines

def remove_header(table, cell):
    # find first line
    start = 0
    for l in table:
        start += 1
        if l[0] == cell:
            break
    return table[start:]

def peaks_histo(peaks, path, name, colour):
    # collect matching genes and positions
    pos = []
    for l in peaks:
        for i in range(3, len(l), 4):
            p = [l[i + j] for j in range(4)]
            pos.append(p)
    pos = np.array(pos)
    # make histograms
    prom = pos[pos[:,1] == "promoter"]
    trans = pos[pos[:,1] == "transcript"]
    down = pos[pos[:,1] == "downstream"]
    # upstream
    fig, ax = plt.subplots(figsize=(8, 8))
    plt.subplots_adjust(left=0.075, right=0.975, top=0.9, bottom=0.2)
    a = prom[:,2].astype(int).tolist()
    b = trans[:,2].astype(int).tolist()
    ax.hist(np.array(a + b), 50, color = colour)
    ax.set_xlim(-5000,10000)
    ax.set_ylim(0, 1500)
    plt.savefig(os.path.join(path, name + "_peaks_5_end.png"))
    # downstream
    fig, ax = plt.subplots(figsize=(8, 8))
    plt.subplots_adjust(left=0.075, right=0.975, top=0.9, bottom=0.2)
    a = down[:,3].astype(int).tolist()
    b = trans[:,3].astype(int).tolist()
    ax.hist(np.array(a + b), 50, color = colour)
    ax.set_xlim(-10000,5000)
    ax.set_ylim(0, 1500)
    plt.savefig(os.path.join(path, name + "_peaks_3_end.png"))

def simulated_centres(peaks, chromosomes, reps):
    # generate random peak centres for Monte Carlo approach
    # first, count the number of peaks found in each chromosome
    nc = []
    for c in range(1,6):
        n = 0
        for p in peaks:
            if len(p) >= 7:
                if int(p[1]) == c:
                    n += 1
        nc.append(n)
    # generate n = reps sets of random peaks in each chromosome
    sim = []
    for r in range(reps):
        s = []
        for i in range(5):
            sc = np.random.randint(1, int(chromosomes[i][1]), nc[i])
            sc = np.unique(sc)
            s.append(np.sort(sc).tolist())
        sim.append(s)
    return sim

def peak_positions(centres, AGI_matches, AGI):
    # make list of peaks with midpoint positions and associated genes
    peaks = []
    i = 1
    # match peaks to genes in each chromosome c
    for c in range(5):
        # make list of gene coordinates
        gc = [g for g in AGI_matches if  "AT" + str(c + 1) in g[0]]
        agi = intersect_ordered_lists(gc, AGI)
        gp = [[g[0], int(g[1]), int(g[2])] for g in gc]
        k = 0
        for p in centres[c]:
            matches = []
            search = 1
            while search and k < len(gp)-1 :
                if gp[k][2] < p:
                    k += 1
                elif gp[k][1] <= p and gp[k][2] >= p:
                    matches.append([k, gp[k][0], gp[k][1], gp[k][2]])
                    k += 1
                elif gp[k][1] > p:
                    search = 0
            gi = []
            for m in matches:
                position, pos_5, pos_3 = position_within_gene(agi[m[0]], p)
                gi.append(m[1])
                gi.append(position)
                gi.append(pos_5)
                gi.append(pos_3)
            if len(gi) > 0:
                l = [x for x in [i, c + 1, p] + gi]
                peaks.append(l)
                i += 1
    return peaks

def position_within_gene(line, nt):
    # returns the position of a nucleotide nt within the gene
    # (promoter, transcript, downstream) and the coordinates relative
    # to the start and end of the transcript
    position = "not defined"
    pos_5 = 0
    pos_3 = 0
    n1 = int(line[1])
    n2 = int(line[2])
    if line[3] == "F":
        pos_5 = nt - n1
        pos_3 = nt - n2
        if nt < n1:
            position = "promoter"
        elif n1 <= nt <= n2:
            position = "transcript"
        elif nt > n2:
            position = "downstream"
    elif line[3] == "R":
        pos_5 = n2 - nt
        pos_3 = n1 - nt
        if nt > n2:
            position = "promoter"
        elif n2 >= nt >= n1:
            position = "transcript"
        elif nt < n1:
            position = "downstream"
    return position, pos_5, pos_3

def intersect_ordered_lists(L1, L2):
    # 
    intersect = []
    indices = []
    k = 0
    for L in L1:
        search = 1
        while search and k < len(L2)-1 :
            if L2[k][0] != L[0]:
                k += 1
            else:
                intersect.append(L2[k])
                indices.append(k)
                search = 0
    return intersect

def score_positions(peaks):
    # count occurrences of peaks in each gene position
    f = []
    for pos in ["promoter", "transcript", "downstream"]:
        n = 0
        for p in peaks:
            for i in range(0, len(p), 4):
                if p[i] == pos:
                    n += 1
        f.append(n)
    return f, np.array(f)/float(sum(f))

def rank_positions(freq, sim_freq):
    # rank the frequency of observed peak in comparison to simulated peaks for each gene position
    pv = []
    rank = []
    for i in range(len(freq)):
        f = [[1, s[i]] for s in sim_freq]
        f = np.array(f + [[2, freq[i]]])
        f = f[np.argsort(f[:,1])]
        r = [k[0] for k in f].index(2.0)
        rank.append(r)
        # estimate p value for observed frequencies
        if r >= len(f)/2.0:
            pv.append((len(f) - r)/float(len(f)))
        else:
            pv.append((r + 1)/float(len(f)))
    return rank, pv

def peaks_Monte_Carlo(peaks, reps):
    # use Monte Carlo method to estimate p-value for the frequency of peaks in each gene position
    peak_counts, freq = score_positions(peaks)
    # Simulate random peaks
    sim_centres = simulated_centres(peaks, chromosomes, reps)
    sim_counts = []
    sim_freq = []
    # Score positions of random peaks
    for r in range(reps):
        sim_peaks = peak_positions(sim_centres[r], AGI_matches, AGI)
        sc, sf = score_positions(sim_peaks)
        sim_counts.append(sc)
        sim_freq.append(sf)
    # rank frequencies of peak occurrences to estimate p-values
    rank, pv = rank_positions(freq, sim_freq)
    return [peak_counts, freq,  np.mean(sim_counts,0).astype(int), np.mean(sim_freq,0), rank, pv]

def save_Monte_Carlo(MC, path):
    # save final table
    table = [["Rank and estimated p-values using Monte Carlo method"]]
    table.append([])
    table.append(["File with peak positions: " + path_p])
    table.append(["File with AGI positions: " + path_AGI])
    table.append(["Number of simulations: " + str(reps)])
    table.append([])
    table.append(["Peak position", "promoter", "transcript", "downstream"])
    table.append(["Observed number"] + [str(n) for n in MC[0]])
    table.append(["Observed frequency"] + [str(n) for n in MC[1]])
    table.append(["Simulated number (average)"] + [str(n) for n in MC[2]])
    table.append(["Simulated frequency (average)"] + [str(n) for n in MC[3]])
    table.append(["Observed rank"] + [str(n) for n in MC[4]])
    table.append(["Estimated p-value"] + [str(n) for n in MC[5]])
    # set up lines for saving
    out_table = []
    for l in table:
        out_table.append(str(l).replace("', '", "\t")[2:-2] + "\n")
    f = open(path, "w")
    f.writelines(out_table)
    f.close()

def random_peaks(peaks, chromosomes, AGI_matches, AGI, rp):
    # Make random peaks
    sim_centres = simulated_centres(peaks, chromosomes, rp)
    sim_peaks = []
    for r in range(rp):
        s = peak_positions(sim_centres[r], AGI_matches, AGI)
        sim_peaks += s
    return sim_peaks

def histo_peaks(peaks, position):
    # collect matching genes and positions
    pos = []
    for l in peaks:
        for i in range(3, len(l), 4):
            p = [l[i + j] for j in range(4)]
            pos.append(p)
    pos = np.array(pos)
    return pos[pos[:,1] == position]

def histo_values(peaks, col):
    # extract values to use in histograms
    return [int(p[col]) for p in peaks]

def peaks_histo(vals1, vals2, x1, x2, ymax, colours, labels, name, path):
    # make histogram of frequencies of peaks at different gene positions
    # vals1, vals2 are the lists of individual peak positions
    # x1 and x2 are the sizes of upstream and downstream regions to be included
    # colours is given as a sequences of colours for each set of values
    # labels is used to label each set of values on the graph
    # ymax gives limit for y axis
    bins = np.linspace(x1, x2, int((x2 - x1)/100 + 1))
    fig, ax1 = plt.subplots(figsize=(20,8))
    plt.subplots_adjust(left=0.1, bottom=0.1, right=0.9, top=0.8)
    plt.xlim(bins[0] - 100, bins[-1] + 100)
    plt.ylim(0,ymax)
    n, bins, patches = plt.hist([vals1, vals2], bins, histtype='bar', edgecolor='white', normed=0, \
                                color = colours, label=labels, rwidth = 1)                           
    plt.legend()
    plt.savefig(os.path.join(path, name))

    
# Main programme

# set parameters:

# chromosomes specifies chromosome names and lengths in nucleotides
chromosomes = np.array([['Chr1', 30500000], ['Chr2', 19700000], ['Chr3', 23500000], ['Chr4', 18600000], ['Chr5', 27000000]])

# Collect paths and input files
root = Tkinter.Tk()
root.withdraw()
print(" ")
print("Select file with peak positions:")
path_p = tkFileDialog.askopenfilename(parent = root)
print("Select table of matching gene models (e.g. Overlapping_peaks_AGI.txt) :")
path_g = tkFileDialog.askopenfilename(parent = root)
print("Select file with AGI positions (default is TAIR10_AGI_location.txt):")
path_AGI = tkFileDialog.askopenfilename(parent = root)
reps = int(raw_input("How many replicates should be used for the simulations? If p-values not wanted, set to zero. "))
path = os.path.split(path_p)[0]

# Read tables
print("Reading tables")
AGI_matches = read_table(path_g)
AGI_matches = remove_header(AGI_matches, "AGI name")
# remove artifacts caused by annotation in AGI_matches)
AGI_matches = [l for l in AGI_matches if len(l[0]) == 9]
# make sure the list is sorted in order of AGI name
AGI_matches = sorted(AGI_matches, key=lambda x: (x[0]))

peaks = read_table(path_p)
peaks = remove_header(peaks, "Peak number")

AGI = read_table(path_AGI)
AGI = remove_header(AGI, "AGI")
# make sure the list is sorted in order of AGI name
AGI = sorted(AGI, key=lambda x: (x[0]))

# use Monte Carlo method to estimate p-value for the frequency of peaks in each gene position; save results to file
if reps:
    print("Running simulations")
    MC = peaks_Monte_Carlo(peaks, reps)
    save_Monte_Carlo(MC, os.path.join(path, "Peak_position_statistics.txt"))

# Make simulated peaks for histograms
print("Making histograms")
sim_peaks = []
while len(sim_peaks) < 0.9 * len(peaks):
    sp = random_peaks(peaks, chromosomes, AGI_matches, AGI, 1)
    sim_peaks = sim_peaks + sp

# For histogram centred on transcript start:
p1 = np.concatenate((histo_peaks(peaks, "promoter"), histo_peaks(peaks, "transcript")))
p2 = np.concatenate((histo_peaks(sim_peaks, "promoter"), histo_peaks(sim_peaks, "transcript")))
v1 = histo_values(p1, 2)
v2 = histo_values(p2, 2)
peaks_histo(v1, v2, -3000, 6000, 500, [[1, 0.2, 0.2], [0.2, 0.2, 1]], ['Observed', 'Simulated'], "Peaks_histogram_upstream.png", path)
    
# For histogram centred on transcript end:
p1 = np.concatenate((histo_peaks(peaks, "downstream"), histo_peaks(peaks, "transcript")))
p2 = np.concatenate((histo_peaks(sim_peaks, "downstream"), histo_peaks(sim_peaks, "transcript")))
v1 = histo_values(p1, 3)
v2 = histo_values(p2, 3)
peaks_histo(v1, v2, -6000, 3000, 500, [[1, 0.2, 0.2], [0.2, 0.2, 1]], ['Observed', 'Simulated'], "Peaks_histogram_downstream.png", path)
 


        
