# Supplementary material for: Control of Oriented Tissue Growth through Repression of Organ Boundary Genes Promotes Stem Morphogenesis
Source: Dev Cell. 2016 Oct 24;39(2):198–208. doi: 10.1016/j.devcel.2016.08.013 (PMC5084710; doi:10.1016/j.devcel.2016.08.013)
Supplement: Data S2. Annotated Source Code, Instructions for Installation and Use of Scripts for ChIP-Seq Analysis, and Gene Annotations Used, Related to Experimental Procedures [file mmc7.zip › Peaks_analysis/TAIR10_tables/TAIR10_AGI_location.txt]

AGI	start	stop	strand	chr
AT1G01010	3631	5899	F	1
AT1G01020	5928	8737	R	1
AT1G01030	11649	13714	R	1
AT1G01040	23146	31227	F	1
AT1G01046	28500	28706	F	1
AT1G01050	31170	33153	R	1
AT1G01060	33379	37871	R	1
AT1G01070	38752	40944	R	1
AT1G01073	44677	44787	F	1
AT1G01080	45296	47019	R	1
AT1G01090	47485	49286	R	1
AT1G01100	50075	51199	R	1
AT1G01110	52239	54692	F	1
AT1G01115	56624	56740	F	1
AT1G01120	57269	59167	R	1
AT1G01130	61905	63811	R	1
AT1G01140	64166	67625	R	1
AT1G01150	70115	72138	R	1
AT1G01160	72339	74096	F	1
AT1G01170	73931	74737	R	1
AT1G01180	75583	76758	F	1
AT1G01183	78932	79032	R	1
AT1G01190	83045	84864	R	1
AT1G01200	86515	88213	R	1
AT1G01210	88898	89745	F	1
AT1G01220	91376	95651	F	1
AT1G01225	95987	97407	F	1
AT1G01230	97456	99240	F	1
AT1G01240	99894	101834	F	1
AT1G01250	104491	105330	R	1
AT1G01260	108946	111609	F	1
AT1G01270	111890	111961	R	1
AT1G01280	112263	113947	F	1
AT1G01290	114286	116108	F	1
AT1G01300	116943	118764	F	1
AT1G01305	119397	119997	F	1
AT1G01310	120154	121130	F	1
AT1G01320	121067	130577	R	1
AT1G01340	132328	135831	R	1
AT1G01350	136124	138162	F	1
AT1G01355	138513	139568	F	1
AT1G01360	141971	143183	F	1
AT1G01370	143564	145684	F	1
AT1G01380	147153	147942	F	1
AT1G01390	148120	149806	R	1
AT1G01400	150689	152210	R	1
AT1G01410	153113	154198	F	1
AT1G01420	154492	156011	R	1
AT1G01430	156801	158655	R	1
AT1G01440	159856	162572	R	1
AT1G01448	163419	166239	F	1
AT1G01450	164105	165517	R	1
AT1G01453	166589	167842	R	1
AT1G01460	168723	171165	F	1
AT1G01470	172146	172948	R	1
AT1G01471	173251	173466	F	1
AT1G01480	175782	178400	F	1
AT1G01490	180059	182358	R	1
AT1G01500	185133	186923	F	1
AT1G01510	187211	190056	F	1
AT1G01520	190596	192139	F	1
AT1G01530	192640	193670	R	1
AT1G01540	195780	198684	F	1
AT1G01550	199639	201775	F	1
AT1G01560	202136	204335	F	1
AT1G01570	205176	207435	F	1
AT1G01580	209395	213041	F	1
AT1G01590	214229	217304	F	1
AT1G01600	218994	221286	F	1
AT1G01610	221691	224340	R	1
AT1G01620	225665	227302	R	1
AT1G01630	229013	230917	F	1
AT1G01640	230994	232508	R	1
AT1G01650	232841	237817	R	1
AT1G01660	240057	242608	R	1
AT1G01670	242843	245988	R	1
AT1G01680	246411	248367	R	1
AT1G01690	249141	252462	F	1
AT1G01695	252947	254495	F	1
AT1G01700	259495	261474	R	1
AT1G01710	262828	267771	F	1
AT1G01720	268330	269819	F	1
AT1G01725	269792	270775	R	1
AT1G01730	270956	272061	F	1
AT1G01740	272111	274569	R	1
AT1G01750	275366	276310	F	1
AT1G01760	276266	278448	R	1
AT1G01770	278615	282891	F	1
AT1G01780	282761	284245	F	1
AT1G01790	284610	291094	F	1
AT1G01800	293342	295040	F	1
AT1G01810	295221	295859	F	1
AT1G01820	296001	298120	R	1
AT1G01830	298535	302315	R	1
AT1G01840	303537	304358	F	1
AT1G01860	304133	306287	R	1
AT1G01870	306384	306456	F	1
AT1G01880	306480	309109	R	1
AT1G01890	309275	309347	R	1
AT1G01900	310316	313130	F	1
AT1G01910	313101	315902	R	1
AT1G01920	316128	319650	F	1
AT1G01930	319836	322860	R	1
AT1G01940	323027	324917	F	1
AT1G01950	325379	330619	F	1
AT1G01960	330588	337582	R	1
AT1G01970	338291	340077	F	1
AT1G01980	340172	341999	R	1
AT1G01990	343166	344341	R	1
AT1G02000	345812	347592	F	1
AT1G02010	347891	352480	F	1
AT1G02020	352637	354969	R	1
AT1G02030	355321	357258	R	1
AT1G02040	358104	359078	R	1
AT1G02050	359117	360518	R	1
AT1G02060	360918	363094	R	1
AT1G02065	365209	367340	F	1
AT1G02070	370257	370967	R	1
AT1G02074	372064	372210	F	1
AT1G02080	373335	386847	F	1
AT1G02090	387277	389647	R	1
AT1G02100	389812	392816	F	1
AT1G02110	392831	395528	F	1
AT1G02120	395761	399897	F	1
AT1G02130	400035	401882	R	1
AT1G02140	403190	404456	R	1
AT1G02145	404600	408619	F	1
AT1G02150	408622	410611	F	1
AT1G02160	410748	411597	F	1
AT1G02170	411779	413554	F	1
AT1G02180	413522	414645	R	1
AT1G02190	415079	418010	F	1
AT1G02205	418748	422438	F	1
AT1G02210	427548	427811	R	1
AT1G02220	428814	430647	R	1
AT1G02230	435174	436776	R	1
AT1G02250	437951	439559	R	1
AT1G02260	440441	442877	R	1
AT1G02270	443149	446235	R	1
AT1G02280	448463	450426	R	1
AT1G02290	450527	452737	R	1
AT1G02300	453288	455463	F	1
AT1G02305	455688	458164	F	1
AT1G02310	458133	460696	R	1
AT1G02320	461828	461974	F	1
AT1G02330	462075	463612	R	1
AT1G02335	463855	464924	R	1
AT1G02340	465718	467844	R	1
AT1G02350	469818	470693	F	1
AT1G02360	471990	473160	R	1
AT1G02370	474500	476511	F	1
AT1G02380	477000	478971	F	1
AT1G02390	480852	483292	F	1
AT1G02391	483764	483919	R	1
AT1G02400	486801	489577	F	1
AT1G02405	489979	490505	R	1
AT1G02410	490925	492926	F	1
AT1G02420	493683	495158	F	1
AT1G02430	495050	496062	R	1
AT1G02440	496586	497479	R	1
AT1G02450	497976	498516	R	1
AT1G02460	504673	507204	R	1
AT1G02470	511765	513624	R	1
AT1G02475	513843	515404	R	1
AT1G02480	515494	515566	F	1
AT1G02490	516618	516734	F	1
AT1G02500	518251	520437	F	1
AT1G02510	520498	521668	R	1
AT1G02520	523651	528745	F	1
AT1G02530	529795	534677	F	1
AT1G02540	534827	535699	R	1
AT1G02550	536483	537211	F	1
AT1G02560	537860	540109	F	1
AT1G02570	541335	542240	F	1
AT1G02575	543110	544007	F	1
AT1G02580	544783	549202	F	1
AT1G02590	552138	552761	R	1
AT1G02600	552640	552711	F	1
AT1G02610	553050	555994	R	1
AT1G02620	557092	557986	F	1
AT1G02630	560610	562424	R	1
AT1G02640	564205	567769	F	1
AT1G02650	568704	570418	F	1
AT1G02660	571955	574981	R	1
AT1G02670	576046	580299	F	1
AT1G02680	580625	582310	F	1
AT1G02690	584260	587219	F	1
AT1G02700	588329	589480	F	1
AT1G02710	589706	589996	R	1
AT1G02720	591826	594236	F	1
AT1G02730	594573	598657	R	1
AT1G02740	599416	602038	R	1
AT1G02750	602497	604292	F	1
AT1G02760	604402	604474	F	1
AT1G02770	604873	606693	R	1
AT1G02780	607808	609465	R	1
AT1G02790	610391	612324	R	1
AT1G02800	613216	616191	R	1
AT1G02810	618265	620480	F	1
AT1G02813	620678	621289	F	1
AT1G02816	621461	622469	F	1
AT1G02820	623765	624475	R	1
AT1G02830	625145	625608	R	1
AT1G02840	626741	629819	F	1
AT1G02850	630505	633259	F	1
AT1G02860	635144	637262	F	1
AT1G02870	637214	638677	R	1
AT1G02880	642752	644903	R	1
AT1G02890	645092	651907	R	1
AT1G02900	653765	654343	R	1
AT1G02910	655577	658148	R	1
AT1G02920	658657	659771	R	1
AT1G02930	661177	662456	R	1
AT1G02940	663079	664128	R	1
AT1G02950	665152	666452	R	1
AT1G02952	665354	666367	F	1
AT1G02960	666872	669837	R	1
AT1G02965	671661	672814	R	1
AT1G02970	673306	676378	F	1
AT1G02980	677869	681310	F	1
AT1G02990	681396	687315	R	1
AT1G03000	687890	692560	R	1
AT1G03010	693480	696382	F	1
AT1G03020	698207	698515	R	1
AT1G03022	699121	699246	F	1
AT1G03030	701478	703864	F	1
AT1G03040	703906	706631	R	1
AT1G03050	707726	710041	F	1
AT1G03055	710018	711803	R	1
AT1G03060	712473	726891	R	1
AT1G03070	729901	731557	F	1
AT1G03080	731611	738056	R	1
AT1G03090	739679	744184	F	1
AT1G03100	743885	746479	R	1
AT1G03103	747197	748057	F	1
AT1G03106	748102	749034	R	1
AT1G03110	749246	751963	F	1
AT1G03120	752271	753140	F	1
AT1G03130	753307	754198	R	1
AT1G03140	754371	756303	R	1
AT1G03150	756414	758612	F	1
AT1G03160	761282	766158	F	1
AT1G03170	769632	770684	F	1
AT1G03180	773411	775344	F	1
AT1G03190	775527	780062	F	1
AT1G03200	780602	781285	F	1
AT1G03210	782948	784240	F	1
AT1G03220	787122	788651	F	1
AT1G03230	790091	791592	F	1
AT1G03240	792222	792986	R	1
AT1G03250	793353	795376	R	1
AT1G03260	795532	798463	R	1
AT1G03270	799191	802436	F	1
AT1G03280	803035	807066	F	1
AT1G03290	807361	810868	F	1
AT1G03300	811033	813086	R	1
AT1G03310	813471	816749	F	1
AT1G03320	817027	817767	F	1
AT1G03330	817983	819563	R	1
AT1G03340	819662	821317	F	1
AT1G03350	822638	824393	R	1
AT1G03360	824537	826358	F	1
AT1G03365	826569	830383	F	1
AT1G03370	830627	835361	F	1
AT1G03380	835785	840940	F	1
AT1G03390	841033	842418	R	1
AT1G03400	842747	844190	R	1
AT1G03410	844436	847683	R	1
AT1G03430	847873	849500	F	1
AT1G03440	852366	854032	F	1
AT1G03445	854410	859701	R	1
AT1G03457	860788	864125	R	1
AT1G03470	865915	867733	R	1
AT1G03475	869051	871211	R	1
AT1G03490	871874	872906	F	1
AT1G03495	873184	874935	F	1
AT1G03502	875358	875471	R	1
AT1G03506	875518	875604	R	1
AT1G03510	876258	877547	R	1
AT1G03515	877648	877719	F	1
AT1G03520	877862	880158	R	1
AT1G03530	880496	883391	R	1
AT1G03540	883782	885611	F	1
AT1G03545	885941	887906	F	1
AT1G03550	885623	887956	R	1
AT1G03560	890156	892410	R	1
AT1G03570	892514	892585	F	1
AT1G03590	894254	897518	R	1
AT1G03600	898876	899655	F	1
AT1G03610	900887	903003	F	1
AT1G03620	904319	906186	R	1
AT1G03630	907642	909376	F	1
AT1G03640	909811	909883	R	1
AT1G03650	910023	911193	R	1
AT1G03660	911436	911759	R	1
AT1G03670	914222	916222	R	1
AT1G03680	916819	918064	R	1
AT1G03687	918299	920507	F	1
AT1G03700	920950	921901	F	1
AT1G03710	923426	924726	F	1
AT1G03720	924996	926373	R	1
AT1G03730	930828	931895	R	1
AT1G03740	933512	937043	F	1
AT1G03743	937207	937287	R	1
AT1G03746	937401	937485	R	1
AT1G03750	937920	941162	F	1
AT1G03760	941062	943377	R	1
AT1G03770	944572	947483	F	1
AT1G03780	947520	951827	R	1
AT1G03790	954525	956097	F	1
AT1G03800	957261	957998	R	1
AT1G03810	958759	959609	F	1
AT1G03820	959869	960728	R	1
AT1G03830	962016	966757	R	1
AT1G03840	967503	970130	R	1
AT1G03850	976097	977761	R	1
AT1G03860	979308	981885	R	1
AT1G03870	982506	983540	R	1
AT1G03880	985751	988146	F	1
AT1G03890	989198	991020	F	1
AT1G03900	991139	993118	F	1
AT1G03905	993400	995784	F	1
AT1G03910	996115	1000437	F	1
AT1G03920	1001321	1004383	F	1
AT1G03930	1004769	1008370	F	1
AT1G03935	1008810	1008896	F	1
AT1G03940	1009542	1011056	R	1
AT1G03950	1011172	1013365	R	1
AT1G03960	1013715	1017929	F	1
AT1G03970	1018100	1019247	F	1
AT1G03980	1018570	1022108	R	1
AT1G03982	1022251	1023719	R	1
AT1G03990	1024847	1027616	F	1
AT1G04000	1028106	1029119	R	1
AT1G04010	1031200	1036237	R	1
AT1G04020	1036537	1040224	F	1
AT1G04030	1040383	1042892	F	1
AT1G04040	1042362	1043864	R	1
AT1G04050	1045598	1049297	R	1
AT1G04070	1050553	1051186	R	1
AT1G04080	1051312	1056827	F	1
AT1G04090	1057151	1059419	F	1
AT1G04100	1059506	1061191	F	1
AT1G04110	1061457	1063784	R	1
AT1G04120	1064450	1071047	R	1
AT1G04130	1073427	1075568	F	1
AT1G04140	1075543	1080630	R	1
AT1G04150	1081208	1084246	R	1
AT1G04160	1086495	1096146	F	1
AT1G04170	1096946	1099898	F	1
AT1G04171	1100444	1100608	R	1
AT1G04180	1104623	1105988	F	1
AT1G04190	1106428	1108715	R	1
AT1G04200	1109482	1114107	F	1
AT1G04210	1114405	1119739	F	1
AT1G04220	1119699	1122526	R	1
AT1G04230	1125518	1128168	F	1
AT1G04240	1128188	1129551	R	1
AT1G04250	1136258	1138613	F	1
AT1G04260	1140528	1141365	R	1
AT1G04270	1141604	1143053	R	1
AT1G04280	1143436	1146654	R	1
AT1G04290	1147523	1148533	R	1
AT1G04295	1147781	1148435	F	1
AT1G04300	1148597	1154652	R	1
AT1G04310	1154764	1157711	R	1
AT1G04320	1159023	1159093	F	1
AT1G04330	1161311	1161982	R	1
AT1G04340	1163097	1164851	R	1
AT1G04350	1165165	1166768	F	1
AT1G04360	1167457	1168878	R	1
AT1G04370	1175177	1175578	F	1
AT1G04380	1176921	1178407	R	1
AT1G04390	1179363	1183704	R	1
AT1G04400	1185550	1188517	R	1
AT1G04410	1189078	1191412	R	1
AT1G04420	1191608	1193884	F	1
AT1G04425	1194187	1196889	F	1
AT1G04430	1198118	1201527	F	1
AT1G04440	1202255	1205803	F	1
AT1G04445	1207344	1207862	F	1
AT1G04450	1208521	1209874	F	1
AT1G04470	1211049	1214662	R	1
AT1G04480	1216095	1217467	F	1
AT1G04490	1217948	1220137	R	1
AT1G04500	1221433	1224366	R	1
AT1G04501	1224552	1224680	F	1
AT1G04510	1226575	1230827	F	1
AT1G04520	1231578	1234032	F	1
AT1G04530	1234176	1236034	R	1
AT1G04540	1237256	1239061	F	1
AT1G04550	1240375	1242121	F	1
AT1G04555	1242558	1244244	F	1
AT1G04560	1244947	1246059	F	1
AT1G04570	1246728	1248775	R	1
AT1G04580	1252122	1257510	R	1
AT1G04590	1258577	1261426	R	1
AT1G04600	1262123	1272376	F	1
AT1G04610	1279388	1281618	F	1
AT1G04620	1282741	1286584	R	1
AT1G04625	1287831	1289820	R	1
AT1G04630	1289734	1291112	R	1
AT1G04635	1291314	1291995	F	1
AT1G04640	1292080	1293357	F	1
AT1G04645	1293770	1294263	R	1
AT1G04650	1294893	1299002	R	1
AT1G04660	1300486	1301773	R	1
AT1G04670	1301861	1302724	F	1
AT1G04680	1303529	1307884	R	1
AT1G04684	1310430	1310579	R	1
AT1G04690	1313564	1315750	F	1
AT1G04700	1316254	1320919	F	1
AT1G04710	1321904	1324782	F	1
AT1G04720	1324923	1324960	F	1
AT1G04730	1325296	1331086	R	1
AT1G04750	1331466	1333567	R	1
AT1G04760	1334760	1336070	F	1
AT1G04770	1336371	1337849	R	1
AT1G04778	1339892	1340327	F	1
AT1G04780	1340669	1343584	R	1
AT1G04790	1345036	1348451	F	1
AT1G04800	1348452	1349286	R	1
AT1G04810	1350180	1355442	F	1
AT1G04820	1356191	1358386	R	1
AT1G04830	1358574	1362019	R	1
AT1G04840	1362867	1364962	R	1
AT1G04850	1365118	1368844	R	1
AT1G04860	1369054	1373101	R	1
AT1G04870	1373234	1375762	R	1
AT1G04880	1375961	1379185	R	1
AT1G04890	1380382	1382599	R	1
AT1G04900	1383841	1387895	F	1
AT1G04910	1387871	1391187	R	1
AT1G04920	1391502	1395864	R	1
AT1G04930	1396291	1399053	R	1
AT1G04940	1399182	1400770	F	1
AT1G04945	1399174	1403112	F	1
AT1G04950	1403085	1407501	R	1
AT1G04960	1407801	1410868	R	1
AT1G04970	1411170	1413627	F	1
AT1G04980	1413644	1416144	R	1
AT1G04985	1416343	1418482	R	1
AT1G04990	1419080	1421789	R	1
AT1G05000	1425593	1428782	F	1
AT1G05010	1431190	1432858	R	1
AT1G05020	1435254	1437667	R	1
AT1G05030	1438152	1441417	R	1
AT1G05040	1447369	1448448	R	1
AT1G05055	1448718	1450887	R	1
AT1G05060	1451030	1452872	R	1
AT1G05065	1454969	1455220	R	1
AT1G05070	1457063	1458744	R	1
AT1G05080	1459091	1460579	F	1
AT1G05085	1460988	1461670	F	1
AT1G05090	1463202	1465622	F	1
AT1G05100	1469610	1470881	F	1
AT1G05120	1471406	1476078	R	1
AT1G05136	1478923	1479063	F	1
AT1G05140	1482548	1484056	F	1
AT1G05150	1484067	1486960	R	1
AT1G05160	1487378	1490947	R	1
AT1G05170	1491111	1494248	R	1
AT1G05180	1498114	1501824	R	1
AT1G05190	1502344	1503830	R	1
AT1G05200	1504960	1509152	F	1
AT1G05205	1509103	1510281	R	1
AT1G05210	1510404	1511683	F	1
AT1G05220	1511907	1513573	F	1
AT1G05230	1512896	1518805	R	1
AT1G05240	1521137	1522681	F	1
AT1G05250	1525601	1527234	R	1
AT1G05260	1529767	1531439	F	1
AT1G05270	1531641	1534410	R	1
AT1G05280	1535444	1537525	R	1
AT1G05290	1539152	1540562	R	1
AT1G05291	1541348	1542432	R	1
AT1G05300	1545106	1547849	R	1
AT1G05310	1550543	1552517	R	1
AT1G05320	1553603	1557733	F	1
AT1G05330	1558170	1558583	F	1
AT1G05340	1558844	1559903	R	1
AT1G05350	1560678	1564123	R	1
AT1G05360	1564598	1567465	F	1
AT1G05370	1569192	1572280	R	1
AT1G05380	1576863	1582614	F	1
AT1G05385	1582671	1583718	R	1
AT1G05390	1583772	1583845	R	1
AT1G05400	1584073	1585421	F	1
AT1G05410	1585371	1587778	R	1
AT1G05420	1590073	1590753	F	1
AT1G05430	1594057	1595818	R	1
AT1G05440	1596007	1597848	R	1
AT1G05450	1599911	1601214	F	1
AT1G05460	1601148	1605027	R	1
AT1G05470	1607357	1611703	R	1
AT1G05490	1618602	1623452	R	1
AT1G05500	1624955	1629224	F	1
AT1G05510	1629446	1630863	F	1
AT1G05520	1630900	1635711	R	1
AT1G05530	1636496	1637863	R	1
AT1G05540	1639286	1640811	F	1
AT1G05550	1640959	1643917	R	1
AT1G05560	1645498	1647147	R	1
AT1G05562	1645875	1647162	F	1
AT1G05570	1647706	1659437	R	1
AT1G05575	1661691	1662187	R	1
AT1G05577	1662370	1664398	R	1
AT1G05580	1665433	1668904	R	1
AT1G05590	1669350	1671876	F	1
AT1G05600	1671936	1673856	F	1
AT1G05610	1673861	1675934	R	1
AT1G05615	1677507	1678270	R	1
AT1G05620	1679158	1681710	F	1
AT1G05630	1682318	1687363	F	1
AT1G05640	1687436	1689501	R	1
AT1G05650	1690264	1692126	R	1
AT1G05660	1694286	1696058	R	1
AT1G05670	1697587	1701025	R	1
AT1G05675	1701116	1702749	R	1
AT1G05680	1703092	1704691	R	1
AT1G05690	1707011	1709347	F	1
AT1G05700	1709796	1713245	F	1
AT1G05710	1714950	1717276	F	1
AT1G05720	1717447	1718909	R	1
AT1G05730	1718555	1720303	F	1
AT1G05740	1720674	1721309	F	1
AT1G05750	1721509	1724734	F	1
AT1G05760	1723734	1724486	R	1
AT1G05770	1725388	1726283	R	1
AT1G05780	1726608	1728404	F	1
AT1G05785	1730249	1732626	F	1
AT1G05790	1732871	1737489	F	1
AT1G05800	1741204	1742619	F	1
AT1G05805	1744773	1747693	F	1
AT1G05810	1748314	1749460	F	1
AT1G05820	1749682	1753990	F	1
AT1G05830	1754244	1761817	F	1
AT1G05835	1762224	1762814	F	1
AT1G05840	1762734	1766281	R	1
AT1G05850	1766503	1768695	R	1
AT1G05860	1769014	1771115	F	1
AT1G05870	1771457	1773293	R	1
AT1G05880	1775643	1778553	F	1
AT1G05890	1779256	1784529	F	1
AT1G05894	1784803	1786292	F	1
AT1G05900	1786856	1789676	F	1
AT1G05910	1790224	1796647	F	1
AT1G05920	1796778	1798254	F	1
AT1G05925	1798901	1799062	R	1
AT1G05930	1799418	1800933	F	1
AT1G05940	1801162	1803984	R	1
AT1G05950	1804401	1807471	R	1
AT1G05960	1807973	1815474	R	1
AT1G05970	1816056	1817282	R	1
AT1G05980	1817400	1817471	F	1
AT1G05990	1818447	1819040	F	1
AT1G06000	1820308	1821894	R	1
AT1G06002	1820977	1821918	F	1
AT1G06010	1822618	1823997	F	1
AT1G06020	1824548	1826101	F	1
AT1G06030	1826880	1828161	F	1
AT1G06040	1828413	1829890	R	1
AT1G06050	1830605	1832555	R	1
AT1G06060	1832943	1834861	F	1
AT1G06070	1834829	1837648	R	1
AT1G06080	1843568	1846302	F	1
AT1G06090	1847883	1849693	F	1
AT1G06100	1851530	1853019	F	1
AT1G06110	1853077	1855031	R	1
AT1G06120	1855943	1857718	F	1
AT1G06130	1857767	1860730	R	1
AT1G06135	1862197	1862742	F	1
AT1G06137	1863544	1863750	R	1
AT1G06140	1864796	1866472	F	1
AT1G06148	1874885	1877528	R	1
AT1G06149	1868989	1873718	R	1
AT1G06150	1867015	1873718	R	1
AT1G06160	1883004	1883934	F	1
AT1G06170	1884981	1886897	R	1
AT1G06180	1889408	1891158	F	1
AT1G06190	1892273	1894148	R	1
AT1G06200	1894336	1896935	R	1
AT1G06210	1897203	1899208	F	1
AT1G06220	1899964	1904873	F	1
AT1G06225	1905975	1906226	F	1
AT1G06230	1906963	1910848	F	1
AT1G06240	1911122	1913205	F	1
AT1G06250	1913256	1914895	R	1
AT1G06260	1916430	1917585	F	1
AT1G06265	1914943	1917661	R	1
AT1G06270	1918088	1919760	R	1
AT1G06280	1920307	1920949	R	1
AT1G06290	1922352	1926278	F	1
AT1G06310	1926791	1930258	F	1
AT1G06320	1930523	1931449	F	1
AT1G06330	1931671	1932266	R	1
AT1G06340	1933284	1934014	R	1
AT1G06350	1935293	1936819	R	1
AT1G06360	1938963	1940459	R	1
AT1G06380	1945124	1946076	F	1
AT1G06390	1946788	1950860	F	1
AT1G06400	1950844	1952785	R	1
AT1G06410	1954850	1958756	F	1
AT1G06420	1958923	1959947	F	1
AT1G06430	1960058	1963011	R	1
AT1G06440	1963380	1965051	R	1
AT1G06450	1965840	1967219	F	1
AT1G06460	1967087	1969561	R	1
AT1G06470	1969729	1973767	F	1
AT1G06475	1973834	1974386	R	1
AT1G06480	1978084	1978157	F	1
AT1G06490	1978762	1989409	F	1
AT1G06500	1989479	1990730	F	1
AT1G06510	1992333	1993840	F	1
AT1G06515	1990634	1992228	R	1
AT1G06520	1993978	1996112	R	1
AT1G06530	2001594	2002596	F	1
AT1G06540	2002877	2003393	R	1
AT1G06550	2003627	2007190	R	1
AT1G06560	2007615	2012006	F	1
AT1G06570	2011885	2013545	R	1
AT1G06580	2014003	2016054	R	1
AT1G06590	2016308	2024662	R	1
AT1G06610	2025356	2025428	F	1
AT1G06620	2025601	2027271	F	1
AT1G06630	2027739	2031388	F	1
AT1G06640	2032338	2034018	F	1
AT1G06645	2034156	2035626	F	1
AT1G06650	2035839	2037366	F	1
AT1G06660	2037311	2040246	R	1
AT1G06670	2040433	2047612	F	1
AT1G06680	2047825	2049418	F	1
AT1G06690	2049602	2052154	R	1
AT1G06700	2052481	2055548	R	1
AT1G06710	2056575	2060242	R	1
AT1G06720	2060444	2067323	R	1
AT1G06730	2067529	2070446	F	1
AT1G06750	2072979	2076505	F	1
AT1G06760	2076504	2077698	R	1
AT1G06770	2078911	2081939	R	1
AT1G06780	2083311	2087131	F	1
AT1G06790	2087232	2089786	F	1
AT1G06800	2089417	2091686	R	1
AT1G06810	2091738	2092528	R	1
AT1G06820	2092946	2096232	R	1
AT1G06830	2097151	2097655	F	1
AT1G06840	2097747	2103479	R	1
AT1G06850	2105048	2106749	F	1
AT1G06860	2107398	2107468	R	1
AT1G06870	2108593	2110986	F	1
AT1G06880	2111148	2111218	R	1
AT1G06890	2111363	2114601	R	1
AT1G06900	2114927	2120745	R	1
AT1G06910	2120991	2123748	F	1
AT1G06920	2124854	2125801	R	1
AT1G06923	2126749	2128060	F	1
AT1G06925	2127704	2128611	R	1
AT1G06930	2128843	2129883	F	1
AT1G06950	2130142	2135665	R	1
AT1G06960	2135851	2137732	F	1
AT1G06970	2138109	2140818	F	1
AT1G06980	2143031	2143821	R	1
AT1G06990	2148387	2150152	F	1
AT1G07000	2150194	2152325	R	1
AT1G07010	2152852	2155269	F	1
AT1G07020	2155213	2156008	R	1
AT1G07025	2157658	2158158	R	1
AT1G07030	2158420	2160809	R	1
AT1G07040	2160938	2163308	R	1
AT1G07050	2164188	2165239	R	1
AT1G07051	2165517	2165746	F	1
AT1G07060	2167107	2168397	R	1
AT1G07070	2168564	2169851	F	1
AT1G07080	2169982	2172194	F	1
AT1G07090	2173952	2174894	R	1
AT1G07100	2177885	2177958	F	1
AT1G07110	2178104	2184148	R	1
AT1G07119	2184347	2186539	F	1
AT1G07120	2184759	2186580	R	1
AT1G07128	2187621	2188417	R	1
AT1G07130	2187776	2188733	F	1
AT1G07135	2189928	2190659	R	1
AT1G07140	2191723	2193793	R	1
AT1G07150	2193941	2195798	R	1
AT1G07160	2197908	2199748	R	1
AT1G07170	2200123	2201265	F	1
AT1G07175	2202330	2202774	F	1
AT1G07180	2204320	2206934	F	1
AT1G07190	2208013	2208177	F	1
AT1G07200	2208719	2212546	R	1
AT1G07210	2215223	2216982	F	1
AT1G07220	2216925	2219474	R	1
AT1G07230	2220253	2222982	R	1
AT1G07240	2223691	2225452	F	1
AT1G07250	2225900	2227566	F	1
AT1G07260	2227594	2229319	R	1
AT1G07270	2229757	2232897	R	1
AT1G07280	2238087	2241217	F	1
AT1G07290	2242256	2244428	R	1
AT1G07300	2245758	2246492	R	1
AT1G07310	2247509	2248961	R	1
AT1G07320	2249133	2250529	F	1
AT1G07330	2251131	2253585	F	1
AT1G07340	2254822	2256850	F	1
AT1G07350	2257425	2260101	R	1
AT1G07360	2260389	2262865	R	1
AT1G07370	2263140	2264551	F	1
AT1G07380	2264829	2268306	R	1
AT1G07390	2269893	2274820	F	1
AT1G07400	2274943	2275758	F	1
AT1G07410	2276053	2277154	F	1
AT1G07420	2277807	2280297	F	1
AT1G07430	2280835	2282828	R	1
AT1G07440	2286149	2287730	R	1
AT1G07450	2287926	2289336	R	1
AT1G07460	2290201	2290977	F	1
AT1G07470	2291457	2294588	F	1
AT1G07473	2294566	2295489	R	1
AT1G07476	2295751	2296497	F	1
AT1G07480	2296023	2299470	R	1
AT1G07485	2301375	2302121	F	1
AT1G07490	2301380	2302021	R	1
AT1G07500	2304766	2305031	R	1
AT1G07510	2305378	2309544	F	1
AT1G07520	2309564	2311805	R	1
AT1G07530	2313582	2316469	R	1
AT1G07540	2318433	2321048	R	1
AT1G07550	2322653	2326561	R	1
AT1G07560	2327320	2331096	F	1
AT1G07570	2331170	2333738	R	1
AT1G07580	2334822	2334894	F	1
AT1G07590	2336523	2339391	R	1
AT1G07600	2338904	2339321	R	1
AT1G07610	2341542	2342123	F	1
AT1G07615	2342198	2344271	R	1
AT1G07620	2344390	2346842	R	1
AT1G07630	2349097	2351692	F	1
AT1G07640	2354354	2356227	R	1
AT1G07645	2367437	2368385	R	1
AT1G07650	2359549	2366561	R	1
AT1G07660	2368837	2369734	F	1
AT1G07670	2370052	2374545	R	1
AT1G07680	2376012	2377186	F	1
AT1G07690	2378076	2379000	F	1
AT1G07700	2379647	2381362	F	1
AT1G07702	2382251	2382331	R	1
AT1G07705	2381615	2386092	F	1
AT1G07710	2386275	2387986	R	1
AT1G07720	2390655	2392453	R	1
AT1G07725	2394801	2397272	R	1
AT1G07728	2395451	2397345	F	1
AT1G07730	2397527	2398696	R	1
AT1G07740	2397442	2400508	R	1
AT1G07745	2400589	2402873	R	1
AT1G07747	2403558	2403845	F	1
AT1G07750	2404037	2405943	R	1
AT1G07760	2406834	2406905	R	1
AT1G07770	2408203	2409580	R	1
AT1G07780	2410056	2412677	R	1
AT1G07790	2412980	2413708	F	1
AT1G07795	2414286	2414967	F	1
AT1G07810	2416265	2420757	F	1
AT1G07820	2421216	2421947	R	1
AT1G07830	2422241	2423655	F	1
AT1G07840	2424054	2426676	F	1
AT1G07850	2426745	2428719	F	1
AT1G07860	2428911	2429431	R	1
AT1G07870	2428773	2432057	R	1
AT1G07880	2434030	2435763	R	1
AT1G07885	2436467	2436959	R	1
AT1G07890	2437330	2439665	F	1
AT1G07900	2442622	2443632	F	1
AT1G07901	2443971	2444123	R	1
AT1G07910	2445470	2454645	F	1
AT1G07920	2454846	2457321	F	1
AT1G07930	2458244	2460790	F	1
AT1G07940	2462953	2465504	R	1
AT1G07950	2465770	2467022	R	1
AT1G07960	2467161	2469154	F	1
AT1G07970	2469286	2472628	R	1
AT1G07980	2473165	2474927	R	1
AT1G07985	2475405	2476155	F	1
AT1G07990	2477157	2483138	F	1
AT1G08000	2483240	2485109	R	1
AT1G08005	2485344	2485511	F	1
AT1G08010	2485906	2488027	R	1
AT1G08030	2489501	2493250	R	1
AT1G08032	2494123	2494315	F	1
AT1G08035	2494402	2495149	F	1
AT1G08040	2495342	2498764	R	1
AT1G08050	2498836	2501427	R	1
AT1G08060	2501742	2511084	R	1
AT1G08065	2511647	2513454	R	1
AT1G08070	2514192	2516605	R	1
AT1G08080	2516991	2518546	R	1
AT1G08090	2524076	2526164	F	1
AT1G08100	2527170	2529120	R	1
AT1G08110	2535328	2537931	F	1
AT1G08115	2538076	2538237	R	1
AT1G08120	2538615	2539661	F	1
AT1G08125	2539614	2542334	R	1
AT1G08130	2542702	2547946	R	1
AT1G08135	2548819	2551473	R	1
AT1G08140	2552036	2555161	R	1
AT1G08150	2556343	2559074	R	1
AT1G08160	2559487	2560403	R	1
AT1G08165	2561627	2562148	R	1
AT1G08170	2562941	2563672	R	1
AT1G08180	2564572	2565121	R	1
AT1G08190	2567475	2573393	F	1
AT1G08200	2573848	2576714	R	1
AT1G08210	2577020	2580669	R	1
AT1G08220	2581022	2583323	R	1
AT1G08230	2583654	2586744	R	1
AT1G08240	2588525	2588596	F	1
AT1G08250	2588857	2590301	R	1
AT1G08260	2590944	2606892	F	1
AT1G08270	2606269	2607507	R	1
AT1G08280	2608408	2609853	F	1
AT1G08290	2609996	2613242	R	1
AT1G08300	2614774	2618823	F	1
AT1G08310	2618647	2620452	F	1
AT1G08315	2620335	2621545	R	1
AT1G08320	2621904	2627848	R	1
AT1G08340	2631068	2632871	F	1
AT1G08350	2632810	2635852	R	1
AT1G08360	2636011	2637915	F	1
AT1G08370	2638181	2640554	F	1
AT1G08380	2640813	2641828	R	1
AT1G08390	2642214	2643285	F	1
AT1G08400	2643330	2646035	R	1
AT1G08410	2646189	2649379	F	1
AT1G08420	2649537	2657120	F	1
AT1G08430	2658716	2661029	F	1
AT1G08440	2663027	2665343	F	1
AT1G08450	2667798	2671892	R	1
AT1G08460	2672451	2674628	F	1
AT1G08465	2675813	2679781	F	1
AT1G08470	2682127	2684100	R	1
AT1G08480	2684234	2685621	F	1
AT1G08490	2685659	2688595	R	1
AT1G08500	2689016	2690045	F	1
AT1G08510	2691080	2694377	R	1
AT1G08520	2696412	2700959	F	1
AT1G08530	2701226	2703091	F	1
AT1G08540	2703336	2706845	F	1
AT1G08550	2706924	2709531	F	1
AT1G08560	2709632	2710912	R	1
AT1G08570	2712883	2714734	F	1
AT1G08580	2715079	2716404	R	1
AT1G08590	2718778	2722221	F	1
AT1G08592	2718875	2721676	R	1
AT1G08600	2723824	2733613	F	1
AT1G08610	2733657	2735819	R	1
AT1G08620	2736774	2743758	F	1
AT1G08630	2743761	2747967	R	1
AT1G08640	2748398	2751278	R	1
AT1G08650	2752154	2753703	F	1
AT1G08660	2757041	2759794	R	1
AT1G08670	2760346	2761573	R	1
AT1G08680	2762584	2768967	F	1
AT1G08695	2769056	2769483	R	1
AT1G08700	2769815	2771477	R	1
AT1G08710	2771633	2773460	F	1
AT1G08720	2774030	2779297	F	1
AT1G08730	2779963	2788447	F	1
AT1G08750	2801067	2804537	F	1
AT1G08760	2805371	2808621	F	1
AT1G08770	2808883	2809747	F	1
AT1G08780	2809778	2811191	R	1
AT1G08790	2811989	2812646	F	1
AT1G08800	2813061	2818008	R	1
AT1G08810	2819065	2820395	R	1
AT1G08820	2821552	2825275	R	1
AT1G08830	2827061	2829315	F	1
AT1G08840	2829105	2838469	R	1
AT1G08845	2838789	2840994	F	1
AT1G08860	2842153	2846138	F	1
AT1G08870	2846536	2846608	R	1
AT1G08880	2846949	2847800	R	1
AT1G08890	2848348	2852270	F	1
AT1G08900	2852454	2855779	F	1
AT1G08910	2856227	2861170	F	1
AT1G08920	2867259	2870656	F	1
AT1G08930	2873465	2877270	F	1
AT1G08940	2877692	2879169	F	1
AT1G08950	2879303	2879374	F	1
AT1G08960	2879642	2882231	F	1
AT1G08970	2882524	2884337	F	1
AT1G08980	2884411	2886620	F	1
AT1G08985	2887285	2887706	F	1
AT1G08990	2888753	2890959	F	1
AT1G09000	2891037	2895182	F	1
AT1G09010	2895166	2899384	R	1
AT1G09020	2899914	2904815	R	1
AT1G09026	2907124	2907279	F	1
AT1G09030	2908611	2909030	R	1
AT1G09040	2911317	2915369	F	1
AT1G09050	2918031	2920889	F	1
AT1G09060	2921064	2925762	R	1
AT1G09070	2927703	2928968	F	1
AT1G09080	2929217	2931841	R	1
AT1G09090	2932739	2936586	F	1
AT1G09100	2936528	2939326	R	1
AT1G09110	2939417	2939488	F	1
AT1G09130	2939570	2942288	R	1
AT1G09140	2942564	2945961	R	1
AT1G09150	2946229	2949159	F	1
AT1G09155	2949676	2950989	R	1
AT1G09157	2951665	2952396	R	1
AT1G09160	2952771	2955689	R	1
AT1G09170	2956589	2962207	R	1
AT1G09176	2964152	2964604	F	1
AT1G09180	2965023	2965972	F	1
AT1G09190	2966120	2967718	R	1
AT1G09195	2967940	2971498	R	1
AT1G09200	2971593	2972199	R	1
AT1G09210	2972842	2976750	R	1
AT1G09220	2977792	2979466	R	1
AT1G09230	2979520	2982624	R	1
AT1G09240	2984881	2986130	F	1
AT1G09245	2986939	2987393	R	1
AT1G09250	2989378	2990357	F	1
AT1G09260	2993404	2993820	F	1
AT1G09270	2994369	2998222	F	1
AT1G09280	2998100	3001315	R	1
AT1G09290	3001517	3003762	R	1
AT1G09300	3003495	3008213	F	1
AT1G09310	3009055	3009880	F	1
AT1G09320	3009941	3012363	R	1
AT1G09330	3012762	3015091	R	1
AT1G09340	3015328	3018234	F	1
AT1G09350	3019819	3021441	F	1
AT1G09360	3021802	3022368	F	1
AT1G09370	3024896	3025435	F	1
AT1G09380	3026135	3029549	R	1
AT1G09390	3031203	3033582	F	1
AT1G09400	3033512	3035036	R	1
AT1G09410	3035443	3037560	F	1
AT1G09415	3037754	3038408	R	1
AT1G09420	3038462	3041873	R	1
AT1G09421	3038631	3039326	F	1
AT1G09430	3041996	3045402	F	1
AT1G09440	3045513	3047893	R	1
AT1G09450	3049024	3053112	F	1
AT1G09460	3053901	3055360	F	1
AT1G09470	3055231	3057443	R	1
AT1G09480	3057975	3060661	F	1
AT1G09483	3060992	3061729	R	1
AT1G09490	3064124	3065937	F	1
AT1G09500	3066699	3068598	F	1
AT1G09510	3069385	3070910	F	1
AT1G09520	3070946	3072050	R	1
AT1G09530	3076582	3079539	F	1
AT1G09540	3086159	3087912	F	1
AT1G09550	3089733	3092327	R	1
AT1G09560	3093839	3094864	F	1
AT1G09570	3095256	3100357	R	1
AT1G09575	3101671	3102925	R	1
AT1G09580	3104588	3106290	F	1
AT1G09590	3106502	3107772	F	1
AT1G09600	3108617	3111318	F	1
AT1G09610	3111694	3112873	F	1
AT1G09620	3112778	3116699	R	1
AT1G09625	3117137	3117567	R	1
AT1G09630	3118203	3119708	R	1
AT1G09640	3119878	3122526	F	1
AT1G09645	3122956	3124578	F	1
AT1G09650	3125807	3127284	F	1
AT1G09660	3127771	3131094	R	1
AT1G09665	3133095	3133674	F	1
AT1G09680	3134107	3135930	R	1
AT1G09690	3136188	3137475	R	1
AT1G09700	3137767	3140353	R	1
AT1G09710	3140868	3144370	F	1
AT1G09720	3144438	3147303	R	1
AT1G09730	3147667	3154380	R	1
AT1G09740	3154532	3156275	F	1
AT1G09750	3157501	3159148	F	1
AT1G09760	3159125	3161692	R	1
AT1G09770	3161841	3165360	F	1
AT1G09780	3165370	3167869	R	1
AT1G09790	3168482	3170819	R	1
AT1G09794	3172108	3173463	F	1
AT1G09795	3173534	3176910	F	1
AT1G09800	3176883	3180421	R	1
AT1G09810	3180936	3184224	R	1
AT1G09812	3187817	3188580	F	1
AT1G09815	3189369	3190242	F	1
AT1G09820	3190288	3192414	R	1
AT1G09830	3192681	3195025	R	1
AT1G09840	3195824	3200291	R	1
AT1G09850	3201799	3204150	F	1
AT1G09860	3204016	3205309	R	1
AT1G09870	3205741	3208598	F	1
AT1G09880	3208828	3211653	R	1
AT1G09890	3214237	3217538	R	1
AT1G09900	3218133	3219929	F	1
AT1G09910	3220035	3224541	R	1
AT1G09920	3224684	3227070	R	1
AT1G09930	3227490	3230043	R	1
AT1G09932	3230450	3233109	R	1
AT1G09935	3234060	3235530	R	1
AT1G09940	3236995	3239554	R	1
AT1G09950	3240606	3241632	R	1
AT1G09960	3244213	3247200	F	1
AT1G09970	3252240	3255693	F	1
AT1G09980	3256245	3261614	R	1
AT1G09995	3262265	3263612	R	1
AT1G10000	3263877	3264788	R	1
AT1G10010	3265976	3268726	F	1
AT1G10020	3269604	3271987	R	1
AT1G10030	3273825	3275837	F	1
AT1G10040	3275891	3278697	R	1
AT1G10050	3279270	3283482	F	1
AT1G10060	3284239	3287107	F	1
AT1G10070	3288087	3290471	F	1
AT1G10090	3290311	3296198	R	1
AT1G10095	3297324	3300443	R	1
AT1G10100	3300697	3301489	R	1
AT1G10110	3302742	3304092	F	1
AT1G10120	3304039	3306824	R	1
AT1G10130	3310930	3322213	F	1
AT1G10140	3322802	3323548	R	1
AT1G10150	3325824	3327614	F	1
AT1G10155	3327637	3328448	R	1
AT1G10170	3333595	3337491	R	1
AT1G10180	3338303	3341608	R	1
AT1G10190	3343686	3345632	R	1
AT1G10200	3346390	3347885	R	1
AT1G10210	3349219	3351180	F	1
AT1G10220	3352159	3354856	F	1
AT1G10230	3355571	3356359	F	1
AT1G10240	3356680	3359838	R	1
AT1G10250	3360087	3360508	R	1
AT1G10270	3363504	3366488	F	1
AT1G10280	3366493	3369095	R	1
AT1G10290	3370558	3377463	F	1
AT1G10300	3378142	3380226	F	1
AT1G10310	3381601	3383914	R	1
AT1G10320	3384164	3388373	R	1
AT1G10330	3388747	3390150	F	1
AT1G10340	3390322	3392571	R	1
AT1G10350	3393407	3395055	R	1
AT1G10360	3395558	3396849	R	1
AT1G10370	3397081	3398358	R	1
AT1G10380	3400606	3402324	F	1
AT1G10385	3403224	3405856	F	1
AT1G10390	3407024	3412843	R	1
AT1G10400	3414852	3416358	R	1
AT1G10410	3416680	3419639	R	1
AT1G10417	3424186	3427457	R	1
AT1G10430	3428478	3430633	R	1
AT1G10440	3431185	3431256	R	1
AT1G10450	3431780	3438370	F	1
AT1G10455	3438555	3439013	F	1
AT1G10460	3439322	3440320	R	1
AT1G10470	3442327	3443957	R	1
AT1G10480	3449691	3451226	F	1
AT1G10490	3453228	3460620	F	1
AT1G10500	3460000	3461485	R	1
AT1G10510	3461635	3465786	F	1
AT1G10520	3465964	3469248	F	1
AT1G10522	3469580	3471488	F	1
AT1G10530	3471456	3472672	R	1
AT1G10540	3474864	3477927	R	1
AT1G10550	3479153	3480988	R	1
AT1G10560	3484580	3486965	F	1
AT1G10570	3487584	3491277	F	1
AT1G10580	3491281	3493737	R	1
AT1G10585	3493940	3495144	R	1
AT1G10586	3496928	3499439	R	1
AT1G10588	3501145	3501904	F	1
AT1G10590	3502004	3503457	R	1
AT1G10600	3503704	3505502	F	1
AT1G10610	3506186	3509006	F	1
AT1G10620	3509001	3511975	R	1
AT1G10630	3512795	3514729	R	1
AT1G10640	3515365	3517888	R	1
AT1G10650	3524018	3526346	R	1
AT1G10652	3527709	3527831	F	1
AT1G10657	3530467	3531842	F	1
AT1G10660	3532424	3535131	F	1
AT1G10670	3535383	3538439	F	1
AT1G10680	3538470	3543782	R	1
AT1G10682	3544991	3545471	R	1
AT1G10690	3549992	3550632	R	1
AT1G10700	3554104	3556503	F	1
AT1G10710	3558358	3561634	F	1
AT1G10717	3562180	3562554	F	1
AT1G10720	3562952	3564759	F	1
AT1G10730	3565463	3567779	F	1
AT1G10740	3567905	3570838	R	1
AT1G10745	3572710	3573066	F	1
AT1G10747	3574312	3574830	F	1
AT1G10750	3574807	3578474	R	1
AT1G10760	3581034	3590928	R	1
AT1G10770	3591633	3592411	R	1
AT1G10780	3592746	3595077	R	1
AT1G10790	3596360	3597847	F	1
AT1G10800	3598158	3598591	R	1
AT1G10810	3599271	3600877	F	1
AT1G10820	3600910	3605076	R	1
AT1G10830	3605576	3607493	R	1
AT1G10840	3607631	3610520	R	1
AT1G10850	3611747	3614613	F	1
AT1G10865	3614513	3616159	R	1
AT1G10870	3616610	3623758	R	1
AT1G10880	3624035	3627082	R	1
AT1G10890	3627726	3630765	F	1
AT1G10900	3632234	3637141	R	1
AT1G10910	3639878	3644162	F	1
AT1G10920	3644420	3647768	R	1
AT1G10930	3647894	3655590	R	1
AT1G10940	3655777	3658608	R	1
AT1G10950	3659209	3663984	F	1
AT1G10960	3664386	3665039	F	1
AT1G10970	3665087	3667139	R	1
AT1G10980	3667248	3669902	R	1
AT1G10990	3670278	3671187	R	1
AT1G11000	3671756	3675979	R	1
AT1G11010	3676607	3676644	F	1
AT1G11020	3676691	3678524	F	1
AT1G11030	3678775	3678848	R	1
AT1G11040	3679225	3680924	R	1
AT1G11050	3681888	3684169	F	1
AT1G11060	3684568	3689847	F	1
AT1G11070	3690212	3693648	R	1
AT1G11080	3694672	3698013	R	1
AT1G11090	3702608	3703779	F	1
AT1G11100	3703672	3709302	R	1
AT1G11110	3710208	3712503	F	1
AT1G11112	3712999	3713735	R	1
AT1G11120	3715184	3717320	F	1
AT1G11125	3718783	3719711	F	1
AT1G11130	3722857	3727450	F	1
AT1G11145	3727532	3728166	R	1
AT1G11160	3733139	3739842	F	1
AT1G11170	3740765	3744675	F	1
AT1G11175	3744858	3745655	F	1
AT1G11180	3745774	3748521	F	1
AT1G11185	3749510	3750035	F	1
AT1G11190	3750066	3752780	R	1
AT1G11200	3753365	3755641	F	1
AT1G11210	3755677	3756998	R	1
AT1G11220	3759862	3761165	R	1
AT1G11230	3763268	3764483	R	1
AT1G11240	3766754	3768294	R	1
AT1G11250	3768724	3769706	F	1
AT1G11260	3777328	3780337	F	1
AT1G11270	3780429	3786990	R	1
AT1G11280	3787334	3790876	R	1
AT1G11290	3791454	3793883	R	1
AT1G11300	3794238	3800719	F	1
AT1G11310	3800738	3804185	R	1
AT1G11320	3807128	3808875	F	1
AT1G11330	3810093	3813607	F	1
AT1G11340	3814116	3817420	R	1
AT1G11350	3817591	3820805	R	1
AT1G11360	3821443	3823088	R	1
AT1G11362	3824510	3825196	R	1
AT1G11370	3828098	3830945	R	1
AT1G11380	3832623	3834191	F	1
AT1G11390	3834459	3837629	R	1
AT1G11400	3837821	3840207	F	1
AT1G11410	3841286	3844432	F	1
AT1G11420	3844581	3846872	R	1
AT1G11430	3847243	3849162	F	1
AT1G11440	3849360	3850662	F	1
AT1G11450	3853243	3855385	F	1
AT1G11460	3857005	3859268	F	1
AT1G11470	3859662	3860604	R	1
AT1G11475	3862399	3864030	F	1
AT1G11480	3864153	3866969	R	1
AT1G11490	3868884	3870065	R	1
AT1G11500	3870833	3871570	F	1
AT1G11510	3871778	3872836	R	1
AT1G11520	3873029	3873619	F	1
AT1G11530	3874437	3875484	F	1
AT1G11540	3875442	3877155	R	1
AT1G11545	3878550	3880361	R	1
AT1G11550	3881529	3881608	F	1
AT1G11560	3881788	3882819	F	1
AT1G11570	3883280	3883956	F	1
AT1G11572	3884356	3884952	F	1
AT1G11580	3888690	3890811	F	1
AT1G11590	3892580	3894677	F	1
AT1G11592	3895179	3896934	R	1
AT1G11593	3898002	3898609	F	1
AT1G11600	3902012	3903782	F	1
AT1G11608	3905579	3906818	F	1
AT1G11610	3906862	3909338	R	1
AT1G11620	3910833	3911924	F	1
AT1G11630	3912902	3914407	R	1
AT1G11640	3914629	3914700	R	1
AT1G11650	3914774	3918176	F	1
AT1G11655	3919272	3919774	F	1
AT1G11660	3920543	3924555	F	1
AT1G11670	3928162	3931576	R	1
AT1G11680	3938501	3940754	F	1
AT1G11684	3941103	3941300	R	1
AT1G11690	3941469	3942212	F	1
AT1G11700	3945737	3946613	F	1
AT1G11710	3948714	3951359	F	1
AT1G11720	3951553	3957044	F	1
AT1G11730	3957473	3960113	F	1
AT1G11735	3961348	3961464	R	1
AT1G11740	3963054	3966824	R	1
AT1G11750	3967476	3969877	F	1
AT1G11755	3969681	3971840	R	1
AT1G11760	3972032	3973286	R	1
AT1G11765	3973875	3974509	F	1
AT1G11770	3975679	3977379	F	1
AT1G11780	3976839	3979195	R	1
AT1G11785	3979862	3980956	R	1
AT1G11790	3981248	3985215	F	1
AT1G11800	3985225	3987290	R	1
AT1G11810	3989763	3991066	F	1
AT1G11820	3991027	3993598	R	1
AT1G11840	3995169	3997907	F	1
AT1G11850	3999199	3999876	F	1
AT1G11860	4001113	4003442	F	1
AT1G11870	4003846	4006739	F	1
AT1G11880	4007705	4010433	R	1
AT1G11890	4010779	4013125	F	1
AT1G11900	4013121	4014681	R	1
AT1G11905	4014847	4016540	F	1
AT1G11910	4016784	4020983	R	1
AT1G11915	4021825	4023292	F	1
AT1G11920	4023667	4025097	R	1
AT1G11925	4025930	4026732	R	1
AT1G11930	4028692	4030584	F	1
AT1G11940	4031574	4034078	R	1
AT1G11950	4034587	4038758	R	1
AT1G11960	4039711	4043880	R	1
AT1G11970	4044370	4044669	F	1
AT1G11980	4045619	4045855	F	1
AT1G11990	4046246	4049060	R	1
AT1G12000	4049896	4053835	R	1
AT1G12010	4056207	4057933	F	1
AT1G12013	4058287	4058416	F	1
AT1G12015	4058487	4058576	F	1
AT1G12020	4062462	4063337	R	1
AT1G12030	4064667	4066341	R	1
AT1G12040	4070124	4072567	F	1
AT1G12050	4072752	4076207	F	1
AT1G12060	4076334	4076981	F	1
AT1G12064	4077498	4078095	R	1
AT1G12070	4078913	4080106	R	1
AT1G12080	4084162	4085045	F	1
AT1G12090	4089847	4090725	R	1
AT1G12100	4095246	4095845	F	1
AT1G12110	4105233	4109545	F	1
AT1G12120	4114771	4117594	R	1
AT1G12130	4118594	4120871	F	1
AT1G12140	4121369	4124595	F	1
AT1G12150	4123530	4125648	R	1
AT1G12160	4126066	4128310	F	1
AT1G12170	4128607	4129701	R	1
AT1G12180	4130421	4131137	F	1
AT1G12190	4132967	4134094	R	1
AT1G12200	4137533	4140028	F	1
AT1G12210	4140948	4143605	F	1
AT1G12211	4143866	4144114	R	1
AT1G12220	4144572	4147911	F	1
AT1G12230	4147962	4151056	F	1
AT1G12240	4153652	4157644	F	1
AT1G12244	4157654	4159046	F	1
AT1G12250	4159265	4161455	F	1
AT1G12260	4162832	4165852	R	1
AT1G12270	4172075	4174775	F	1
AT1G12280	4174875	4177559	R	1
AT1G12290	4178359	4182593	R	1
AT1G12294	4182132	4182299	R	1
AT1G12300	4183066	4186124	R	1
AT1G12310	4187165	4188056	R	1
AT1G12320	4189355	4190342	F	1
AT1G12330	4194658	4196749	F	1
AT1G12340	4197396	4198310	F	1
AT1G12350	4198413	4200802	F	1
AT1G12360	4200876	4206404	F	1
AT1G12370	4206374	4208951	R	1
AT1G12380	4214262	4217132	R	1
AT1G12390	4220100	4221774	F	1
AT1G12400	4221863	4222837	F	1
AT1G12410	4223030	4225124	F	1
AT1G12411	4225321	4225482	R	1
AT1G12420	4226362	4229138	R	1
AT1G12423	4231027	4231146	R	1
AT1G12430	4233873	4238764	R	1
AT1G12440	4241592	4243008	R	1
AT1G12450	4244308	4245993	F	1
AT1G12451	4246109	4246291	R	1
AT1G12460	4247249	4250630	F	1
AT1G12470	4251032	4257392	F	1
AT1G12480	4257268	4259300	R	1
AT1G12490	4260783	4261869	F	1
AT1G12500	4263150	4265044	R	1
AT1G12510	4266988	4267061	R	1
AT1G12520	4267106	4268926	R	1
AT1G12530	4268986	4270787	R	1
AT1G12540	4272960	4274206	F	1
AT1G12550	4274594	4275981	F	1
AT1G12560	4276519	4277899	F	1
AT1G12570	4277993	4280862	R	1
AT1G12580	4282899	4285829	F	1
AT1G12590	4285887	4285958	R	1
AT1G12600	4286204	4288878	R	1
AT1G12610	4289944	4291017	R	1
AT1G12620	4294594	4297084	R	1
AT1G12630	4298889	4299475	F	1
AT1G12640	4303312	4305798	R	1
AT1G12650	4305933	4308005	F	1
AT1G12660	4308943	4309583	F	1
AT1G12663	4310969	4311457	F	1
AT1G12665	4312331	4312935	F	1
AT1G12672	4318309	4319090	F	1
AT1G12680	4319886	4322945	R	1
AT1G12700	4323556	4326333	R	1
AT1G12710	4326739	4328481	R	1
AT1G12730	4334615	4337844	F	1
AT1G12740	4342282	4344857	F	1
AT1G12750	4344985	4348328	R	1
AT1G12760	4348498	4350867	F	1
AT1G12770	4351064	4353685	F	1
AT1G12775	4353906	4355929	F	1
AT1G12780	4355926	4358328	R	1
AT1G12790	4359151	4361272	R	1
AT1G12800	4361551	4365331	R	1
AT1G12805	4366597	4367119	F	1
AT1G12810	4367256	4368822	F	1
AT1G12820	4368760	4371293	R	1
AT1G12830	4374250	4375170	R	1
AT1G12840	4375515	4378514	F	1
AT1G12845	4378939	4379516	R	1
AT1G12850	4379707	4381612	R	1
AT1G12855	4382160	4383611	F	1
AT1G12860	4384353	4386610	F	1
AT1G12870	4387129	4389110	R	1
AT1G12880	4389751	4391151	F	1
AT1G12890	4391734	4392393	F	1
AT1G12900	4392450	4394400	R	1
AT1G12910	4394897	4396291	R	1
AT1G12920	4396348	4398193	R	1
AT1G12930	4398375	4405605	R	1
AT1G12938	4412887	4413057	F	1
AT1G12940	4416405	4418590	F	1
AT1G12950	4419770	4422638	F	1
AT1G12960	4422707	4423155	R	1
AT1G12970	4423640	4425789	F	1
AT1G12980	4429718	4430965	F	1
AT1G12990	4433640	4436075	F	1
AT1G13000	4436105	4439476	R	1
AT1G13010	4440214	4440286	F	1
AT1G13020	4440544	4443684	R	1
AT1G13030	4444043	4447406	R	1
AT1G13040	4447647	4449200	F	1
AT1G13050	4450238	4451742	F	1
AT1G13060	4452212	4454876	F	1
AT1G13080	4459166	4460940	F	1
AT1G13090	4461806	4463543	F	1
AT1G13100	4463924	4465538	F	1
AT1G13110	4467220	4469033	F	1
AT1G13120	4469181	4473213	R	1
AT1G13130	4474720	4477941	F	1
AT1G13140	4478491	4480327	R	1
AT1G13150	4481875	4483696	R	1
AT1G13160	4484584	4488577	F	1
AT1G13170	4488533	4492587	R	1
AT1G13180	4495028	4498469	F	1
AT1G13190	4498881	4501613	F	1
AT1G13195	4501581	4503591	R	1
AT1G13200	4507221	4508528	R	1
AT1G13210	4508963	4513938	R	1
AT1G13220	4515606	4520284	F	1
AT1G13230	4520631	4522544	F	1
AT1G13240	4522709	4522782	R	1
AT1G13245	4525486	4526064	R	1
AT1G13250	4528623	4530063	R	1
AT1G13260	4542168	4543742	F	1
AT1G13270	4544953	4547312	F	1
AT1G13280	4547454	4548875	F	1
AT1G13290	4550153	4551620	R	1
AT1G13300	4556892	4558708	F	1
AT1G13310	4561068	4563061	R	1
AT1G13320	4563471	4567807	R	1
AT1G13330	4567935	4570598	F	1
AT1G13340	4569448	4571118	R	1
AT1G13350	4572419	4576632	R	1
AT1G13360	4576873	4577967	R	1
AT1G13370	4587780	4588613	R	1
AT1G13380	4589071	4590423	R	1
AT1G13390	4592481	4594391	R	1
AT1G13400	4597627	4598911	F	1
AT1G13410	4601261	4603298	F	1
AT1G13420	4604841	4606053	F	1
AT1G13430	4606500	4607747	F	1
AT1G13440	4608196	4610647	R	1
AT1G13448	4612243	4612929	F	1
AT1G13450	4612731	4615353	R	1
AT1G13460	4615813	4618329	F	1
AT1G13470	4620228	4621580	R	1
AT1G13480	4622634	4624070	R	1
AT1G13485	4624171	4624344	R	1
AT1G13490	4624715	4626064	R	1
AT1G13500	4627789	4629169	R	1
AT1G13510	4629203	4630821	R	1
AT1G13520	4631778	4633248	R	1
AT1G13530	4633740	4635129	R	1
AT1G13540	4635463	4636805	R	1
AT1G13550	4636984	4638330	R	1
AT1G13560	4638514	4642104	R	1
AT1G13570	4642346	4644422	R	1
AT1G13580	4644521	4647007	R	1
AT1G13590	4647949	4648740	F	1
AT1G13600	4650787	4651469	R	1
AT1G13605	4658538	4659106	F	1
AT1G13607	4660778	4661218	F	1
AT1G13608	4661682	4662029	F	1
AT1G13609	4662721	4663219	F	1
AT1G13610	4663831	4666031	R	1
AT1G13620	4668443	4669471	F	1
AT1G13630	4669784	4672957	R	1
AT1G13635	4674152	4676170	F	1
AT1G13640	4677027	4679812	R	1
AT1G13650	4680432	4682196	R	1
AT1G13670	4688156	4688966	F	1
AT1G13680	4690409	4692841	F	1
AT1G13690	4693289	4694410	F	1
AT1G13700	4694372	4696023	R	1
AT1G13710	4702725	4704657	R	1
AT1G13720	4709635	4709706	F	1
AT1G13730	4709824	4712550	F	1
AT1G13740	4713674	4715407	F	1
AT1G13750	4715394	4718235	R	1
AT1G13755	4718673	4719354	R	1
AT1G13760	4720243	4721342	R	1
AT1G13770	4721695	4724510	F	1
AT1G13780	4724608	4726499	F	1
AT1G13790	4727438	4730425	F	1
AT1G13800	4731056	4733707	R	1
AT1G13810	4734036	4735389	F	1
AT1G13820	4735547	4737808	F	1
AT1G13830	4739873	4741038	R	1
AT1G13840	4741999	4742071	F	1
AT1G13850	4743095	4743167	F	1
AT1G13860	4743205	4746956	R	1
AT1G13870	4747265	4748642	R	1
AT1G13880	4748873	4751212	F	1
AT1G13890	4751581	4752844	F	1
AT1G13900	4753145	4755580	R	1
AT1G13910	4755784	4757991	F	1
AT1G13920	4758188	4759754	F	1
AT1G13930	4761012	4762666	F	1
AT1G13940	4762703	4766749	R	1
AT1G13950	4773576	4774867	F	1
AT1G13960	4776463	4779400	F	1
AT1G13970	4779523	4782542	R	1
AT1G13980	4788463	4794654	F	1
AT1G13990	4794756	4796597	F	1
AT1G14000	4797358	4800283	F	1
AT1G14010	4800169	4801850	R	1
AT1G14020	4802720	4805375	F	1
AT1G14030	4805306	4807517	R	1
AT1G14040	4810488	4814543	F	1
AT1G14048	4815683	4815988	R	1
AT1G14060	4817144	4818020	R	1
AT1G14070	4818548	4820150	F	1
AT1G14071	4820405	4820499	R	1
AT1G14080	4822528	4824414	F	1
AT1G14100	4827961	4829587	F	1
AT1G14110	4830297	4831915	F	1
AT1G14120	4833518	4835089	R	1
AT1G14130	4835724	4837616	R	1
AT1G14140	4837927	4839633	R	1
AT1G14150	4839853	4840751	F	1
AT1G14160	4840697	4841848	R	1
AT1G14170	4843234	4845847	R	1
AT1G14180	4847162	4849207	F	1
AT1G14185	4850274	4852096	F	1
AT1G14190	4852802	4854307	F	1
AT1G14200	4854384	4855200	R	1
AT1G14205	4855533	4856930	F	1
AT1G14210	4856778	4857964	R	1
AT1G14220	4858642	4859601	R	1
AT1G14225	4860515	4860649	R	1
AT1G14230	4861266	4864094	F	1
AT1G14240	4864902	4868000	F	1
AT1G14250	4868452	4871488	F	1
AT1G14260	4872856	4874907	F	1
AT1G14270	4874875	4877248	R	1
AT1G14280	4877627	4879149	F	1
AT1G14290	4880051	4881964	R	1
AT1G14300	4882376	4884791	R	1
AT1G14310	4885044	4886793	F	1
AT1G14315	4886768	4887933	R	1
AT1G14320	4888214	4889661	F	1
AT1G14330	4890118	4892251	R	1
AT1G14340	4897346	4898961	F	1
AT1G14345	4899145	4899979	F	1
AT1G14350	4907953	4911168	F	1
AT1G14360	4911093	4913152	R	1
AT1G14370	4915576	4918138	F	1
AT1G14380	4918010	4921596	R	1
AT1G14390	4924277	4926794	F	1
AT1G14400	4927011	4928690	R	1
AT1G14410	4929123	4930904	R	1
AT1G14420	4931566	4933515	R	1
AT1G14430	4934120	4936100	F	1
AT1G14440	4938824	4940903	R	1
AT1G14450	4946218	4947576	R	1
AT1G14455	4947819	4948400	R	1
AT1G14460	4948748	4952927	R	1
AT1G14470	4954080	4955702	F	1
AT1G14480	4956257	4958076	F	1
AT1G14490	4958514	4959325	R	1
AT1G14500	4960375	4961780	F	1
AT1G14510	4961886	4964428	R	1
AT1G14518	4966810	4967493	R	1
AT1G14520	4968142	4970311	R	1
AT1G14530	4970858	4973726	R	1
AT1G14540	4974067	4975705	R	1
AT1G14549	4978794	4978907	R	1
AT1G14550	4979028	4980324	F	1
AT1G14560	4980672	4983284	F	1
AT1G14570	4983535	4987375	F	1
AT1G14580	4989562	4992732	F	1
AT1G14590	4998816	5000643	R	1
AT1G14600	5001011	5003370	R	1
AT1G14610	5008244	5014533	R	1
AT1G14620	5014753	5016604	R	1
AT1G14630	5019955	5021537	F	1
AT1G14640	5023656	5025955	F	1
AT1G14642	5026364	5026585	F	1
AT1G14650	5027662	5031779	F	1
AT1G14660	5031950	5036477	R	1
AT1G14670	5037612	5040528	F	1
AT1G14680	5040861	5041733	F	1
AT1G14685	5042323	5044294	F	1
AT1G14686	5045781	5046800	R	1
AT1G14687	5047803	5048612	F	1
AT1G14688	5049526	5050983	R	1
AT1G14690	5051760	5055252	R	1
AT1G14700	5058680	5061136	F	1
AT1G14710	5061866	5065178	R	1
AT1G14720	5066636	5068645	R	1
AT1G14730	5073105	5074779	F	1
AT1G14740	5075213	5077791	R	1
AT1G14750	5079407	5082520	R	1
AT1G14755	5083742	5084342	F	1
AT1G14760	5084352	5085213	R	1
AT1G14770	5086626	5088846	R	1
AT1G14780	5090990	5094152	F	1
AT1G14790	5093961	5098032	R	1
AT1G14800	5099572	5102558	F	1
AT1G14810	5102424	5104695	R	1
AT1G14820	5105018	5106954	R	1
AT1G14830	5107421	5111670	R	1
AT1G14840	5111955	5115497	R	1
AT1G14850	5116696	5123259	R	1
AT1G14860	5124742	5126151	F	1
AT1G14870	5128375	5129523	R	1
AT1G14880	5132535	5133716	R	1
AT1G14890	5137014	5137957	F	1
AT1G14900	5138334	5139432	R	1
AT1G14910	5139712	5143689	R	1
AT1G14920	5149226	5151354	F	1
AT1G14930	5152263	5153084	R	1
AT1G14940	5154537	5155564	R	1
AT1G14950	5157336	5158269	R	1
AT1G14960	5159199	5160083	R	1
AT1G14970	5161949	5164917	R	1
AT1G14980	5165628	5166745	R	1
AT1G14990	5167031	5168264	R	1
AT1G15000	5168596	5170066	F	1
AT1G15002	5169940	5170435	R	1
AT1G15010	5171207	5171742	F	1
AT1G15015	5172081	5172923	F	1
AT1G15020	5173097	5176223	R	1
AT1G15030	5177529	5180049	F	1
AT1G15040	5179887	5181389	R	1
AT1G15045	5181857	5181964	F	1
AT1G15050	5182256	5183243	R	1
AT1G15060	5183607	5186974	R	1
AT1G15080	5187626	5189673	F	1
AT1G15090	5189687	5189760	R	1
AT1G15100	5193426	5194203	R	1
AT1G15110	5199018	5202175	F	1
AT1G15120	5202648	5204193	F	1
AT1G15125	5204625	5205912	F	1
AT1G15130	5206002	5209915	R	1
AT1G15140	5210206	5212349	R	1
AT1G15150	5212615	5214858	F	1
AT1G15160	5215475	5217545	F	1
AT1G15165	5217719	5220113	R	1
AT1G15170	5220641	5222973	F	1
AT1G15175	5222913	5224121	R	1
AT1G15180	5224385	5226702	F	1
AT1G15190	5227053	5228202	F	1
AT1G15200	5228300	5231184	R	1
AT1G15210	5231348	5236573	R	1
AT1G15215	5238065	5240051	F	1
AT1G15220	5240029	5241538	R	1
AT1G15230	5242198	5243227	R	1
AT1G15240	5243450	5248604	F	1
AT1G15250	5248664	5249474	R	1
AT1G15260	5249760	5250573	F	1
AT1G15270	5250650	5252121	R	1
AT1G15280	5252315	5256753	F	1
AT1G15290	5257046	5264942	R	1
AT1G15310	5269019	5272058	R	1
AT1G15320	5272256	5274074	R	1
AT1G15330	5274346	5275602	F	1
AT1G15340	5275677	5277689	R	1
AT1G15350	5278260	5279877	R	1
AT1G15360	5283538	5284673	F	1
AT1G15370	5287047	5288577	F	1
AT1G15380	5290745	5292535	F	1
AT1G15385	5292756	5293265	R	1
AT1G15390	5294629	5295797	F	1
AT1G15400	5295773	5296902	R	1
AT1G15405	5297875	5298166	R	1
AT1G15410	5298324	5300927	F	1
AT1G15415	5300742	5301412	R	1
AT1G15420	5301613	5303390	R	1
AT1G15430	5304317	5306012	F	1
AT1G15440	5306061	5309514	R	1
AT1G15450	5309647	5309718	R	1
AT1G15460	5310001	5314094	R	1
AT1G15470	5315507	5317863	F	1
AT1G15480	5318011	5320594	F	1
AT1G15490	5320615	5323895	R	1
AT1G15500	5326290	5328874	F	1
AT1G15510	5329111	5331711	F	1
AT1G15520	5331858	5338326	R	1
AT1G15530	5339961	5341931	R	1
AT1G15540	5342587	5343705	F	1
AT1G15550	5344478	5346166	R	1
AT1G15570	5362009	5365549	F	1
AT1G15580	5365665	5366497	R	1
AT1G15590	5367297	5368670	F	1
AT1G15600	5368923	5370344	F	1
AT1G15610	5370677	5371859	F	1
AT1G15620	5373504	5374575	F	1
AT1G15630	5376793	5378027	F	1
AT1G15640	5378886	5380139	F	1
AT1G15650	5380907	5380988	F	1
AT1G15660	5381170	5385254	F	1
AT1G15670	5389952	5391490	F	1
AT1G15680	5393407	5394639	F	1
AT1G15690	5398990	5402733	F	1
AT1G15700	5402569	5403818	R	1
AT1G15710	5404358	5405686	F	1
AT1G15720	5406025	5407486	F	1
AT1G15730	5407401	5409987	R	1
AT1G15740	5410908	5414919	F	1
AT1G15750	5414817	5421033	R	1
AT1G15757	5424242	5424576	R	1
AT1G15760	5425714	5426322	F	1
AT1G15770	5426892	5428280	R	1
AT1G15772	5428520	5429561	R	1
AT1G15780	5430183	5436412	R	1
AT1G15790	5438253	5440087	R	1
AT1G15800	5441082	5443684	R	1
AT1G15810	5444418	5446564	F	1
AT1G15820	5446462	5447859	R	1
AT1G15825	5448149	5448529	R	1
AT1G15830	5448726	5450177	F	1
AT1G15840	5451432	5452374	F	1
AT1G15850	5453245	5454088	R	1
AT1G15860	5454785	5457022	F	1
AT1G15870	5457084	5458429	F	1
AT1G15880	5458535	5460333	R	1
AT1G15885	5460477	5461281	F	1
AT1G15890	5461317	5464223	F	1
AT1G15900	5464356	5464697	F	1
AT1G15910	5465336	5469125	F	1
AT1G15920	5469389	5471149	F	1
AT1G15930	5471400	5473014	F	1
AT1G15940	5473565	5478259	F	1
AT1G15950	5478754	5482180	F	1
AT1G15960	5481665	5485082	R	1
AT1G15970	5486319	5488868	R	1
AT1G15980	5489298	5491363	F	1
AT1G15990	5491304	5493772	R	1
AT1G16000	5494533	5495359	F	1
AT1G16010	5495373	5497723	R	1
AT1G16020	5498165	5501358	F	1
AT1G16022	5501396	5501959	R	1
AT1G16025	5501505	5501959	F	1
AT1G16030	5502206	5504535	R	1
AT1G16040	5504735	5506611	F	1
AT1G16060	5508507	5511735	F	1
AT1G16070	5511873	5513896	R	1
AT1G16080	5514317	5516027	F	1
AT1G16090	5516259	5517822	F	1
AT1G16100	5518062	5518134	R	1
AT1G16110	5518373	5520891	F	1
AT1G16120	5522639	5524983	F	1
AT1G16130	5525491	5528212	F	1
AT1G16150	5532415	5534877	F	1
AT1G16160	5535973	5538269	F	1
AT1G16170	5538732	5539821	R	1
AT1G16180	5540427	5542902	F	1
AT1G16190	5543152	5546103	F	1
AT1G16210	5546128	5547552	R	1
AT1G16220	5548653	5550553	F	1
AT1G16225	5551041	5552097	R	1
AT1G16230	5553467	5554324	R	1
AT1G16240	5555007	5556841	R	1
AT1G16250	5556989	5559520	F	1
AT1G16260	5559579	5562113	R	1
AT1G16270	5563087	5568368	F	1
AT1G16280	5568482	5570487	R	1
AT1G16290	5570753	5573538	R	1
AT1G16300	5574310	5577622	F	1
AT1G16310	5578431	5580693	F	1
AT1G16320	5580855	5582143	F	1
AT1G16330	5582387	5587391	R	1
AT1G16340	5587790	5590651	R	1
AT1G16350	5590951	5593007	F	1
AT1G16360	5593301	5595179	R	1
AT1G16370	5596694	5598447	F	1
AT1G16380	5598453	5601367	R	1
AT1G16390	5602873	5604663	F	1
AT1G16400	5605159	5607473	F	1
AT1G16410	5608807	5611426	F	1
AT1G16420	5612150	5613867	R	1
AT1G16430	5614619	5615510	F	1
AT1G16440	5615815	5617672	F	1
AT1G16445	5617811	5619334	F	1
AT1G16450	5619471	5619543	R	1
AT1G16460	5619582	5622663	R	1
AT1G16470	5622786	5625643	F	1
AT1G16480	5625699	5628656	R	1
AT1G16489	5629216	5630488	F	1
AT1G16490	5629655	5630995	R	1
AT1G16500	5639032	5640173	F	1
AT1G16510	5644572	5645443	R	1
AT1G16515	5647549	5647813	R	1
AT1G16520	5648760	5651167	F	1
AT1G16530	5651370	5652883	R	1
AT1G16540	5659415	5665449	F	1
AT1G16560	5668384	5670708	F	1
AT1G16570	5670577	5673600	R	1
AT1G16590	5673795	5675131	F	1
AT1G16610	5675704	5678852	R	1
AT1G16630	5682118	5684867	R	1
AT1G16635	5685503	5686368	R	1
AT1G16640	5686603	5687715	F	1
AT1G16650	5687943	5691198	F	1
AT1G16670	5697324	5699769	F	1
AT1G16680	5702753	5705838	F	1
AT1G16690	5705969	5709533	F	1
AT1G16700	5709725	5711902	F	1
AT1G16705	5712088	5713752	F	1
AT1G16710	5714219	5722614	F	1
AT1G16720	5723088	5726478	F	1
AT1G16730	5726368	5727312	R	1
AT1G16740	5727690	5729080	F	1
AT1G16750	5729097	5731870	R	1
AT1G16760	5734234	5737307	F	1
AT1G16770	5737878	5739377	F	1
AT1G16780	5739299	5744214	R	1
AT1G16790	5744553	5745209	F	1
AT1G16800	5745523	5755263	R	1
AT1G16810	5755588	5756895	F	1
AT1G16820	5756835	5758464	R	1
AT1G16825	5758855	5760501	F	1
AT1G16830	5760772	5762619	F	1
AT1G16840	5762694	5764073	R	1
AT1G16850	5764807	5765651	R	1
AT1G16858	5767300	5770602	F	1
AT1G16860	5767300	5770602	F	1
AT1G16870	5770732	5773251	R	1
AT1G16880	5773592	5776308	F	1
AT1G16890	5776177	5778484	R	1
AT1G16900	5779021	5782433	R	1
AT1G16905	5782455	5783840	R	1
AT1G16910	5785003	5785927	F	1
AT1G16916	5786560	5787112	R	1
AT1G16920	5787330	5789249	R	1
AT1G16930	5789987	5791534	F	1
AT1G16940	5791983	5793491	F	1
AT1G16950	5796009	5796559	F	1
AT1G16960	5799888	5800845	F	1
AT1G16970	5800767	5805799	R	1
AT1G16980	5807311	5811488	F	1
AT1G17000	5812728	5816662	F	1
AT1G17010	5817567	5819352	F	1
AT1G17020	5820206	5822013	F	1
AT1G17030	5822368	5824455	F	1
AT1G17040	5824848	5828233	F	1
AT1G17050	5829080	5831343	F	1
AT1G17060	5832097	5835456	R	1
AT1G17070	5837590	5840332	F	1
AT1G17080	5840269	5841606	R	1
AT1G17090	5842216	5844283	R	1
AT1G17100	5844676	5845661	F	1
AT1G17110	5845660	5850934	R	1
AT1G17120	5851953	5853955	F	1
AT1G17130	5854148	5856697	F	1
AT1G17140	5856573	5858550	R	1
AT1G17145	5860119	5862682	R	1
AT1G17147	5863431	5864009	R	1
AT1G17150	5865707	5867495	F	1
AT1G17160	5867635	5869356	F	1
AT1G17170	5869846	5870840	F	1
AT1G17180	5872145	5873086	F	1
AT1G17190	5875350	5876545	F	1
AT1G17200	5878400	5880041	F	1
AT1G17210	5880130	5884756	R	1
AT1G17220	5885083	5890470	F	1
AT1G17230	5891324	5895075	F	1
AT1G17232	5892300	5893652	R	1
AT1G17235	5895351	5895710	F	1
AT1G17240	5896416	5898717	R	1
AT1G17250	5901169	5903439	R	1
AT1G17255	5899994	5903619	F	1
AT1G17260	5904058	5908898	F	1
AT1G17270	5909249	5911693	R	1
AT1G17280	5916871	5920089	R	1
AT1G17285	5920774	5921415	F	1
AT1G17290	5922630	5926400	F	1
AT1G17300	5926994	5927784	F	1
AT1G17310	5928014	5928667	R	1
AT1G17330	5929909	5931831	F	1
AT1G17340	5933870	5938761	F	1
AT1G17345	5940423	5941210	F	1
AT1G17350	5941784	5944463	F	1
AT1G17360	5946764	5951473	F	1
AT1G17370	5951542	5955037	R	1
AT1G17380	5955488	5957212	R	1
AT1G17400	5960481	5962481	R	1
AT1G17410	5968534	5969995	R	1
AT1G17420	5977411	5981480	F	1
AT1G17430	5982267	5984013	F	1
AT1G17440	5983984	5987784	R	1
AT1G17450	5988280	5996785	R	1
AT1G17455	5997180	5998475	F	1
AT1G17460	5998814	6002716	F	1
AT1G17470	6002912	6006405	F	1
AT1G17480	6006461	6008266	R	1
AT1G17490	6008589	6009420	F	1
AT1G17500	6018757	6023503	F	1
AT1G17510	6023504	6024309	R	1
AT1G17520	6024636	6027385	R	1
AT1G17530	6027631	6028506	F	1
AT1G17540	6029277	6032754	R	1
AT1G17545	6033109	6033908	F	1
AT1G17550	6034362	6037289	F	1
AT1G17560	6037464	6038692	R	1
AT1G17570	6038757	6038838	F	1
AT1G17580	6039303	6049556	F	1
AT1G17590	6050193	6052568	R	1
AT1G17600	6052936	6056664	R	1
AT1G17610	6056895	6058357	F	1
AT1G17615	6059441	6060667	F	1
AT1G17620	6062216	6063291	F	1
AT1G17630	6064525	6066720	F	1
AT1G17640	6067394	6069098	R	1
AT1G17650	6069477	6072012	R	1
AT1G17660	6075820	6075891	F	1
AT1G17665	6072253	6074484	R	1
AT1G17670	6075945	6076018	R	1
AT1G17680	6076077	6082337	F	1
AT1G17690	6082755	6088340	R	1
AT1G17700	6089517	6090323	F	1
AT1G17710	6090560	6092027	R	1
AT1G17720	6093208	6098383	R	1
AT1G17730	6099089	6100315	F	1
AT1G17744	6100961	6101983	R	1
AT1G17745	6100964	6105265	F	1
AT1G17750	6106656	6110120	F	1
AT1G17760	6110107	6116617	R	1
AT1G17770	6120741	6122822	F	1
AT1G17780	6123701	6125269	F	1
AT1G17790	6125356	6127404	R	1
AT1G17800	6128823	6129508	F	1
AT1G17810	6130025	6131627	F	1
AT1G17820	6131537	6135345	R	1
AT1G17830	6135803	6138432	R	1
AT1G17840	6142564	6146521	F	1
AT1G17850	6145926	6148940	R	1
AT1G17860	6149301	6150038	F	1
AT1G17870	6149939	6152222	R	1
AT1G17880	6152409	6153982	R	1
AT1G17890	6154268	6155752	R	1
AT1G17910	6159126	6161615	F	1
AT1G17920	6161872	6165382	R	1
AT1G17930	6166220	6168839	R	1
AT1G17940	6169341	6173222	R	1
AT1G17950	6177617	6179289	F	1
AT1G17960	6180896	6183806	R	1
AT1G17970	6184904	6187472	F	1
AT1G17980	6187507	6191708	R	1
AT1G17990	6192071	6194093	R	1
AT1G18000	6194543	6196229	R	1
AT1G18010	6199898	6201484	F	1
AT1G18020	6202249	6203918	F	1
AT1G18030	6204343	6206988	F	1
AT1G18040	6206871	6209500	R	1
AT1G18050	6209771	6211588	R	1
AT1G18060	6211873	6213444	R	1
AT1G18070	6213725	6218340	R	1
AT1G18075	6220648	6220833	F	1
AT1G18080	6222201	6224151	F	1
AT1G18090	6224501	6227822	F	1
AT1G18100	6227217	6230188	R	1
AT1G18130	6235895	6238799	F	1
AT1G18140	6238844	6241436	R	1
AT1G18150	6244298	6247812	R	1
AT1G18160	6248793	6254039	F	1
AT1G18170	6254229	6255690	F	1
AT1G18180	6255830	6257900	F	1
AT1G18190	6257851	6261457	R	1
AT1G18200	6265416	6266937	R	1
AT1G18210	6266609	6268828	R	1
AT1G18220	6269670	6269807	R	1
AT1G18250	6276788	6278150	R	1
AT1G18260	6278848	6282103	R	1
AT1G18265	6282252	6283293	R	1
AT1G18270	6283412	6293871	R	1
AT1G18280	6294333	6295364	F	1
AT1G18290	6297364	6298328	F	1
AT1G18300	6299687	6301086	F	1
AT1G18310	6301200	6303956	R	1
AT1G18320	6304360	6305689	F	1
AT1G18330	6305966	6308013	R	1
AT1G18335	6309041	6311326	R	1
AT1G18340	6311483	6313931	R	1
AT1G18350	6315651	6316738	F	1
AT1G18360	6316695	6319427	R	1
AT1G18370	6319650	6324222	R	1
AT1G18382	6326366	6326699	R	1
AT1G18390	6325642	6330098	F	1
AT1G18400	6331398	6333743	F	1
AT1G18410	6336528	6342460	R	1
AT1G18415	6343096	6345662	R	1
AT1G18420	6343330	6345689	F	1
AT1G18430	6345764	6345835	F	1
AT1G18440	6345974	6347910	F	1
AT1G18450	6348107	6351975	F	1
AT1G18460	6352470	6356113	F	1
AT1G18470	6356131	6360192	R	1
AT1G18480	6361629	6363007	F	1
AT1G18485	6363172	6366235	F	1
AT1G18486	6366397	6366753	F	1
AT1G18490	6366520	6368849	F	1
AT1G18500	6369347	6373025	F	1
AT1G18510	6373295	6374090	F	1
AT1G18520	6374932	6376316	F	1
AT1G18530	6376783	6377256	F	1
AT1G18540	6377321	6378580	R	1
AT1G18550	6381503	6384340	R	1
AT1G18560	6385449	6388080	F	1
AT1G18570	6389411	6391267	F	1
AT1G18580	6395864	6398239	F	1
AT1G18590	6398580	6399942	F	1
AT1G18600	6400404	6402791	F	1
AT1G18610	6405645	6409297	F	1
AT1G18620	6409978	6414451	F	1
AT1G18630	6414725	6416459	F	1
AT1G18640	6416357	6418690	R	1
AT1G18650	6418858	6420557	R	1
AT1G18660	6421117	6425880	F	1
AT1G18670	6426898	6430696	R	1
AT1G18680	6431938	6433464	R	1
AT1G18690	6433574	6436922	F	1
AT1G18700	6437477	6444076	F	1
AT1G18710	6450594	6453114	F	1
AT1G18720	6457821	6459751	R	1
AT1G18730	6460598	6462224	F	1
AT1G18735	6461232	6461752	R	1
AT1G18740	6463922	6465476	F	1
AT1G18745	6465487	6466454	R	1
AT1G18750	6466761	6469984	F	1
AT1G18760	6471150	6471824	R	1
AT1G18770	6473370	6474048	R	1
AT1G18773	6474802	6475904	F	1
AT1G18780	6476258	6477235	R	1
AT1G18790	6478851	6480043	R	1
AT1G18800	6481113	6483596	R	1
AT1G18810	6485596	6487030	R	1
AT1G18820	6488655	6488735	F	1
AT1G18830	6489309	6494218	F	1
AT1G18835	6496098	6496396	R	1
AT1G18840	6500848	6504413	R	1
AT1G18850	6504806	6506424	R	1
AT1G18860	6509492	6511227	F	1
AT1G18870	6515429	6519282	F	1
AT1G18871	6519309	6519485	R	1
AT1G18879	6520941	6521124	F	1
AT1G18880	6520748	6523368	F	1
AT1G18890	6522764	6525962	R	1
AT1G18900	6528984	6532614	F	1
AT1G18910	6532559	6538145	R	1
AT1G18940	6543852	6545592	F	1
AT1G18950	6546399	6551887	F	1
[truncated: 26,497 more rows]
